# Supplementary material for: Two distinct binding modes provide the RNA-binding protein RbFox with extraordinary sequence specificity
Source: Nat Commun. 2023 Feb 9;14:701. doi: 10.1038/s41467-023-36394-3 (PMC9911399; doi:10.1038/s41467-023-36394-3)
Supplement: Supplementary file 4 — Source Data [file 41467_2023_36394_MOESM4_ESM.xlsx]

## Sheet: Figure 1a
UGCAUGU		protein concentration
		0, 1, 2, 4, 6, 25, 50 and 100 nM									UGAAUGU		protein concentration
													258, 516, 1,031, 2,063, 4,125, 8,250 and 16,500 nM
UGCAUGU

## Sheet: Figure 1b
concentration	faraction	sd
0	0	0
1	0.21618	0.072073
2	0.47039	0.14544
4	0.71013	0.050558
6	0.81995	0.064566
25	0.85958	0.063368
50	0.86059	0.054135
100	0.86003	0.024335

## Sheet: Figure 1e
E	C0	C0.05	C0.1	C0.5	C2.895	C5.79	E	A0	A1	A2	A3	A4	A5	RKA
GGTATCA	2.52079	3.31582	0	0	4.64878	1.04514	GGTATCA	1	1.31539	0	0	1.84418	0.414609	0.0179771
GGTCCCC	10.0831	4.42109	6.766	4.99183	8.13537	4.18056	GGTCCCC	1	0.438464	0.671021	0.495067	0.806828	0.414609	0.00581649
GGTCTCT	23.9475	18.7896	16.915	9.98366	17.4329	10.4514	GGTCTCT	1	0.784619	0.706338	0.416899	0.727965	0.43643	0.0341171
GGTCCAC	69.3216	35.3687	38.9045	19.9673	54.6232	31.3542	GGTCCAC	1	0.510212	0.561217	0.288039	0.787967	0.452301	0.00852615
TGTATCA	26.4683	5.52636	5.0745	19.9673	11.622	12.5417	TGTATCA	1	0.208792	0.19172	0.754388	0.43909	0.473839	0.000204929
GCCGATG	1323.41	1441.28	1195.89	1021.66	704.29	628.129	GCCGATG	1	1.08906	0.903641	0.77199	0.532177	0.474628	0.0951503
GGTCTGG	146.206	95.0535	77.809	84.8611	101.111	70.0244	GGTCTGG	1	0.650136	0.532189	0.580423	0.691567	0.478945	0.0153657
GGTAATG	270.984	236.528	130.245	164.73	132.49	130.643	GGTAATG	1	0.872848	0.480638	0.607896	0.488922	0.482103	0.0887729
GGTTCTG	153.768	162.475	106.564	94.8448	108.084	74.205	GGTTCTG	1	1.05663	0.693021	0.616805	0.702904	0.482578	0.103729
GGTCTGA	105.873	92.8429	79.5005	59.902	45.3256	52.257	GGTCTGA	1	0.876927	0.750904	0.565791	0.428113	0.493582	0.0890474
GTTTCCC	139.904	128.212	109.947	86.5251	117.382	70.0244	GTTTCCC	1	0.916428	0.78588	0.618462	0.839018	0.500519	0.0313235
GGTATGA	175.195	202.265	126.862	111.484	111.571	91.9723	GGTATGA	1	1.15452	0.724123	0.636345	0.636839	0.524972	0.197629
GGTACGA	149.987	81.7902	94.724	81.5333	94.1378	79.4307	GGTACGA	1	0.545316	0.631549	0.543603	0.627641	0.529584	0.00753513
GATGTGG	2466.59	2485.76	2454.37	2334.51	1887.4	1306.43	GATGTGG	1	1.00777	0.995045	0.946454	0.765188	0.529649	0.0330699
GGTTATG	209.225	183.475	140.394	131.452	160.383	111.83	GGTTATG	1	0.876927	0.671021	0.628278	0.766556	0.534496	0.0298403
GGTTTGC	189.059	143.685	115.022	113.148	90.6512	101.379	GGTTTGC	1	0.760003	0.608392	0.598481	0.479487	0.536227	0.0377013
GATGTGT	1927.14	2182.91	1706.72	1336.15	1088.98	1043.05	GATGTGT	1	1.13272	0.885625	0.693331	0.565074	0.541242	0.122716
AGTAATG	1454.49	1441.28	1236.49	1093.21	919.296	788.036	AGTAATG	1	0.990912	0.850115	0.75161	0.632039	0.541794	0.0500929
GGTTAGG	276.026	216.633	213.129	254.583	223.141	150.5	GGTTAGG	1	0.78483	0.772133	0.922317	0.808407	0.545239	0.0149349
CAGTAAG	1661.2	1458.96	1615.38	1507.53	1248.2	906.137	CAGTAAG	1	0.878258	0.97242	0.907498	0.751384	0.545472	0.0228133
AAGTCTG	1373.83	1256.7	1167.13	1043.29	777.508	755.636	AAGTCTG	1	0.91474	0.849549	0.759406	0.565943	0.550022	0.0423341
GGTTCCC	30.2494	18.7896	16.915	3.32789	31.3793	16.7222	GGTTCCC	1	0.621157	0.559184	0.110015	1.03735	0.552812	0.0103991
GATGTGC	1644.81	1708.75	1344.74	1026.65	805.401	912.407	GATGTGC	1	1.03887	0.817566	0.624176	0.489661	0.554718	0.124263
AGTCTGC	1312.07	1500.96	1079.18	873.571	774.022	730.553	AGTCTGC	1	1.14396	0.8225	0.665796	0.589925	0.556795	0.14487
TGGTCTG	475.168	507.32	318.002	277.879	248.71	265.466	TGGTCTG	1	1.06766	0.669241	0.584801	0.523414	0.558677	0.211514
AGTTTGG	1975.04	1802.7	1855.58	1835.33	1450.42	1105.76	AGTTTGG	1	0.912743	0.939515	0.929264	0.734376	0.559867	0.0254117
GGAAACC	136.122	108.317	99.7985	111.484	102.273	76.2952	GGAAACC	1	0.79573	0.733152	0.819	0.751332	0.56049	0.0179811
AGTTATG	1367.53	1394.85	1170.52	933.473	844.916	767.133	AGTTATG	1	1.01998	0.855938	0.682599	0.617842	0.560964	0.0633049
GGGTCAG	355.431	364.74	240.193	241.272	223.141	199.622	GGGTCAG	1	1.02619	0.67578	0.678815	0.627806	0.561633	0.0740249
GCGGGGG	3960.15	4402.3	3964.88	4307.95	2785.78	2228.24	GCGGGGG	1	1.11165	1.00119	1.08782	0.703453	0.562665	0.041241
GTTATGG	2229.64	1775.07	2183.73	2297.91	1708.43	1255.21	GTTATGG	1	0.796125	0.97941	1.03062	0.766236	0.562968	0.0157197
GGCGATG	432.315	450.951	323.076	261.239	249.872	243.518	GGCGATG	1	1.04311	0.747318	0.60428	0.577986	0.563288	0.117803
GGTTAGC	225.61	161.37	155.618	134.779	154.572	127.507	GGTTAGC	1	0.715259	0.689764	0.597399	0.685128	0.565165	0.0166552
TCGGATG	1140.66	1026.8	1239.87	1111.51	775.184	645.897	TCGGATG	1	0.900183	1.08698	0.974452	0.679595	0.56625	0.0253943
CGATGTG	1808.66	1944.17	1667.82	1336.15	1191.25	1024.24	CGATGTG	1	1.07492	0.922127	0.738748	0.658635	0.566295	0.0619136
GCGTAGG	2903.95	2598.5	2638.74	2148.15	1940.87	1646.1	GCGTAGG	1	0.894816	0.908674	0.739736	0.668355	0.566848	0.0310936
GTAATGA	1438.11	1341.8	1348.13	1183.06	1048.3	815.209	GTAATGA	1	0.933032	0.93743	0.822653	0.728944	0.566862	0.0293395
AGTGTGG	2914.03	2662.6	2960.12	2901.92	2322.07	1655.5	AGTGTGG	1	0.913719	1.01582	0.995844	0.796858	0.568115	0.0215508
AGTATGC	1349.88	1512.01	1014.9	941.792	842.591	767.133	AGTATGC	1	1.12011	0.751844	0.697686	0.624197	0.568297	0.111954
GTATGGT	2513.22	2231.55	2422.23	2229.68	1790.94	1429.75	GTATGGT	1	0.887922	0.963793	0.887181	0.712608	0.568892	0.0245171
GATCCCA	100.831	75.1585	94.724	89.853	98.7866	57.4827	GATCCCA	1	0.745388	0.939429	0.891121	0.97972	0.570087	0.00855423
CAGTAGG	2031.75	1722.01	1880.95	1843.65	1369.07	1161.15	CAGTAGG	1	0.847551	0.925776	0.907418	0.673835	0.571502	0.0225355
GATTGCG	1720.44	1886.7	1498.67	1146.46	1032.03	984.522	GATTGCG	1	1.09664	0.871098	0.666376	0.599865	0.572251	0.0984699
AAGTACG	1217.54	1118.54	1121.46	1010.01	796.104	697.108	AAGTACG	1	0.918686	0.921091	0.829553	0.653863	0.572555	0.0316508
GTGTAGG	2979.57	2457.02	2633.66	2251.32	1961.79	1710.89	GTGTAGG	1	0.824623	0.883908	0.755585	0.658412	0.574209	0.0238532
GGCCCTG	132.341	103.896	130.245	116.476	99.9488	76.2952	GGCCCTG	1	0.785059	0.984164	0.880119	0.755235	0.576504	0.0155766
AGATGTG	1543.98	1622.54	1419.17	1158.11	973.919	890.459	AGATGTG	1	1.05088	0.919162	0.750077	0.630784	0.576729	0.0578309
GTCGGAA	1327.19	1200.33	1376.88	1277.91	1029.7	766.088	GTCGGAA	1	0.904409	1.03744	0.962865	0.775851	0.577224	0.0218079
GATGCGG	2503.14	2226.02	2293.67	2507.56	2064.06	1447.52	GATGCGG	1	0.889291	0.916318	1.00177	0.824588	0.578281	0.0188894
GGTGTGA	230.652	185.686	175.916	188.026	170.843	133.778	GGTGTGA	1	0.805048	0.76269	0.815192	0.740695	0.579999	0.0182461
GTTGGTG	3246.77	3659.56	2757.14	2136.5	1949	1884.39	GTTGGTG	1	1.12714	0.849196	0.658039	0.600289	0.580388	0.121965
GGTCTCA	25.2079	22.1055	18.6065	11.6476	13.9463	14.632	GGTCTCA	1	0.876927	0.738123	0.462063	0.553254	0.580452	0.0642443
GGCTCCG	50.4157	54.1584	47.362	51.5823	36.028	29.2639	GGCTCCG	1	1.07424	0.939429	1.02314	0.714619	0.580452	0.0383689
CGTCTGC	1274.26	1497.64	1138.38	861.923	850.727	742.05	CGTCTGC	1	1.17531	0.893367	0.676412	0.667626	0.582339	0.115982
GGACACG	317.619	316.108	274.023	239.608	190.6	184.99	GGACACG	1	0.995243	0.862741	0.754388	0.60009	0.582427	0.0504125
AGGTAAG	1849	1765.12	1644.14	1512.53	1409.74	1077.54	AGGTAAG	1	0.954637	0.889205	0.818025	0.762437	0.58277	0.0293345
CGTCATG	1552.8	1489.91	1349.82	1101.53	959.973	905.091	CGTCATG	1	0.959495	0.869277	0.709382	0.618219	0.582875	0.0447235
GAGGAAG	1451.97	1476.64	1583.24	1509.2	1242.39	847.609	GAGGAAG	1	1.01699	1.09041	1.03941	0.855654	0.583764	0.0252707
AAGTATG	1343.58	1359.49	1063.95	886.882	875.133	784.9	AAGTATG	1	1.01184	0.79188	0.660089	0.651345	0.584186	0.0580425
GGATTGA	912.524	929.534	723.962	610.667	598.53	534.067	GGATTGA	1	1.01864	0.793362	0.669207	0.655906	0.585263	0.0579506
CGGCTGA	1705.31	1770.65	1632.3	1366.1	1191.25	998.109	CGGCTGA	1	1.03831	0.957184	0.801084	0.698553	0.585294	0.0434196
GCTGATG	1912.02	1964.07	1705.03	1429.33	1273.77	1121.44	GCTGATG	1	1.02722	0.891745	0.74755	0.66619	0.58652	0.0487919
GGATCCC	30.2494	22.1055	16.915	29.951	29.0549	17.7674	GGATCCC	1	0.730773	0.559184	0.990134	0.96051	0.587363	0.00813126
AAGACTG	984.367	904.113	879.58	805.349	668.262	579.008	AAGACTG	1	0.918472	0.893549	0.818139	0.678875	0.588203	0.029876
GGTCGAG	117.217	86.2113	67.66	94.8448	82.5158	68.9793	GGTCGAG	1	0.735487	0.577222	0.809142	0.703961	0.588477	0.0146302
GGAGATG	1101.58	1268.85	898.186	673.897	714.75	649.032	GGAGATG	1	1.15184	0.815359	0.611753	0.648839	0.589181	0.156805
GATGTGA	1391.47	1348.43	1502.05	1301.2	1172.65	820.435	GATGTGA	1	0.969068	1.07947	0.935127	0.842743	0.589616	0.0237157
CGTTAGG	2043.1	1610.38	1906.32	2063.29	1645.67	1206.09	CGTTAGG	1	0.788207	0.933054	1.00988	0.805477	0.590325	0.0134005
GCAGATG	1762.03	1638.01	1772.69	1404.37	1213.33	1042	GCAGATG	1	0.929618	1.00605	0.797018	0.688599	0.591366	0.0300957
AGTCATG	1634.73	1619.22	1287.23	1139.8	1022.73	966.755	AGTCATG	1	0.990515	0.787428	0.697242	0.625627	0.591385	0.0519387
AGACTGG	1535.16	1315.27	1398.87	1356.11	1157.55	908.227	AGACTGG	1	0.856768	0.911222	0.883371	0.754024	0.591618	0.0198564
AGTATGG	1803.62	1550.7	1720.26	1584.07	1193.57	1068.13	AGTATGG	1	0.859768	0.953778	0.878274	0.661765	0.592216	0.0235491
GGTCTTC	26.4683	27.6318	20.298	9.98366	23.2439	15.6771	GGTCTTC	1	1.04396	0.766881	0.377194	0.87818	0.592298	0.0758755
GGTTGTG	273.505	256.423	194.522	169.722	152.248	161.997	GGTTGTG	1	0.937544	0.71122	0.620545	0.556653	0.592298	0.0592799
ACTCCCA	52.9365	26.5265	60.894	41.5986	77.8671	31.3542	ACTCCCA	1	0.501101	1.15032	0.785821	1.47095	0.592298	0.00210601
GCGGTGG	1381.39	1541.86	1089.33	1063.26	847.24	819.39	GCGGTGG	1	1.11616	0.788572	0.769703	0.613324	0.593163	0.081758
GAGACTG	1348.62	1245.64	1040.27	825.316	706.615	802.668	GAGACTG	1	0.923642	0.77136	0.611971	0.523954	0.595177	0.0589878
GGTACCC	49.1553	54.1584	25.3725	53.2462	56.9476	29.2639	GGTACCC	1	1.10178	0.51617	1.08322	1.15852	0.595336	0.021805
GTCATGG	2167.88	1863.49	2236.16	2158.14	1770.02	1290.75	GTCATGG	1	0.859592	1.0315	0.995507	0.816478	0.595398	0.0167013
AAGGCTG	2157.79	2164.12	1845.43	1705.54	1274.93	1286.57	AAGGCTG	1	1.00293	0.855238	0.790411	0.590848	0.596242	0.0492732
AGTCTGG	1877.99	1782.8	1738.86	1797.06	1307.47	1120.39	AGTCTGG	1	0.949318	0.925919	0.956908	0.696208	0.596592	0.0281761
GCGGTAG	3196.36	3404.24	2503.42	2003.39	1738.64	1907.38	GCGGTAG	1	1.06504	0.78321	0.626773	0.543946	0.596736	0.120945
GAGTAAG	1614.56	1604.86	1502.05	1158.11	1198.22	963.619	GAGTAAG	1	0.993988	0.930315	0.717287	0.742134	0.59683	0.0370102
GTAGATG	1722.96	1712.07	1650.9	1362.77	1126.17	1028.42	GTAGATG	1	0.99368	0.95818	0.790948	0.653624	0.596891	0.0403458
GTCTGCT	1659.94	1840.28	1454.69	1051.61	1105.25	991.838	GTCTGCT	1	1.10864	0.876352	0.633525	0.665837	0.597515	0.0910325
GGTAAGG	293.672	203.37	246.959	271.223	254.521	175.584	GGTAAGG	1	0.692509	0.840936	0.923559	0.866685	0.597891	0.00754381
ACGTAAG	1165.86	1066.59	1199.27	1203.03	1021.57	697.108	ACGTAAG	1	0.914848	1.02866	1.03188	0.876234	0.597933	0.0178543
CAGACTG	1223.84	1135.12	1050.42	1026.65	820.51	732.643	CAGACTG	1	0.927502	0.858298	0.838878	0.670438	0.598642	0.0304499
TGTACTG	1433.07	1546.28	1280.47	1033.31	1014.6	858.06	TGTACTG	1	1.079	0.893514	0.721048	0.70799	0.598758	0.0554471
AGGTCTG	790.266	854.376	622.472	524.142	400.957	473.448	AGGTCTG	1	1.08112	0.787673	0.663248	0.50737	0.5991	0.126652
TAGTACG	1366.27	1362.8	1113.01	1056.6	807.726	819.39	TAGTACG	1	0.997464	0.814634	0.773352	0.591192	0.599729	0.0499756
TCGTATG	1363.75	1537.43	960.772	782.054	710.101	818.345	TCGTATG	1	1.12736	0.70451	0.57346	0.520699	0.600072	0.261392
GCCGGTG	611.291	685.269	509.141	450.929	387.011	366.844	GCCGGTG	1	1.12102	0.832896	0.737667	0.633105	0.600114	0.0817972
CGTATGG	1937.22	1762.91	1814.98	1632.33	1270.28	1164.29	CGTATGG	1	0.910019	0.936897	0.842612	0.655721	0.601008	0.0287365
CCCATGA	100.831	91.7376	77.809	81.5333	73.2183	60.6181	CCCATGA	1	0.909812	0.771674	0.80861	0.726145	0.601183	0.0268376
GCGGAAG	1741.86	1734.17	1855.58	1915.2	1459.72	1047.23	GCGGAAG	1	0.995585	1.06528	1.09951	0.838021	0.601213	0.0230432
GGGGTGA	2538.43	2890.29	2305.51	1975.1	1586.4	1530.09	GGGGTGA	1	1.13861	0.908244	0.77808	0.624951	0.602768	0.07673
GAAATGT	1552.8	1423.59	1431.01	1256.28	1097.11	936.446	GAAATGT	1	0.916787	0.921564	0.809038	0.706536	0.603067	0.0275366
TAGTATG	1472.14	1650.17	1135	871.907	782.157	889.414	TAGTATG	1	1.12094	0.770984	0.592272	0.531307	0.604165	0.200518
GACATGC	1262.91	1211.38	1065.64	1044.96	940.216	763.997	GACATGC	1	0.959194	0.843799	0.827417	0.744481	0.604948	0.0296922
GGTGGTG	471.387	458.688	321.385	276.215	245.223	285.323	GGTGGTG	1	0.973061	0.681786	0.585962	0.520216	0.605285	0.095935
GACTTGC	1204.94	1188.17	937.091	742.119	742.643	730.553	GACTTGC	1	0.986084	0.77771	0.615899	0.616334	0.6063	0.059693
AAGATTG	1107.89	1151.69	1133.3	941.792	754.265	672.025	AAGATTG	1	1.03954	1.02294	0.850081	0.680815	0.606584	0.0405078
CGTAATG	1535.16	1577.22	1530.81	1183.06	1068.06	932.265	CGTAATG	1	1.0274	0.997166	0.770646	0.695731	0.607276	0.0414534
GGGTAGG	1409.12	1514.22	1294	1158.11	987.866	855.97	GGGTAGG	1	1.07459	0.918302	0.821864	0.701052	0.60745	0.0466857
GCGATGG	2659.43	2583.02	2494.96	2306.23	1844.4	1617.88	GCGATGG	1	0.971269	0.938157	0.867189	0.693534	0.608355	0.0318877
GCCGGAA	1080.16	1022.38	1082.56	1071.58	785.644	657.393	GCCGGAA	1	0.946508	1.00222	0.99206	0.727342	0.608609	0.025067
GGAGTGG	1772.11	1642.44	1650.9	1610.7	1228.44	1078.58	GGAGTGG	1	0.926823	0.931602	0.908914	0.693207	0.608643	0.0267163
GAATTGC	1191.07	1157.22	1023.36	893.538	849.565	725.327	GAATTGC	1	0.97158	0.859191	0.750197	0.713278	0.60897	0.0349176
GGTCTAC	42.8534	32.0529	32.1385	29.951	46.4878	26.1285	GGTCTAC	1	0.747967	0.749964	0.698918	1.08481	0.609719	0.0085884
AGCAATG	1501.13	1356.17	1410.71	1467.6	1105.25	915.543	AGCAATG	1	0.903434	0.939767	0.977664	0.736278	0.609903	0.0218709
GGTCACG	109.654	90.6324	82.8835	63.2299	88.3268	66.889	GGTCACG	1	0.826529	0.755862	0.57663	0.805503	0.609999	0.0194568
TGCTGGG	2051.92	2034.81	2415.46	2808.74	1745.62	1252.08	TGCTGGG	1	0.99166	1.17717	1.36883	0.850724	0.610198	0.0208325
AGTTCGC	1160.82	1013.54	970.921	880.226	875.133	709.65	AGTTCGC	1	0.873118	0.836408	0.758279	0.753891	0.611334	0.0223969
GGATGCG	1446.93	1533.01	1150.22	978.399	949.513	885.234	GGATGCG	1	1.05949	0.794937	0.676189	0.656226	0.611801	0.0659629
GTCCCGG	134.862	131.527	130.245	181.37	106.922	82.5661	GTCCCGG	1	0.975274	0.965768	1.34486	0.792825	0.612226	0.0220888
GCTGGAA	1525.08	1324.12	1508.82	1635.66	1173.82	934.355	GCTGGAA	1	0.86823	0.98934	1.07251	0.769678	0.612662	0.0174372
AGAAATG	1023.44	988.114	989.527	1023.33	756.589	627.084	AGAAATG	1	0.965484	0.966865	0.999889	0.739261	0.612722	0.0259403
GTAATGC	1556.59	1620.33	1268.62	1121.5	1095.95	954.213	GTAATGC	1	1.04095	0.815005	0.720486	0.704073	0.613017	0.0484599
GGACTGG	483.991	497.373	433.024	362.74	357.956	296.82	GGACTGG	1	1.02765	0.894694	0.749476	0.739593	0.613276	0.0398252
CGACATG	1153.26	1188.17	1135	1071.58	848.402	707.56	CGACATG	1	1.03027	0.984164	0.929175	0.735656	0.61353	0.0332986
GTCGATG	1697.75	1912.12	1561.25	1321.17	1000.65	1042	GTCGATG	1	1.12627	0.919602	0.77819	0.589398	0.613757	0.077053
GGCCCCC	34.0306	12.158	13.532	23.2952	17.4329	20.9028	GGCCCCC	1	0.357267	0.397642	0.684537	0.512272	0.614235	0.000255113
CGGTAGG	1357.44	1255.59	1243.25	1149.79	840.267	834.022	CGGTAGG	1	0.924967	0.915878	0.847023	0.619007	0.614406	0.031658
GTTGATG	1782.2	1954.12	1762.54	1302.87	1147.09	1095.31	GTTGATG	1	1.09647	0.988973	0.731047	0.643637	0.614583	0.0627952
GTCATGA	1317.11	1355.06	1302.45	1138.14	903.026	809.984	GTCATGA	1	1.02882	0.988873	0.864117	0.685611	0.61497	0.0381415
GTCGGTG	2834.62	3362.24	2471.28	2020.03	1815.35	1743.29	GTCGGTG	1	1.18613	0.87182	0.712627	0.64042	0.615	0.113857
GGTCTGT	151.247	134.843	81.192	94.8448	105.76	93.0175	GGTCTGT	1	0.891543	0.536817	0.627085	0.699251	0.615003	0.0324965
GAGTTCG	1615.82	1572.8	1310.91	945.12	959.973	993.928	GAGTTCG	1	0.973375	0.811297	0.584915	0.594108	0.615122	0.0613751
CGATATG	1218.8	1236.8	1099.47	993.375	903.026	750.411	CGATATG	1	1.01477	0.902096	0.815043	0.740914	0.615696	0.035284
GGTTGGC	250.818	201.16	159.001	189.69	220.817	154.681	GGTTGGC	1	0.802014	0.633929	0.756283	0.880387	0.616705	0.0134473
GCGGGAA	1593.14	1664.54	1591.7	1622.35	1080.84	983.477	GCGGGAA	1	1.04482	0.999099	1.01833	0.678436	0.617321	0.0351604
ACGTACG	1095.28	1046.69	1026.74	956.768	768.211	676.206	ACGTACG	1	0.955639	0.937421	0.873536	0.701382	0.617381	0.0292909
GTTCGCG	1898.15	1712.07	1814.98	1775.43	1530.61	1172.65	GTTCGCG	1	0.901966	0.956182	0.935346	0.806369	0.617784	0.0195718
AGTATCC	771.36	612.321	725.653	705.512	647.343	476.584	AGTATCC	1	0.79382	0.940745	0.914634	0.839222	0.617849	0.0123753
ACGGATG	1100.32	1124.06	1212.81	1109.85	841.429	680.386	ACGGATG	1	1.02157	1.10223	1.00866	0.764711	0.618351	0.0283553
GGGGTGC	2844.71	3820.93	2102.53	1670.6	1584.07	1761.06	GGGGTGC	1	1.34317	0.739104	0.587266	0.556849	0.619066	0.43058
GTTGCGG	2961.92	2513.39	3095.44	3294.61	2468.5	1834.22	GTTGCGG	1	0.848567	1.04508	1.11232	0.833412	0.619267	0.0147462
TGGTCAG	891.098	861.007	769.632	612.331	671.749	551.834	TGGTCAG	1	0.966232	0.86369	0.687165	0.753844	0.619274	0.0329365
GATATGC	1270.48	1268.85	1045.35	910.177	861.187	786.991	GATATGC	1	0.998723	0.822799	0.716407	0.677846	0.619445	0.0430221
AAGTCCG	1106.62	971.535	1050.42	1003.36	834.456	685.612	AAGTCCG	1	0.877926	0.949212	0.906683	0.754055	0.619552	0.0199313
ACGATCG	935.212	798.007	850.824	765.414	732.183	580.053	ACGATCG	1	0.85329	0.909767	0.81844	0.782906	0.620237	0.018349
CCGTAAG	920.087	740.533	850.824	816.997	667.1	571.692	CCGTAAG	1	0.804851	0.924722	0.887956	0.72504	0.621345	0.0161125
GTGATGG	2723.71	2270.23	2302.13	2347.83	1914.14	1693.13	GTGATGG	1	0.833507	0.845219	0.861995	0.702768	0.621626	0.0192643
GCTATGG	2102.34	1940.86	2048.41	2083.26	1749.1	1307.47	GCTATGG	1	0.923192	0.974348	0.990926	0.831981	0.621913	0.0193574
TGTAAGG	1764.55	1365.01	1985.82	2183.09	1463.2	1097.4	TGTAAGG	1	0.773575	1.1254	1.2372	0.829222	0.621913	0.0112684
GGTCATC	75.6236	40.8951	42.2875	34.9428	55.7854	47.0313	GGTCATC	1	0.540772	0.559184	0.462063	0.737672	0.621913	0.00319662
GACGATG	1329.71	1371.64	1356.58	1194.71	1033.19	827.751	GACGATG	1	1.03153	1.02021	0.898472	0.777002	0.622503	0.0313125
ATGCGGG	2169.14	2010.49	2352.88	2738.85	1795.59	1350.32	ATGCGGG	1	0.926862	1.08471	1.26265	0.827791	0.622516	0.0182502
GCGGGTG	3582.04	4261.93	2960.12	2422.7	2004.79	2230.33	GCGGGTG	1	1.18981	0.82638	0.676348	0.559678	0.622643	0.171497
AGTATGA	1175.95	1182.64	1053.8	821.988	755.427	732.643	AGTATGA	1	1.00569	0.896133	0.699001	0.642399	0.623024	0.0473868
GTAATGT	1870.42	1892.23	1818.36	1472.59	1283.06	1165.33	GTAATGT	1	1.01166	0.972166	0.787303	0.685975	0.623031	0.0385823
GGTGCGG	446.179	363.635	375.513	404.338	314.955	278.007	GGTGCGG	1	0.814997	0.841619	0.906224	0.705893	0.623085	0.0172585
AAGTTAG	1410.38	1407.01	1361.66	1203.03	1005.3	878.963	AAGTTAG	1	0.997612	0.965454	0.852984	0.712786	0.62321	0.0329664
GGTTACG	192.84	144.791	140.394	128.124	141.788	120.191	GGTTACG	1	0.750833	0.728036	0.664404	0.735261	0.623268	0.0145208
TGACCGG	157.549	149.212	130.245	126.46	130.166	98.2432	TGACCGG	1	0.947081	0.826698	0.802669	0.826192	0.623572	0.0243625
GTAATGG	2026.71	1790.54	2237.85	2542.51	1924.59	1265.66	GTAATGG	1	0.883471	1.10418	1.2545	0.949615	0.624492	0.0133455
GGAGCTG	985.627	1026.8	818.686	728.807	643.856	615.588	GGAGCTG	1	1.04177	0.830624	0.739435	0.653245	0.624564	0.0517045
CGGTCTG	194.101	174.633	150.543	146.427	127.841	121.236	CGGTCTG	1	0.899704	0.775595	0.754388	0.658635	0.624606	0.0295396
GAGGATG	1729.26	1701.01	1512.2	1381.07	1176.14	1080.67	GAGGATG	1	0.983667	0.874479	0.79865	0.680142	0.624935	0.0358789
GTATGGC	2156.53	2037.02	2178.65	2020.03	1635.21	1348.23	GTATGGC	1	0.94458	1.01026	0.936702	0.758258	0.625185	0.0238875
GTATGCG	2106.12	2308.91	1699.96	1337.81	1353.96	1316.88	GTATGCG	1	1.09629	0.807152	0.635203	0.642869	0.625263	0.0932404
GCTGTGG	3128.3	2912.39	3037.93	2793.76	2329.04	1956.5	GCTGTGG	1	0.930984	0.971115	0.893062	0.744507	0.625421	0.0242142
GCGTCAG	2142.67	2140.91	1928.31	1652.3	1630.56	1340.91	GCGTCAG	1	0.999181	0.899957	0.77114	0.760995	0.625815	0.033025
AGCCATG	1250.31	1178.22	1123.16	1103.19	933.243	782.81	AGCCATG	1	0.942343	0.898302	0.882337	0.746409	0.626093	0.0255668
CCGGTAG	437.356	418.898	377.204	334.453	330.063	273.827	CCGGTAG	1	0.957796	0.862465	0.764715	0.754678	0.626095	0.02933
GTCATGC	1477.18	1554.01	1209.42	1081.56	913.485	924.949	GTCATGC	1	1.05201	0.818737	0.732181	0.618398	0.626158	0.0597942
AGATTGA	1029.74	1043.38	935.399	878.562	784.482	644.851	AGATTGA	1	1.01324	0.908383	0.853188	0.761824	0.626227	0.0320631
GGTTAGA	160.07	135.949	131.937	103.165	137.139	100.333	GGTTAGA	1	0.849307	0.824246	0.644497	0.856745	0.62681	0.0175923
GTTGTGG	3043.85	2991.97	3063.31	3041.69	2560.32	1910.52	GTTGTGG	1	0.982957	1.00639	0.999291	0.841144	0.627665	0.0226753
GCGTACG	1888.07	1878.96	1486.83	1166.42	1062.25	1185.19	GCGTACG	1	0.995178	0.787486	0.617787	0.56261	0.627726	0.0700055
GCCCCGG	129.82	117.159	111.639	153.083	92.9756	81.5209	GCCCCGG	1	0.902469	0.859949	1.17919	0.716186	0.627951	0.0207703
GCGGAGG	2500.62	2807.39	2425.61	2520.88	1873.46	1570.85	GCGGAGG	1	1.12268	0.970004	1.0081	0.749198	0.628183	0.0392263
GGTGATG	239.475	276.318	191.139	141.435	146.437	150.5	GGTGATG	1	1.15385	0.798162	0.590606	0.611491	0.62846	0.186554
GTCTGCG	1996.46	2249.23	1696.57	1341.14	1170.33	1255.21	GTCTGCG	1	1.12661	0.84979	0.671758	0.586202	0.628719	0.110239
GTTATGC	1503.65	1620.33	1305.84	931.809	998.326	945.852	GTTATGC	1	1.0776	0.868446	0.619698	0.663935	0.629038	0.0745922
TAGGATG	1376.35	1254.48	1378.57	1327.83	909.999	866.421	TAGGATG	1	0.911458	1.00162	0.964746	0.661169	0.629507	0.0245641
TGTATGG	2073.35	1850.23	1836.97	1652.3	1528.29	1305.38	TGTATGG	1	0.892387	0.885992	0.796923	0.737111	0.629601	0.0231007
GACATGT	1566.67	1531.91	1429.32	1226.33	1157.55	986.612	GACATGT	1	0.977812	0.912329	0.782761	0.738858	0.629752	0.031333
GTGAAAG	1585.57	1685.54	1520.66	1213.02	1078.52	999.154	GTGAAAG	1	1.06305	0.959058	0.765032	0.680206	0.630153	0.0476926
CGTCTGA	1124.27	1128.48	1146.84	931.809	685.695	708.605	CGTCTGA	1	1.00375	1.02007	0.828812	0.609902	0.63028	0.0404952
GAGAGTG	1787.24	1813.75	1566.33	1257.94	1070.38	1126.66	GAGAGTG	1	1.01484	0.876397	0.703847	0.598903	0.630393	0.0539569
GGTGTCC	89.4879	39.7898	47.362	51.5823	54.6232	56.4376	GGTGTCC	1	0.444639	0.529256	0.576416	0.610397	0.630673	0.000269924
CTGTCTG	1395.25	1620.33	1150.22	1038.3	934.405	880.008	CTGTCTG	1	1.16131	0.82438	0.744166	0.669702	0.630715	0.0848807
ACGTCCG	976.805	966.008	926.942	905.186	807.726	616.633	ACGTCCG	1	0.988947	0.948953	0.92668	0.826906	0.631275	0.0248004
CCGTTAG	983.106	994.745	918.484	860.259	780.995	620.813	CCGTTAG	1	1.01184	0.934267	0.875042	0.794416	0.631481	0.029235
GCGTAAG	2048.14	1841.38	1828.51	1530.83	1306.31	1293.88	GCGTAAG	1	0.899053	0.892767	0.747424	0.637802	0.631736	0.0296463
AGGTTGG	2890.08	2910.18	2753.76	2670.63	2234.9	1825.86	AGGTTGG	1	1.00696	0.952832	0.924068	0.7733	0.631768	0.0286292
GGTTGCC	132.341	135.949	89.6495	111.484	116.22	83.6112	GGTTGCC	1	1.02726	0.677411	0.8424	0.87818	0.631785	0.0287529
AAGTTCG	1177.21	1229.06	1089.33	983.391	896.052	744.14	AAGTTCG	1	1.04405	0.925348	0.835359	0.761168	0.632123	0.0355623
AGTCCGG	148.726	118.264	133.628	181.37	123.193	94.0626	AGTCCGG	1	0.79518	0.898485	1.21949	0.828318	0.632454	0.0119862
TTGCGGG	2205.69	2027.07	2520.33	2723.88	1792.1	1395.26	TTGCGGG	1	0.91902	1.14265	1.23493	0.812493	0.632575	0.0180593
CAGGCTG	2325.42	2430.49	2067.01	1658.95	1438.8	1471.56	CAGGCTG	1	1.04518	0.888875	0.713397	0.618725	0.632812	0.0569079
GAGGGTG	2954.36	3621.98	2687.79	2131.51	1903.68	1873.94	GAGGGTG	1	1.22598	0.909771	0.72148	0.644361	0.634295	0.12411
GGTGAGC	252.079	248.686	189.448	184.698	170.843	159.906	GGTGAGC	1	0.986543	0.751543	0.732699	0.677736	0.634352	0.04008
ACGGCTG	1913.28	1923.17	1694.88	1484.24	1177.3	1214.45	ACGGCTG	1	1.00517	0.885854	0.775757	0.615334	0.63475	0.0444501
GGAGTGA	1000.75	922.903	986.144	895.202	842.591	635.445	GGAGTGA	1	0.922209	0.985403	0.894529	0.841958	0.634968	0.0195841
AGATATG	1059.99	1128.48	1003.06	930.145	769.373	673.07	AGATATG	1	1.06462	0.946291	0.877503	0.72583	0.634978	0.0385191
GGTGCGA	243.256	176.844	202.98	196.345	155.734	154.681	GGTGCGA	1	0.726986	0.83443	0.807156	0.640207	0.635877	0.0137464
GTACTGA	1201.15	1226.85	1244.94	1108.19	883.268	763.997	GTACTGA	1	1.02139	1.03646	0.922601	0.735349	0.636053	0.0311514
AAGACCG	760.017	663.164	764.558	816.997	627.585	483.9	AAGACCG	1	0.872564	1.00597	1.07497	0.825752	0.636696	0.0154365
AGACTGT	1211.24	1295.38	1150.22	1051.61	892.566	771.313	AGACTGT	1	1.06947	0.949624	0.868213	0.736904	0.636798	0.0385551
GTTATGA	1266.69	1426.91	1221.26	946.784	940.216	806.848	GTTATGA	1	1.12648	0.964133	0.747445	0.742259	0.636971	0.0535623
GATGCCG	1450.71	1262.22	1441.16	1257.94	1145.92	924.949	GATGCCG	1	0.87007	0.993414	0.86712	0.789905	0.637583	0.0180036
AGTAAGG	1977.56	1611.49	1975.67	1915.2	1731.67	1261.48	AGTAAGG	1	0.814888	0.999047	0.968468	0.875662	0.6379	0.011785
GCGGGCC	2181.74	2359.76	1984.13	1807.04	1377.2	1392.13	GCGGGCC	1	1.08159	0.909425	0.828258	0.63124	0.638081	0.0522023
GTTTGCG	2025.45	2369.7	1593.39	1247.96	1285.39	1292.84	GTTTGCG	1	1.16996	0.786685	0.616138	0.634618	0.638296	0.17619
AGGTGTG	2685.9	3043.92	2170.19	1619.02	1543.39	1715.08	AGGTGTG	1	1.1333	0.807996	0.602785	0.574629	0.638548	0.165979
CGTCTGG	1770.85	1814.86	1857.27	1595.72	1320.25	1130.84	CGTCTGG	1	1.02485	1.0488	0.901104	0.745547	0.638586	0.0312751
CTGTAAG	1591.88	1534.12	1466.53	1327.83	1219.14	1016.92	CTGTAAG	1	0.963717	0.921259	0.834127	0.765853	0.638819	0.026802
GATTGGC	2033.01	1965.17	2038.26	1985.09	1539.91	1299.11	GATTGGC	1	0.966631	1.00258	0.976425	0.757451	0.639007	0.0244802
AGACATG	1073.85	990.324	1062.26	938.464	804.239	686.657	AGACATG	1	0.922214	0.989204	0.873921	0.748927	0.639432	0.0229902
GTATGGG	1746.9	1493.22	2300.44	2537.51	1538.75	1117.25	GTATGGG	1	0.854782	1.31687	1.45258	0.880842	0.639563	0.0132611
GGTAACA	160.07	118.264	120.096	163.067	116.22	102.424	GGTAACA	1	0.738828	0.750275	1.01872	0.726055	0.639869	0.0115198
TGATGTG	1822.53	2020.44	1622.15	1242.97	1219.14	1166.38	TGATGTG	1	1.10859	0.890054	0.682001	0.668929	0.639977	0.0704195
AGATTGG	1629.69	1421.38	1601.85	1579.08	1341.17	1043.05	AGATTGG	1	0.87218	0.982918	0.968948	0.822963	0.64003	0.0161294
GGTTGGG	359.212	250.897	307.853	420.978	283.576	229.931	GGTTGGG	1	0.698465	0.857023	1.17195	0.789438	0.640098	0.00813192
GGGCTGC	354.17	328.266	233.427	168.058	188.276	226.795	GGGCTGC	1	0.926859	0.659081	0.474513	0.531596	0.640357	0.102839
TGCGGAG	1992.68	2013.81	1975.67	1880.26	1422.53	1276.12	TGCGGAG	1	1.0106	0.991464	0.943581	0.713876	0.640402	0.030807
CAGGTAG	2320.38	2382.97	2001.04	1890.24	1768.86	1486.19	CAGGTAG	1	1.02697	0.862376	0.814624	0.762314	0.640493	0.0342648
AGGCTGC	2094.77	2135.39	1684.73	1406.03	1251.68	1341.96	AGGCTGC	1	1.01939	0.804256	0.67121	0.597527	0.640623	0.0602173
CATTACG	1169.64	1089.8	1148.53	1119.83	1044.81	749.365	CATTACG	1	0.931735	0.981946	0.957414	0.893274	0.640678	0.0178101
CGGCTGC	1952.35	2071.28	1584.94	1321.17	1297.01	1251.03	CGGCTGC	1	1.06092	0.811809	0.676709	0.664333	0.640783	0.0601699
ACGATAG	961.68	911.85	1016.59	913.505	806.563	616.633	ACGATAG	1	0.948185	1.0571	0.949906	0.838703	0.641204	0.0204239
GCGGATG	1895.63	1981.75	1772.69	1559.12	1260.98	1215.5	GCGGATG	1	1.04543	0.935146	0.822478	0.665204	0.64121	0.0426159
GCGGGTC	2157.79	2436.02	1804.83	1417.68	1202.87	1383.77	GCGGGTC	1	1.12894	0.836424	0.657005	0.557455	0.641288	0.127979
CAGTTAG	1791.02	1738.59	1647.52	1512.53	1222.63	1148.61	CAGTTAG	1	0.970729	0.919879	0.844506	0.682645	0.641316	0.0314635
AAGATAG	1062.51	988.114	1121.46	1013.34	898.377	681.431	AAGATAG	1	0.92998	1.05548	0.953723	0.845522	0.64134	0.0190075
AAGGTCG	1850.26	1933.12	1720.26	1485.9	1405.09	1187.28	AAGGTCG	1	1.04479	0.929739	0.803079	0.759405	0.641683	0.0362686
GATATGG	1717.92	1728.65	1752.39	1758.79	1392.31	1102.62	GATATGG	1	1.00625	1.02007	1.02379	0.810465	0.641838	0.0245215
GGTAGGC	307.536	208.897	224.969	246.264	237.088	197.531	GGTAGGC	1	0.679259	0.731523	0.800764	0.770927	0.642304	0.00764411
CGACTGC	1101.58	1216.91	889.729	881.89	886.755	707.56	CGACTGC	1	1.10469	0.807682	0.800566	0.804982	0.642312	0.0424281
GGAAATG	816.735	760.428	615.706	590.7	513.69	524.66	GGAAATG	1	0.931058	0.753863	0.723246	0.628956	0.642388	0.0356571
AAGTTTG	1504.91	1688.86	1241.56	1053.28	972.757	966.755	AAGTTTG	1	1.12223	0.825007	0.699894	0.646389	0.642401	0.0816205
CAGCAGG	2266.19	1982.86	2073.78	1930.18	1661.94	1455.88	CAGCAGG	1	0.874976	0.915096	0.851728	0.733364	0.642436	0.0203911
GCCGGGT	1857.82	1846.91	1777.77	1609.03	1330.71	1193.55	GCCGGGT	1	0.994128	0.95691	0.866087	0.716277	0.642447	0.031112
TGCCGGG	1468.36	1624.75	1561.25	1717.19	1122.68	943.762	TGCCGGG	1	1.10651	1.06327	1.16946	0.764582	0.642733	0.0312712
GCTGTAG	2035.53	2264.7	1836.97	1705.54	1445.77	1308.52	GCTGTAG	1	1.11258	0.90245	0.837884	0.710266	0.642836	0.0487177
AGATCGG	1639.77	1300.91	1464.84	1489.23	1262.14	1054.55	AGATCGG	1	0.793346	0.893319	0.908194	0.769707	0.643106	0.0133033
GGATGGT	1889.33	1755.17	1716.87	1467.6	1284.23	1215.5	GGATGGT	1	0.928993	0.908721	0.776783	0.679726	0.643349	0.0289622
GCTCCTG	219.308	202.265	187.756	188.026	199.898	141.094	GCTCCTG	1	0.922285	0.85613	0.857357	0.911491	0.643359	0.017905
GCCATGC	1372.57	1340.7	1295.69	1208.02	984.379	883.143	GCCATGC	1	0.976779	0.943989	0.880119	0.717181	0.643424	0.0290586
GAGTAGG	2160.31	1974.02	2028.11	1880.26	1525.96	1390.04	GAGTAGG	1	0.913764	0.938803	0.870363	0.706361	0.643442	0.0241445
GCGTCGG	2238.46	2331.02	2046.71	2010.04	1756.08	1441.25	GCGTCGG	1	1.04135	0.914341	0.897959	0.784503	0.643858	0.0315557
GAAGATG	1348.62	1305.33	1216.19	1133.15	1030.87	868.511	GAAGATG	1	0.967898	0.901802	0.840226	0.764386	0.644	0.0269914
AAGTAAG	1343.58	1247.85	1348.13	1301.2	1079.68	865.376	AAGTAAG	1	0.928753	1.00338	0.968461	0.803585	0.644083	0.0200311
CAGTCTG	1484.74	1517.54	1356.58	1013.34	920.458	956.303	CAGTCTG	1	1.02209	0.913682	0.682503	0.619945	0.644087	0.0523508
AGACGTG	1513.73	1410.33	1370.11	1249.62	1195.9	975.116	AGACGTG	1	0.931689	0.905124	0.825524	0.790033	0.64418	0.0230054
TGGTGTG	2943.02	3416.4	2143.13	1602.38	1565.48	1895.88	TGGTGTG	1	1.16085	0.728208	0.544468	0.531929	0.644197	0.296139
GACCTGC	961.68	980.377	1004.75	732.135	710.101	619.768	GACCTGC	1	1.01944	1.04479	0.761309	0.738397	0.644464	0.034797
GGTAGTG	328.963	263.055	231.735	232.952	148.761	212.163	GGTAGTG	1	0.79965	0.704443	0.708142	0.452212	0.644947	0.0316898
GACTCCC	45.3741	32.0529	38.9045	44.9265	27.8927	29.2639	GACTCCC	1	0.706413	0.857415	0.990134	0.614726	0.644947	0.0124434
GGTGACG	221.829	187.896	179.299	217.977	158.059	143.184	GGTGACG	1	0.847032	0.808275	0.982633	0.712524	0.645471	0.0177291
GTCGGGT	2518.27	2388.49	2549.09	2384.43	1992	1626.24	GTCGGGT	1	0.948468	1.01224	0.946855	0.791022	0.645777	0.0220128
GGCGAAA	239.475	161.37	219.895	181.37	170.843	154.681	GGCGAAA	1	0.673849	0.918239	0.757366	0.713406	0.645917	0.00861833
GTAGGTG	3076.62	3150.03	2872.17	2505.9	2129.14	1987.86	GTAGGTG	1	1.02386	0.933546	0.814498	0.692039	0.646117	0.0376218
GTTGTGA	1709.09	1632.49	1671.2	1632.33	1403.93	1104.71	GTTGTGA	1	0.955178	0.97783	0.955085	0.821448	0.646374	0.0214151
ACGATTG	1109.15	1051.11	954.006	787.046	727.534	716.966	ACGATTG	1	0.947679	0.860127	0.709596	0.655941	0.646413	0.0349957
TGTCTGC	1412.9	1719.8	1165.44	940.128	823.996	913.453	TGTCTGC	1	1.21722	0.824859	0.665389	0.583195	0.646509	0.189767
GACGTGT	1978.82	1922.07	1710.11	1599.05	1288.87	1280.3	GACGTGT	1	0.971322	0.864206	0.808084	0.651336	0.647001	0.0347404
GGAGGTG	2053.18	2087.86	1799.76	1397.71	1313.28	1329.42	GGAGGTG	1	1.01689	0.87657	0.680755	0.639632	0.647492	0.0494851
GGAGAGG	1593.14	1542.96	1566.33	1582.41	1299.33	1031.55	GGAGAGG	1	0.968505	0.983173	0.993267	0.815582	0.647498	0.021994
AGTCTGA	1242.75	1223.54	1175.59	953.44	717.074	804.758	AGTCTGA	1	0.984542	0.945962	0.767203	0.577007	0.647564	0.0431719
GTAGTGG	2980.83	2755.44	3274.74	3366.16	2481.29	1931.42	GTAGTGG	1	0.924389	1.0986	1.12927	0.832415	0.647947	0.0173194
GGAGTAG	1261.65	1257.8	1153.6	981.727	905.35	818.345	GGAGTAG	1	0.996946	0.914358	0.778127	0.71759	0.648629	0.0338694
GATGGTG	2586.33	2956.6	2393.47	2111.54	1799.08	1678.5	GATGGTG	1	1.14317	0.925433	0.816426	0.695611	0.648988	0.0567168
CGTTTGG	2169.14	2108.86	2312.28	1828.67	1654.97	1407.8	CGTTTGG	1	0.972212	1.06599	0.843043	0.762961	0.649016	0.0263107
AGTTCGG	1865.38	1713.17	1691.5	1570.76	1513.18	1211.32	AGTTCGG	1	0.918403	0.906785	0.84206	0.81119	0.649367	0.020724
GAGTACG	1393.99	1436.85	1189.12	996.702	876.295	906.137	GAGTACG	1	1.03075	0.853034	0.714997	0.628622	0.650029	0.0513629
GATGAAG	1347.36	1366.12	1256.78	1241.3	1125	875.827	GATGAAG	1	1.01392	0.932775	0.921285	0.83497	0.650032	0.025855
GCTGGGT	3027.46	2998.6	2966.89	2936.86	2381.34	1968	GCTGGGT	1	0.990468	0.979992	0.970073	0.786578	0.650049	0.0249352
GGTCGTA	110.915	79.5796	71.043	58.238	105.76	72.1147	GGTCGTA	1	0.717486	0.64052	0.525071	0.953524	0.650182	0.00774782
GTATGCC	1279.3	1309.75	1003.06	918.497	810.05	831.932	GTATGCC	1	1.0238	0.78407	0.717969	0.633198	0.650303	0.0507428
GCTGAGG	2132.58	2024.86	2335.96	2327.86	1843.24	1386.9	GCTGAGG	1	0.949486	1.09537	1.09157	0.864323	0.650338	0.0179761
GGAAACA	467.606	452.057	461.779	409.33	412.579	304.136	GGAAACA	1	0.966747	0.98754	0.875375	0.882323	0.650411	0.0209915
GCAATGC	1765.81	1729.75	1612	1344.47	1309.79	1148.61	GCAATGC	1	0.979579	0.912895	0.761388	0.741752	0.650471	0.0308092
AGTTTGC	1362.48	1527.49	1030.12	873.571	1030.87	886.279	AGTTTGC	1	1.1211	0.756062	0.64116	0.756608	0.650487	0.070693
GTAAATG	1567.93	1404.8	1559.56	1367.76	1209.85	1020.06	GTAAATG	1	0.89596	0.994664	0.872337	0.77162	0.650576	0.0197752
TGGTTTG	1880.51	2550.97	1420.86	1164.76	1095.95	1223.86	TGGTTTG	1	1.35653	0.755573	0.619387	0.582795	0.650814	0.395172
GTTTGGT	2655.65	2758.76	2427.3	2163.13	1915.3	1728.66	GTTTGGT	1	1.03883	0.914015	0.814538	0.721217	0.650938	0.037356
CTGAAAG	1278.04	1153.9	1145.15	1196.38	1068.06	831.932	CTGAAAG	1	0.902872	0.896018	0.936103	0.8357	0.650944	0.0177484
AGAGTGC	1448.19	1508.7	1429.32	1134.81	1043.65	942.716	AGAGTGC	1	1.04178	0.986967	0.783605	0.720658	0.650961	0.0381797
GGAGTCC	134.862	118.264	137.011	111.484	125.517	87.7918	GGAGTCC	1	0.876927	1.01594	0.826654	0.930707	0.650975	0.0144353
GTTCTGC	1414.16	1539.64	1263.55	973.407	840.267	920.768	GTTCTGC	1	1.08873	0.893498	0.688329	0.594181	0.651106	0.0755273
CGCCATG	1373.83	1346.22	1337.98	1088.22	986.704	894.64	CGCCATG	1	0.979906	0.973904	0.792107	0.718215	0.651202	0.0308921
CAGTGTG	2602.71	2587.44	2158.35	1787.08	1693.32	1695.22	CAGTGTG	1	0.994134	0.829271	0.686621	0.650598	0.651327	0.043951
GGCCCGC	105.873	80.6849	93.0325	71.5496	119.706	68.9793	GGCCCGC	1	0.762091	0.878718	0.675806	1.13066	0.651528	0.00806485
GTACATG	1506.17	1358.38	1415.79	1271.25	1193.57	981.387	GTACATG	1	0.901877	0.939991	0.844031	0.792457	0.651578	0.0199544
ATGTCTG	1401.56	1519.75	1160.37	988.383	883.268	913.453	ATGTCTG	1	1.08433	0.827914	0.705203	0.630205	0.651741	0.0674846
GTGTACG	1837.65	1853.54	1476.68	1151.45	1140.11	1197.73	GTGTACG	1	1.00865	0.803568	0.626587	0.620418	0.651772	0.0573523
GCCTCGC	1189.81	1088.69	1138.38	913.505	915.81	775.494	GCCTCGC	1	0.915014	0.956773	0.767773	0.76971	0.651779	0.022858
GCTGACG	1575.49	1567.28	1566.33	1490.89	1281.9	1027.37	GCTGACG	1	0.994786	0.994184	0.946304	0.813652	0.652097	0.0244466
GCTGGTG	2903.95	3358.92	2559.24	2094.91	1843.24	1893.79	GCTGGTG	1	1.15668	0.881297	0.7214	0.634737	0.652145	0.0883376
GCGGAGT	2273.75	2189.55	2163.43	2184.76	1801.4	1483.05	GCGGAGT	1	0.962967	0.951481	0.960862	0.792261	0.652251	0.022804
AGACTGA	816.735	773.691	791.622	747.111	559.016	533.021	AGACTGA	1	0.947298	0.969252	0.914754	0.684452	0.652625	0.0266387
GGGTCAC	160.07	158.054	131.937	103.165	92.9756	104.514	GGGTCAC	1	0.987406	0.824246	0.644497	0.580844	0.652927	0.0547745
GAGTGTG	2214.51	2499.02	1875.87	1454.29	1163.36	1446.47	GAGTGTG	1	1.12848	0.847083	0.656708	0.525334	0.65318	0.134004
AGGGCTG	2695.98	3325.77	2236.16	1690.57	1600.34	1761.06	AGGGCTG	1	1.2336	0.829443	0.627069	0.593603	0.653217	0.225185
GGGTAGC	974.284	1003.59	823.76	645.61	628.748	636.49	GGGTAGC	1	1.03008	0.845504	0.662651	0.645343	0.653291	0.0536201
TGAAAGG	1784.72	1452.33	1796.37	1865.28	1470.18	1166.38	TGAAAGG	1	0.813759	1.00653	1.04514	0.823759	0.653536	0.0123691
GGTGTGG	404.586	385.74	318.002	394.355	298.684	264.42	GGTGTGG	1	0.953419	0.785993	0.974711	0.738246	0.653558	0.0245592
GGGTACC	238.214	182.37	202.98	169.722	155.734	155.726	GGGTACC	1	0.765571	0.85209	0.712477	0.653757	0.653722	0.0163317
GCGCAGG	2910.25	2873.71	2442.53	2158.14	1887.4	1903.2	GCGCAGG	1	0.987445	0.839285	0.741564	0.648538	0.653965	0.0396607
GGATTGG	1538.94	1709.86	1456.38	1176.41	1013.43	1006.47	GGATTGG	1	1.11106	0.946354	0.764428	0.658527	0.654002	0.0580543
CTGTAGG	1920.84	1708.75	1742.24	1500.88	1369.07	1256.26	CTGTAGG	1	0.889586	0.907023	0.781366	0.712744	0.654016	0.0229969
GCCGGTC	137.383	106.106	106.564	124.796	62.7585	89.8821	GCCGGTC	1	0.772339	0.775675	0.90838	0.456815	0.654245	0.0222478
GTCATGT	1763.29	1835.86	1686.43	1198.04	1214.49	1153.83	GTCATGT	1	1.04116	0.956408	0.679434	0.688766	0.654365	0.0464309
TGCCAAG	1334.76	1185.96	1317.68	1234.65	1119.19	873.737	TGCCAAG	1	0.88852	0.987205	0.924998	0.838501	0.654604	0.0165657
AGTTGTG	1909.5	2070.18	1635.68	1435.98	1420.2	1249.99	AGTTGTG	1	1.08415	0.856603	0.752023	0.743758	0.654617	0.0457313
CAGATAG	1359.96	1288.75	1363.35	1296.21	1149.41	890.459	CAGATAG	1	0.947634	1.00249	0.953123	0.845177	0.654767	0.0197784
TGATTGG	1966.21	1944.17	1686.43	1450.96	1486.45	1287.61	TGATTGG	1	0.988791	0.857702	0.737946	0.755995	0.654869	0.0318269
CGACTGT	1391.47	1382.7	1270.32	1099.87	994.839	912.407	CGACTGT	1	0.993692	0.912929	0.790433	0.714953	0.655713	0.0328742
TGATAGG	1638.51	1371.64	1701.65	1632.33	1429.5	1074.4	TGATAGG	1	0.837128	1.03853	0.996227	0.872438	0.65572	0.0123406
GTCTGGC	2044.36	1903.28	1892.79	1760.45	1580.59	1340.91	GTCTGGC	1	0.930992	0.92586	0.861128	0.773145	0.65591	0.0225077
CAGTATG	1664.98	1694.38	1290.61	1114.84	884.43	1092.17	CAGTATG	1	1.01766	0.775153	0.669583	0.531196	0.655967	0.0722579
GCGGGCG	3718.16	3760.14	3596.13	3529.23	2574.26	2439.36	GCGGGCG	1	1.01129	0.96718	0.949186	0.692349	0.656066	0.031254
TGTTAGG	1918.32	1641.33	1869.11	1865.28	1592.21	1259.39	TGTTAGG	1	0.855609	0.974347	0.972352	0.830002	0.656509	0.0144456
TGCGGTG	3380.37	3931.45	2890.77	2272.95	2060.57	2219.88	TGCGGTG	1	1.16302	0.855164	0.672395	0.609569	0.656696	0.12006
GGCGTGC	515.501	583.584	404.268	324.469	340.523	338.625	GGCGTGC	1	1.13207	0.784225	0.629425	0.660568	0.656886	0.112157
AAGTGTG	2004.02	2100.02	1754.09	1474.25	1249.36	1316.88	AAGTGTG	1	1.0479	0.875281	0.735647	0.623425	0.657116	0.0527295
CCGACTG	553.313	530.531	478.694	439.281	402.119	363.709	CCGACTG	1	0.958827	0.865143	0.793912	0.726749	0.65733	0.028604
GTGATGC	1733.04	1857.96	1429.32	1128.15	1035.52	1139.2	GTGATGC	1	1.07208	0.824746	0.650968	0.597514	0.657344	0.0801224
GATTGAC	1017.14	1067.69	947.24	843.62	771.697	668.89	GATTGAC	1	1.0497	0.93128	0.829406	0.758696	0.65762	0.0350595
GATCCGG	146.206	111.633	98.107	126.46	134.815	96.1529	GATCCGG	1	0.763531	0.671021	0.864945	0.922089	0.657655	0.0085718
GGTAGAG	262.162	198.949	238.501	206.329	159.221	172.448	GGTAGAG	1	0.758879	0.909749	0.78703	0.607338	0.657793	0.0164264
TCGATCG	1054.95	1082.06	882.963	885.218	793.779	693.973	TCGATCG	1	1.0257	0.836972	0.83911	0.752434	0.657826	0.0332139
GTTTGGG	2162.83	1866.81	2587.99	2888.61	1799.08	1423.48	GTTTGGG	1	0.863129	1.19658	1.33557	0.831815	0.658155	0.0142071
GGAAACG	641.54	557.057	602.174	550.765	519.501	422.237	GGAAACG	1	0.868313	0.938638	0.858505	0.809772	0.658161	0.0167008
GCGATAG	1608.26	1693.28	1490.21	1297.88	1163.36	1058.73	GCGATAG	1	1.05286	0.926598	0.807006	0.723363	0.658305	0.0387139
CGGTTGG	1157.04	1113.01	1091.02	1026.65	933.243	761.907	CGGTTGG	1	0.961945	0.942938	0.88731	0.806577	0.658496	0.0230585
AGAGGTG	2204.43	2394.02	2100.84	1896.9	1668.91	1451.7	AGAGGTG	1	1.08601	0.953011	0.860494	0.757073	0.658538	0.03815
AGTACGG	1758.25	1570.59	1524.04	1527.5	1366.74	1158.02	AGTACGG	1	0.893271	0.866795	0.868763	0.777331	0.658619	0.0195094
GCCAATG	1348.62	1419.17	1410.71	1291.22	1050.62	888.369	GCCAATG	1	1.05231	1.04604	0.957438	0.779036	0.658724	0.0299316
AGTACGC	1209.98	1128.48	1114.7	995.039	835.618	797.442	AGTACGC	1	0.932648	0.921256	0.822361	0.690607	0.659055	0.0268402
GGTGTGC	294.932	291.792	159.001	131.452	149.923	194.396	GGTGTGC	1	0.989354	0.539111	0.445701	0.508331	0.659122	0.342328
GGGCTGA	294.932	290.687	238.501	234.616	195.249	194.396	GGGCTGA	1	0.985606	0.808666	0.795492	0.662013	0.659122	0.0360536
GCAATGG	2539.69	2222.7	2413.77	2562.47	2117.52	1674.31	GCAATGG	1	0.875186	0.950418	1.00897	0.83377	0.659259	0.0150858
CGACGTG	1496.09	1478.85	1505.43	1332.82	1305.15	986.612	CGACGTG	1	0.988482	1.00625	0.89087	0.872373	0.659462	0.0222816
GTTTGGC	2470.37	2391.81	2442.53	2093.24	1845.57	1629.37	GTTTGGC	1	0.968199	0.988729	0.847339	0.747081	0.659567	0.0265161
GCGTTGC	2237.2	2327.7	1967.21	1584.07	1546.88	1475.74	GCGTTGC	1	1.04046	0.879321	0.708062	0.691437	0.659637	0.0451769
GGTGTCG	247.037	212.212	157.309	194.681	165.032	163.042	GGTGTCG	1	0.859031	0.636785	0.788066	0.668044	0.65999	0.0230783
GGATAGG	1177.21	1059.96	1075.79	1081.56	955.324	777.584	GGATAGG	1	0.900399	0.913853	0.918754	0.811518	0.660533	0.0181243
CGAAATG	1183.51	1100.85	1153.6	1099.87	1000.65	781.765	CGAAATG	1	0.930159	0.974731	0.929327	0.845494	0.660548	0.0187651
GTTAGTG	2096.03	2311.13	1860.65	1589.07	1355.12	1384.81	GTTAGTG	1	1.10262	0.8877	0.75813	0.646516	0.660682	0.059537
ATGACTG	1100.32	1105.27	996.293	861.923	761.238	727.418	ATGACTG	1	1.0045	0.905455	0.783336	0.691831	0.661095	0.0356863
ACGACCG	741.111	621.163	756.1	788.709	627.585	490.171	ACGACCG	1	0.838151	1.02023	1.06423	0.846817	0.6614	0.0126739
CAGTCCG	1284.34	1122.96	1124.85	1059.93	964.622	849.699	CAGTCCG	1	0.874345	0.875817	0.825274	0.751064	0.661584	0.0194339
GAGGCTG	2448.94	2760.97	2004.43	1595.72	1360.93	1621.01	GAGGCTG	1	1.12741	0.818486	0.651596	0.555721	0.661923	0.129579
GGATCGG	433.575	361.424	409.343	420.978	384.687	287.414	GGATCGG	1	0.833591	0.944111	0.970945	0.887243	0.662892	0.0118027
AGAGATG	1251.57	1200.33	1126.54	1020	815.861	829.841	AGAGATG	1	0.959056	0.9001	0.814974	0.65187	0.66304	0.0318002
GCAGTGG	3568.17	3415.29	3508.17	3697.28	2972.89	2366.2	GCAGTGG	1	0.957155	0.983184	1.03618	0.83317	0.66314	0.0196168
CAGAAAG	1271.74	1033.43	1234.79	1276.25	1120.36	843.428	CAGAAAG	1	0.812613	0.970952	1.00355	0.880966	0.66321	0.0109275
GTTTCGG	1668.76	1267.75	1760.85	1980.09	1566.64	1106.8	GTTTCGG	1	0.759694	1.05519	1.18657	0.938804	0.663249	0.00763753
GCTGGCG	3689.17	3839.72	3232.46	3020.06	2459.2	2447.72	GCTGGCG	1	1.04081	0.876201	0.818628	0.666601	0.663487	0.0412642
GTCACGG	1736.82	1477.75	1755.78	2044.99	1467.85	1152.79	GTCACGG	1	0.850836	1.01091	1.17743	0.845137	0.663735	0.0132626
GAGATGC	1295.68	1356.17	1292.31	941.792	947.189	860.15	GAGATGC	1	1.04668	0.997393	0.726869	0.731034	0.663858	0.0394505
GAGGTCG	2151.49	2314.44	1755.78	1475.92	1329.55	1428.71	GAGGTCG	1	1.07574	0.816074	0.685998	0.617967	0.664054	0.0689818
GGAGTGC	1279.3	1494.33	1023.36	896.866	813.537	849.699	GGAGTGC	1	1.16808	0.799936	0.70106	0.635924	0.664191	0.109962
CAGGTCG	1769.59	1762.91	1669.51	1392.72	1190.09	1176.83	CAGGTCG	1	0.996224	0.943444	0.78703	0.672521	0.665028	0.0352418
CAGATCG	1191.07	1143.96	1133.3	1114.84	915.81	792.216	CAGATCG	1	0.960444	0.9515	0.936	0.768896	0.665129	0.0233601
ACGTTCG	1230.14	1224.64	1153.6	988.383	849.565	818.345	ACGTTCG	1	0.995528	0.937779	0.803469	0.690622	0.665243	0.0334597
TGGAGTG	2218.29	2722.29	1855.58	1439.31	1312.12	1475.74	TGGAGTG	1	1.2272	0.836488	0.648838	0.591499	0.665259	0.199017
GTTGGGT	3399.28	3151.13	3476.03	3256.34	2781.13	2261.68	GTTGGGT	1	0.927	1.02258	0.95795	0.818154	0.665342	0.0187966
AGCGATG	1685.15	1654.59	1429.32	1294.55	1090.14	1121.44	AGCGATG	1	0.98187	0.848186	0.768212	0.646911	0.665483	0.0368974
ACGTGTG	1796.06	1855.75	1639.06	1376.08	1219.14	1195.64	ACGTGTG	1	1.03324	0.912588	0.766167	0.678787	0.665702	0.0409687
GCGTCTG	1547.76	1744.12	1214.5	975.071	875.133	1030.51	GCGTCTG	1	1.12687	0.784679	0.629988	0.565418	0.665805	0.146189
GTTGTGC	1973.78	2436.02	1666.13	1296.21	1249.36	1314.79	GTTGTGC	1	1.23419	0.844132	0.656717	0.63298	0.666128	0.181859
ATGCCGG	257.12	248.686	240.193	262.903	231.277	171.403	ATGCCGG	1	0.967199	0.934166	1.02249	0.899489	0.666626	0.0184587
GGTAGCG	366.774	279.634	296.012	257.911	252.196	244.563	GGTAGCG	1	0.762414	0.80707	0.703188	0.687606	0.666794	0.0146539
CGTTTGC	1590.62	1881.17	1387.03	1021.66	1075.03	1060.82	CGTTTGC	1	1.18267	0.872008	0.642306	0.675858	0.666922	0.119495
CGCAATG	1662.46	1579.43	1546.03	1492.56	1359.77	1108.89	CGCAATG	1	0.95006	0.929967	0.897802	0.817926	0.66702	0.0213209
GCCATGG	2034.27	1970.7	2082.24	1961.79	1513.18	1357.64	GCCATGG	1	0.968749	1.02358	0.964369	0.743842	0.667382	0.0241575
CAGTCAG	1705.31	1601.54	1799.76	1549.13	1389.99	1138.16	CAGTCAG	1	0.939148	1.05538	0.908416	0.815092	0.667419	0.0201689
AGTGATG	1719.18	1814.86	1458.07	1084.89	1100.6	1147.56	AGTGATG	1	1.05566	0.848123	0.631053	0.64019	0.667508	0.0641463
AGGTATG	1832.61	2062.44	1361.66	1211.35	1141.28	1223.86	AGGTATG	1	1.12541	0.743015	0.660997	0.622759	0.667823	0.111643
GGCCGCG	278.547	229.897	201.288	163.067	175.491	186.035	GGCCGCG	1	0.825343	0.722638	0.585419	0.630025	0.667877	0.0249447
TGGTCCG	317.619	299.529	267.257	226.296	259.169	212.163	TGGTCCG	1	0.943045	0.841439	0.712477	0.815976	0.667981	0.0240102
ATGTCAG	1486	1509.8	1294	1279.57	1314.44	992.883	ATGTCAG	1	1.01602	0.87079	0.861084	0.884549	0.668157	0.0245348
GGTTAGT	299.974	300.634	274.023	203.001	204.546	200.667	GGTTAGT	1	1.0022	0.91349	0.67673	0.681881	0.668949	0.0400413
GTTTGCC	1208.72	1478.85	982.761	792.037	798.428	808.938	GTTTGCC	1	1.22349	0.813062	0.655271	0.660558	0.669254	0.172618
AGTTTGA	1294.42	1452.33	1167.13	986.719	958.811	866.421	AGTTTGA	1	1.12199	0.901664	0.762284	0.740724	0.669349	0.050208
AGGTTGA	1728	1785.02	1527.42	1262.93	1236.58	1156.97	AGGTTGA	1	1.033	0.883927	0.730865	0.715611	0.669543	0.0396012
GTTAATG	1584.31	1626.96	1495.29	1307.86	1148.25	1060.82	GTTAATG	1	1.02692	0.943806	0.825506	0.724761	0.669575	0.0339264
GGTACGT	268.464	246.476	201.288	174.714	165.032	179.764	GGTACGT	1	0.918097	0.749779	0.650792	0.614726	0.669603	0.0360528
AAGGTTG	1977.56	2127.65	1765.93	1389.39	1370.23	1324.19	AAGGTTG	1	1.0759	0.892984	0.702581	0.692889	0.66961	0.0512507
GGTGGAT	334.004	301.739	267.257	344.436	288.224	223.66	GGTGGAT	1	0.9034	0.800161	1.03123	0.862937	0.669632	0.015785
GGATGTG	1462.06	1586.07	1131.61	863.587	810.05	979.296	GGATGTG	1	1.08482	0.773988	0.590666	0.554049	0.669808	0.138961
GCGAAAG	1521.29	1435.75	1368.42	1416.02	1140.11	1019.01	GCGAAAG	1	0.943768	0.899513	0.930797	0.749436	0.669832	0.0229168
GCCTCGG	1405.34	1392.64	1431.01	1367.76	1173.82	941.671	GCCTCGG	1	0.990967	1.01827	0.973262	0.835256	0.670067	0.0222199
GGCCGCC	85.7067	82.8955	76.1175	73.2135	94.1378	57.4827	GGCCGCC	1	0.967199	0.888116	0.854233	1.09837	0.670691	0.0147852
AGTTGCG	2025.45	1905.49	1886.02	1700.55	1578.26	1358.68	AGTTGCG	1	0.940773	0.931161	0.839591	0.779214	0.670805	0.0227441
CGACTGG	1478.44	1432.43	1402.25	1317.84	1061.08	991.838	CGACTGG	1	0.968881	0.948468	0.891374	0.717705	0.670868	0.0267623
GTCTTGC	1342.32	1715.38	1018.28	876.898	997.163	900.911	GTCTTGC	1	1.27793	0.7586	0.653272	0.742866	0.67116	0.225496
TGACTGG	1567.93	1664.54	1434.39	1251.29	1216.82	1052.46	TGACTGG	1	1.06162	0.914832	0.79805	0.776067	0.67124	0.0357428
GGTACCT	158.81	135.949	130.245	133.116	142.95	106.604	GGTACCT	1	0.856048	0.820136	0.838209	0.900135	0.671271	0.0135375
TCGGCTG	1913.28	2171.86	1650.9	1239.64	1263.31	1284.48	TCGGCTG	1	1.13515	0.862867	0.647914	0.660284	0.67135	0.0897518
GGGGTGG	2350.63	3024.03	2085.62	1780.42	1484.12	1579.21	GGGGTGG	1	1.28647	0.887259	0.757422	0.631372	0.671822	0.150804
GCGATGC	1788.5	1737.49	1449.62	1460.94	1214.49	1201.91	GCGATGC	1	0.971479	0.810521	0.816855	0.679058	0.672023	0.0316828
GCCATGT	1618.34	1688.86	1491.9	1339.47	1177.3	1087.99	GCCATGT	1	1.04357	0.92187	0.827682	0.727474	0.672286	0.0356665
GGTGCTC	139.904	162.475	115.022	98.1727	84.8402	94.0626	GGTGCTC	1	1.16134	0.822152	0.701717	0.606419	0.672339	0.109547
TCGTCTG	1179.73	1355.06	1089.33	856.931	676.398	793.261	TCGTCTG	1	1.14862	0.92337	0.72638	0.57335	0.672411	0.0910565
GATGAGG	1789.76	1667.86	1848.81	1881.92	1659.61	1204	GATGAGG	1	0.931889	1.03299	1.05149	0.927284	0.672717	0.0151121
GCGTCCG	1182.25	1120.75	954.006	816.997	757.751	795.352	GCGTCCG	1	0.947979	0.806942	0.691053	0.640941	0.672745	0.0357022
AAGGCCG	1610.78	1419.17	1532.5	1490.89	1236.58	1083.81	AAGGCCG	1	0.881044	0.9514	0.925571	0.767686	0.672847	0.0175895
AGAGTGT	1845.22	1844.7	1732.1	1517.52	1465.53	1241.63	AGAGTGT	1	0.999721	0.938696	0.822406	0.794231	0.67289	0.0272977
GGTATGG	307.536	238.739	246.959	249.592	219.655	206.938	GGTATGG	1	0.776296	0.803025	0.811585	0.714241	0.67289	0.0136321
GGGTAGA	742.371	721.743	698.589	602.348	545.069	499.577	GGGTAGA	1	0.972213	0.941024	0.811383	0.734227	0.672947	0.0278891
GGGTTGG	1338.54	1624.75	1107.93	886.882	903.026	900.911	GGGTTGG	1	1.21383	0.827719	0.662576	0.674636	0.673056	0.145816
GATGCGA	1415.42	1397.06	1478.37	1349.46	1080.84	953.168	GATGCGA	1	0.987031	1.04447	0.953397	0.763618	0.673416	0.0246461
GTGGGGT	4568.92	4490.72	3988.56	3697.28	2970.57	3076.89	GTGGGGT	1	0.982884	0.872975	0.809224	0.650168	0.673439	0.0345111
GTTAGGT	2443.9	2067.97	2407	2510.89	2117.52	1646.1	GTTAGGT	1	0.846174	0.984902	1.02741	0.86645	0.673552	0.0123066
GTTACCC	920.087	739.427	822.069	903.522	939.054	619.768	GTTACCC	1	0.80365	0.893469	0.981996	1.02061	0.673597	0.00779157
GGTGAGT	350.389	320.529	252.033	274.551	264.98	236.202	GGTGAGT	1	0.91478	0.719296	0.783559	0.756246	0.674112	0.0231842
GGCGCTG	424.752	441.004	367.055	337.781	259.169	286.368	GGCGCTG	1	1.03826	0.864163	0.795241	0.610166	0.674201	0.0466654
CTGATAG	1295.68	1306.43	1233.1	1063.26	1105.25	873.737	CTGATAG	1	1.0083	0.951701	0.820617	0.853022	0.674344	0.0252908
AGATCTG	1107.89	1080.96	1004.75	1043.29	877.457	747.275	AGATCTG	1	0.975694	0.906909	0.941697	0.792011	0.674506	0.0233595
GTATGTA	1488.52	1535.22	1184.05	1049.95	992.515	1004.38	GTATGTA	1	1.03137	0.795452	0.705362	0.666778	0.674749	0.0466279
GAGATTG	1273	1399.28	1075.79	841.956	720.561	859.105	GAGATTG	1	1.0992	0.845088	0.661396	0.566035	0.674868	0.0948507
GTCTGGG	1783.46	1580.54	2207.41	2442.67	1573.61	1204	GTCTGGG	1	0.886223	1.23771	1.36963	0.882339	0.675095	0.0136972
GCTGTGC	2224.59	2293.44	2094.08	1640.65	1592.21	1501.87	GCTGTGC	1	1.03095	0.94133	0.737505	0.715729	0.675119	0.0379016
CAGAGTG	1947.31	1958.54	1776.07	1522.51	1424.85	1314.79	CAGAGTG	1	1.00577	0.912067	0.781853	0.731703	0.675182	0.0323687
GTATCCG	1252.83	1073.22	1077.49	1029.98	1087.81	846.564	GTATCCG	1	0.856636	0.860041	0.822123	0.868285	0.675721	0.0142815
GATAATG	1329.71	1346.22	1312.6	1239.64	1111.06	898.821	GATAATG	1	1.01241	0.987132	0.932259	0.835562	0.67595	0.0242588
GGCCGGG	231.912	214.423	243.576	254.583	226.628	156.771	GGCCGGG	1	0.924586	1.05029	1.09776	0.977214	0.675993	0.0132866
GGGGGTG	3506.41	4713.99	2579.54	2139.83	1879.27	2371.42	GGGGGTG	1	1.34439	0.735663	0.610262	0.535952	0.67631	0.414023
GCTGTGA	1758.25	1579.43	1657.67	1645.64	1435.31	1189.37	GCTGTGA	1	0.8983	0.942796	0.935955	0.81633	0.676451	0.0170676
GCGCCGG	431.054	366.951	370.438	317.813	340.523	291.594	GCGCCGG	1	0.851286	0.859377	0.737293	0.789977	0.676467	0.0169487
CTCCCAG	95.7899	58.5795	79.5005	86.5251	73.2183	64.7987	CTCCCAG	1	0.611541	0.829947	0.90328	0.764364	0.676467	0.00369186
AGGATGA	1252.83	1363.91	1041.96	870.243	760.076	847.609	AGGATGA	1	1.08866	0.831688	0.694621	0.606687	0.676555	0.0717991
GGGTAAG	855.807	939.482	762.866	620.651	615.963	579.008	GGGTAAG	1	1.09777	0.8914	0.725223	0.719746	0.676564	0.0501551
GGTAAGA	157.549	131.527	145.469	156.411	147.599	106.604	GGTAAGA	1	0.834835	0.923325	0.992774	0.936843	0.676642	0.0104033
GTAAGTG	2213.25	2017.12	2083.93	1788.74	1527.12	1497.69	GTAAGTG	1	0.911385	0.941569	0.808196	0.689992	0.676691	0.0242637
ACGGTAG	1802.36	1725.33	1701.65	1467.6	1364.42	1219.68	ACGGTAG	1	0.957261	0.944122	0.814264	0.757016	0.676711	0.0251771
GGCGAAG	356.691	333.792	285.863	282.87	260.332	241.427	GGCGAAG	1	0.935802	0.801431	0.79304	0.729852	0.676853	0.025614
GTCAATG	1701.53	1661.22	1728.71	1447.63	1313.28	1151.74	GTCAATG	1	0.976312	1.01598	0.850782	0.771823	0.676887	0.0251554
AGAAGTG	1444.41	1484.38	1365.04	1356.11	1219.14	978.251	AGAAGTG	1	1.02767	0.94505	0.938871	0.844042	0.677267	0.0251193
GTTATGT	1741.86	2008.28	1486.83	1184.73	1185.44	1179.96	GTTATGT	1	1.15295	0.853585	0.68015	0.680558	0.677414	0.0836121
GGGGAAG	1934.7	2343.18	1757.47	1454.29	1269.12	1310.61	GGGGAAG	1	1.21113	0.908392	0.751685	0.655975	0.67742	0.0937914
GATGGCC	1682.62	1794.96	1551.11	1455.95	1283.06	1140.25	GATGGCC	1	1.06676	0.921837	0.865286	0.762537	0.67766	0.0345741
TGTAATG	1648.59	1796.07	1444.54	1239.64	1165.68	1117.25	TGTAATG	1	1.08945	0.876226	0.751937	0.707076	0.677702	0.0482084
CCGGAAG	607.509	484.109	586.95	529.134	510.204	411.785	CCGGAAG	1	0.796876	0.966159	0.870989	0.839828	0.677825	0.0111021
CGGATGG	2147.71	2238.18	2058.56	1906.88	1635.21	1455.88	CGGATGG	1	1.04212	0.958489	0.887867	0.761373	0.677876	0.0311357
TGCGGGT	2640.52	2165.23	2862.02	3111.58	2115.19	1790.33	TGCGGGT	1	0.82	1.08388	1.17839	0.801051	0.678019	0.0125008
AGATTGT	1438.11	1491.01	1304.15	1071.58	1022.73	975.116	AGATTGT	1	1.03679	0.906848	0.745132	0.711165	0.678054	0.0389771
GTGTGAG	2034.27	1767.33	1985.82	1881.92	1580.59	1379.59	GTGTGAG	1	0.868777	0.976181	0.925107	0.776977	0.678171	0.0163362
CTGCCGA	1024.7	836.691	942.165	976.735	739.156	695.018	CTGCCGA	1	0.816524	0.919455	0.953192	0.721339	0.678265	0.0144744
ACGTGAG	1173.43	1041.17	1263.55	1332.82	1142.44	796.397	ACGTGAG	1	0.887288	1.0768	1.13584	0.973592	0.678694	0.0116814
GTTCTGA	1230.14	1390.43	1270.32	1043.29	842.591	835.067	GTTCTGA	1	1.1303	1.03266	0.848107	0.684954	0.678837	0.048312
AGGTAGG	2469.11	2592.97	2361.33	2246.32	2066.38	1676.4	AGGTAGG	1	1.05016	0.95635	0.909771	0.836894	0.678951	0.0276576
GAAATGC	1157.04	1163.85	1160.37	968.415	857.7	785.945	GAAATGC	1	1.00589	1.00288	0.836976	0.741288	0.679272	0.0295167
GTGATGA	1556.59	1509.8	1358.27	1191.38	1068.06	1057.68	GTGATGA	1	0.969945	0.872599	0.765383	0.686154	0.679489	0.031661
ACGACTG	893.619	849.955	901.569	688.873	555.529	607.226	ACGACTG	1	0.951138	1.0089	0.77088	0.621663	0.679514	0.0322613
GATGCGT	2067.04	2221.6	1990.9	1765.44	1563.15	1404.67	GATGCGT	1	1.07477	0.96316	0.854091	0.756226	0.679554	0.0357674
TGTCTGG	1857.82	2066.86	1664.44	1485.9	1302.82	1262.53	TGTCTGG	1	1.11252	0.895908	0.79981	0.701263	0.679576	0.0492679
CGTATGC	1362.48	1516.43	1172.21	988.383	899.539	925.994	CGTATGC	1	1.11299	0.860347	0.725427	0.660219	0.679636	0.0629987
GCGAAGG	2190.56	2092.28	2215.86	2159.8	1890.89	1489.32	GCGAAGG	1	0.955134	1.01155	0.985956	0.863199	0.679882	0.0185069
GTAGTAG	2030.49	2011.6	1884.33	1770.44	1512.02	1380.63	GTAGTAG	1	0.990694	0.928016	0.871924	0.744654	0.679948	0.0275473
GATGTAG	1593.14	1712.07	1540.96	1467.6	1240.06	1083.81	GATGTAG	1	1.07465	0.967247	0.921201	0.778378	0.6803	0.0324102
GTAGTGA	1609.52	1390.43	1718.56	1758.79	1456.23	1095.31	GTAGTGA	1	0.86388	1.06775	1.09274	0.90476	0.680517	0.0120609
CACTCAG	1096.54	867.639	1079.18	1134.81	986.704	746.23	CACTCAG	1	0.79125	0.984164	1.0349	0.899832	0.68053	0.00913393
GCCGAAG	1202.41	1058.85	1239.87	1164.76	985.541	818.345	GCCGAAG	1	0.880604	1.03115	0.968685	0.819635	0.680584	0.0154121
TGTAAGT	1913.28	1938.65	1698.27	1565.77	1478.31	1302.24	TGTAAGT	1	1.01326	0.887622	0.818372	0.77266	0.680636	0.0297096
TCGTTTG	1414.16	1779.49	1106.24	873.571	851.889	962.574	TCGTTTG	1	1.25834	0.78226	0.617731	0.602399	0.680668	0.272686
AGTGTGA	1583.05	1358.38	1581.55	1409.36	1322.58	1077.54	AGTGTGA	1	0.858076	0.999052	0.89028	0.83546	0.680672	0.014347
GTCTCGC	337.785	347.056	231.735	256.247	260.332	229.931	GTCTCGC	1	1.02744	0.686044	0.75861	0.770702	0.680701	0.0348821
GTGATAG	1675.06	1776.17	1552.8	1178.07	1027.38	1140.25	GTGATAG	1	1.06036	0.927008	0.703301	0.613339	0.68072	0.0560466
CGATACG	1091.5	1016.85	1057.19	983.391	975.082	743.095	CGATACG	1	0.931608	0.968563	0.900953	0.893341	0.680801	0.0170968
GGGGGAG	2924.11	3079.29	3002.41	2733.86	2127.98	1990.99	GGGGGAG	1	1.05307	1.02678	0.934937	0.727735	0.680888	0.0321975
GGAAGTG	1296.94	1352.85	1082.56	913.505	828.645	883.143	GGAAGTG	1	1.04311	0.8347	0.704352	0.638921	0.680942	0.0510682
AGGCTGA	1692.71	1767.33	1627.22	1351.12	1135.46	1152.79	AGGCTGA	1	1.04409	0.961313	0.798202	0.670798	0.681033	0.0400108
GAGGCAG	2619.1	2766.5	2442.53	2179.77	1849.05	1785.1	GAGGCAG	1	1.05628	0.932583	0.832259	0.705989	0.681571	0.0378893
CGTACGC	1366.27	1290.96	1199.27	1168.09	1011.11	931.22	CGTACGC	1	0.944881	0.877774	0.85495	0.740053	0.68158	0.0242172
GCGGGGT	3309.79	4516.14	2894.16	2602.41	2014.08	2256.46	GCGGGGT	1	1.36448	0.874422	0.786276	0.608523	0.681752	0.204014
GACGTGC	1509.95	1789.44	1447.92	1169.75	1026.22	1029.46	GACGTGC	1	1.1851	0.958921	0.774696	0.679637	0.681786	0.0696775
GCTTCGG	1652.38	1370.54	1569.71	1833.67	1524.8	1126.66	GCTTCGG	1	0.829435	0.949973	1.10972	0.922793	0.681843	0.0102449
GTATCCC	134.862	108.317	133.628	118.14	131.328	91.9723	GTATCCC	1	0.803167	0.990853	0.876006	0.973795	0.681973	0.00871037
GCGGCAG	3196.36	3617.56	2863.71	2416.05	2117.52	2180.16	GCGGCAG	1	1.13178	0.895929	0.755875	0.662479	0.682077	0.0623504
GGGGAGG	3298.45	3392.08	2909.38	2720.55	2150.06	2250.19	GGGGAGG	1	1.02839	0.882045	0.824796	0.65184	0.682196	0.0390584
AAGGATG	1273	1342.91	1370.11	1374.42	933.243	868.511	AAGGATG	1	1.05492	1.07629	1.07967	0.733107	0.682257	0.0285669
ATGCCGA	896.139	900.797	904.952	880.226	632.234	611.407	ATGCCGA	1	1.0052	1.00983	0.982243	0.705509	0.682268	0.0278695
GTAGGGT	2982.09	2559.81	3163.1	3329.55	2609.13	2034.89	GTAGGGT	1	0.858395	1.0607	1.11652	0.874933	0.68237	0.012369
GTGGTGG	741.111	771.48	657.993	640.618	577.611	505.848	GTGGTGG	1	1.04098	0.887847	0.864403	0.779385	0.682553	0.0308904
GTTGTAG	2025.45	2252.55	1814.98	1426	1341.17	1382.72	GTTGTAG	1	1.11212	0.896086	0.704041	0.66216	0.682673	0.0633458
GGTCCGG	42.8534	44.2109	47.362	58.238	23.2439	29.2639	GGTCCGG	1	1.03168	1.10521	1.35901	0.542406	0.682885	0.0314036
AGTATTG	1502.39	1495.43	1173.9	968.415	948.351	1026.33	AGTATTG	1	0.995371	0.781356	0.644584	0.631229	0.683131	0.0474387
GCGGGTA	2317.86	2860.45	2214.17	1918.53	1465.53	1584.43	GCGGGTA	1	1.23409	0.955265	0.827714	0.632276	0.683575	0.0857713
GCTGCGG	2612.79	2633.86	2790.97	2825.38	2208.17	1786.14	GCTGCGG	1	1.00806	1.0682	1.08136	0.845137	0.683615	0.0210764
GATTGGT	2348.11	2300.07	2182.03	2093.24	1646.83	1605.34	GATTGGT	1	0.979541	0.929272	0.891457	0.701342	0.683671	0.0280226
GGGTTGC	920.087	1080.96	659.685	512.495	517.177	629.174	GGGTTGC	1	1.17484	0.716981	0.557007	0.562096	0.683821	0.28968
CGTATTG	1554.06	1567.28	1358.27	1039.97	997.163	1062.91	CGTATTG	1	1.0085	0.874014	0.66919	0.641649	0.683953	0.0450116
TAGATTG	1274.26	1475.54	1079.18	928.481	893.728	871.647	TAGATTG	1	1.15796	0.846907	0.728645	0.701372	0.684043	0.0696323
GTTGAGG	2286.35	1968.49	2302.13	2444.33	2004.79	1564.57	GTTGAGG	1	0.860974	1.0069	1.0691	0.876849	0.68431	0.0123824
TGGAAAG	1609.52	1715.38	1476.68	1262.93	1142.44	1101.58	TGGAAAG	1	1.06577	0.917465	0.784664	0.709799	0.684413	0.0409136
AGGGACG	1422.98	1411.43	1395.49	1369.43	1134.3	974.071	AGGGACG	1	0.991883	0.980677	0.962362	0.79713	0.684527	0.0234072
GTGTAAG	2039.32	1941.96	1718.56	1435.98	1286.55	1396.31	GTGTAAG	1	0.952263	0.842716	0.70415	0.630873	0.684694	0.0353345
GGAAAGT	955.378	946.113	838.984	730.471	783.319	654.258	GGAAAGT	1	0.990303	0.87817	0.764589	0.819905	0.684816	0.0261547
GTAGTGT	2440.12	2512.28	2092.39	1843.65	1681.7	1671.18	GTAGTGT	1	1.02957	0.857492	0.755557	0.689186	0.684876	0.0394078
CGGTAAG	941.514	895.271	747.643	650.602	672.911	644.851	CGGTAAG	1	0.950885	0.794086	0.691017	0.714712	0.684909	0.0301246
GTCTCGG	775.142	583.584	767.941	773.734	614.801	530.931	GTCTCGG	1	0.752874	0.99071	0.998184	0.793147	0.684947	0.00937843
GCCGAGG	1641.03	1598.22	1617.07	1633.99	1439.96	1124.57	GCCGAGG	1	0.973914	0.985401	0.995711	0.877472	0.685283	0.0190547
GCCATGA	1105.36	1135.12	1070.72	975.071	886.755	757.727	GCCATGA	1	1.02691	0.968657	0.882126	0.802228	0.685499	0.0274111
TGGGCTG	2682.12	3565.61	2154.97	1570.76	1400.45	1839.45	TGGGCTG	1	1.3294	0.803459	0.585643	0.522142	0.685819	0.374017
AGGTCAG	1356.18	1436.85	1250.02	1149.79	1064.57	930.175	AGGTCAG	1	1.05948	0.921718	0.84781	0.784976	0.685877	0.0325144
CAGTTTG	1896.89	2018.23	1601.85	1249.62	1180.79	1301.2	CAGTTTG	1	1.06397	0.844461	0.658774	0.622487	0.685964	0.0636661
GACATGG	1774.63	1579.43	1799.76	1827.01	1442.28	1217.59	GACATGG	1	0.890006	1.01416	1.02951	0.812722	0.686107	0.015445
GAAGTGG	2534.65	2347.6	2500.04	2594.09	2238.39	1739.11	GAAGTGG	1	0.926202	0.986344	1.02345	0.883115	0.686135	0.0157815
GTTGCTG	2148.97	2531.07	1994.28	1569.1	1444.61	1474.69	GTTGCTG	1	1.17781	0.928016	0.730163	0.672233	0.686232	0.0773637
CCCTCCC	36.5514	14.3685	27.064	31.6149	23.2439	25.0834	CCCTCCC	1	0.393105	0.740437	0.864945	0.635924	0.686249	0.000144304
GAGTGCG	2416.17	2484.65	2138.06	1772.1	1566.64	1658.64	GAGTGCG	1	1.02834	0.884893	0.733433	0.648397	0.686473	0.0435085
GGATCAG	388.201	404.53	375.513	294.518	305.657	266.511	GGATCAG	1	1.04206	0.967316	0.758674	0.787369	0.686528	0.0326451
CGATTGC	1254.09	1457.85	1091.02	968.415	932.08	861.195	CGATTGC	1	1.16248	0.869967	0.772205	0.743232	0.686709	0.0569677
AGTAAGT	1647.33	1551.8	1525.73	1404.37	1399.28	1131.89	AGTAAGT	1	0.942009	0.926183	0.85251	0.849423	0.687102	0.0195151
GTATTGC	1397.78	1641.33	1085.94	943.456	966.946	960.484	GTATTGC	1	1.17424	0.776908	0.67497	0.691775	0.687152	0.103929
GGGTGAA	804.131	685.269	781.473	663.914	658.965	552.879	GGGTGAA	1	0.852186	0.971823	0.825629	0.819474	0.687549	0.0147382
GGGTGTG	1506.17	1790.54	1019.97	772.07	805.401	1035.73	GGGTGTG	1	1.1888	0.677198	0.512605	0.534735	0.687661	0.38453
GGTGGAA	214.267	151.422	219.895	219.641	182.465	147.365	GGTGGAA	1	0.7067	1.02627	1.02508	0.851577	0.687763	0.00622841
CGTTATG	1590.62	1677.8	1363.35	1116.51	1047.14	1094.26	CGTTATG	1	1.05481	0.85712	0.701933	0.658322	0.687948	0.0501192
GAGTCTG	1221.32	1478.85	1021.67	788.709	674.073	840.293	GAGTCTG	1	1.21087	0.836525	0.645784	0.551921	0.68802	0.195533
GTAGTGC	1998.98	2145.33	1811.6	1484.24	1385.34	1375.4	GTAGTGC	1	1.07321	0.906259	0.742497	0.693021	0.688052	0.0458478
GTGTGCG	2964.44	3064.92	2374.87	1757.12	1790.94	2041.16	GTGTGCG	1	1.03389	0.801117	0.592733	0.604141	0.688547	0.0703106
AGGATAG	1348.62	1626.96	1204.35	1068.25	957.649	929.13	AGGATAG	1	1.20639	0.893022	0.792107	0.710095	0.688948	0.0707917
CCCGTCC	89.4879	77.3691	60.894	89.853	60.4341	61.6633	CCCGTCC	1	0.864576	0.680472	1.00408	0.675333	0.689068	0.0187003
GATGGGT	1835.13	1797.17	1688.12	1910.21	1472.5	1264.62	GATGGGT	1	0.979316	0.919888	1.04091	0.802395	0.689116	0.0213011
ATGATAG	1246.53	1252.27	1060.57	940.128	929.756	859.105	ATGATAG	1	1.00461	0.850819	0.754197	0.745876	0.689198	0.031873
GGACTGT	381.899	441.004	363.672	266.231	276.602	263.375	GGACTGT	1	1.15477	0.952274	0.697124	0.724281	0.689646	0.0631282
AGGTCCG	554.573	563.689	514.216	459.249	436.985	382.521	AGGTCCG	1	1.01644	0.927229	0.828112	0.787967	0.689758	0.028304
GTGATGT	2084.69	2216.07	1767.62	1422.67	1295.85	1438.11	GTGATGT	1	1.06302	0.847904	0.682438	0.621602	0.689845	0.0595754
AGGGAAG	1772.11	1981.75	1747.32	1565.77	1442.28	1222.81	AGGGAAG	1	1.1183	0.986009	0.883562	0.813878	0.690032	0.0353432
AGATACG	976.805	868.744	1060.57	995.039	818.185	674.115	AGATACG	1	0.889374	1.08575	1.01867	0.837614	0.690123	0.0147557
GTTGGGG	3186.27	2885.87	3755.13	4253.04	2746.27	2198.97	GTTGGGG	1	0.905719	1.17853	1.3348	0.861906	0.69014	0.0145353
GGTAACT	225.61	161.37	147.16	176.378	172.005	155.726	GGTAACT	1	0.715259	0.652277	0.781782	0.762398	0.690243	0.00865415
GCTGGGG	2750.18	2915.71	3161.41	3577.48	2559.15	1899.02	GCTGGGG	1	1.06019	1.14953	1.30082	0.930541	0.690508	0.0192691
TGTCTGT	1734.3	2123.23	1496.98	1237.97	1152.9	1197.73	TGTCTGT	1	1.22426	0.863159	0.713818	0.664762	0.690613	0.116586
AGTGTGC	1872.94	2163.02	1672.89	1384.4	1211.01	1293.88	AGTGTGC	1	1.15488	0.893189	0.739158	0.64658	0.690829	0.0739901
TGCCCTG	1133.09	1267.75	1062.26	1051.61	979.73	782.81	TGCCCTG	1	1.11884	0.937488	0.92809	0.864651	0.690861	0.0316691
GATTGGG	1719.18	1474.43	2078.85	2464.3	1622.42	1188.32	GATTGGG	1	0.85764	1.20921	1.43342	0.943722	0.691217	0.010759
GAGTCCG	848.244	803.533	833.909	690.537	600.855	586.324	GAGTCCG	1	0.94729	0.9831	0.814078	0.708351	0.69122	0.0256639
GCAGAGG	2425	2386.28	2493.27	2570.79	2150.06	1676.4	GCAGAGG	1	0.984036	1.02815	1.06012	0.886624	0.691302	0.0184681
GTTGCGA	1676.32	1696.59	1703.34	1550.8	1334.2	1159.06	GTTGCGA	1	1.01209	1.01612	0.925118	0.795909	0.69143	0.0251822
TGACATG	1359.96	1464.49	1175.59	988.383	1018.08	940.626	TGACATG	1	1.07686	0.864429	0.726771	0.74861	0.691655	0.0423745
AGTCCGC	1051.17	1000.27	1009.83	878.562	909.999	727.418	AGTCCGC	1	0.951582	0.96067	0.835797	0.865703	0.692009	0.0195629
CCGAGTG	1228.88	1015.75	1021.67	970.079	861.187	850.744	CCGAGTG	1	0.82656	0.831378	0.789399	0.700788	0.69229	0.0169948
GGCGTGA	466.345	376.898	380.587	356.084	320.766	322.948	GGCGTGA	1	0.808195	0.816106	0.763563	0.687829	0.692509	0.0163869
TCTGCGG	1934.7	1739.7	1953.68	1825.35	1673.56	1339.87	TCTGCGG	1	0.899207	1.00981	0.943476	0.865022	0.692545	0.0151523
TGACTGT	1455.75	1597.12	1300.76	1084.89	1023.89	1008.56	TGACTGT	1	1.09711	0.893532	0.745244	0.703343	0.69281	0.0488653
AGAGTGA	1218.8	1095.33	1302.45	1247.96	1112.22	844.473	AGAGTGA	1	0.898692	1.06864	1.02392	0.912554	0.692873	0.0134106
AGTCTCG	184.017	145.896	135.32	141.435	132.49	127.507	AGTCTCG	1	0.792838	0.735365	0.768597	0.719988	0.692908	0.0144104
TGAAATG	1426.76	1386.01	1288.92	1136.47	1013.43	988.703	TGAAATG	1	0.971437	0.903388	0.796539	0.710302	0.692968	0.0286291
GTAGCTG	2217.03	2319.97	2082.24	1713.86	1537.58	1536.36	GTAGCTG	1	1.04643	0.9392	0.773044	0.693533	0.692979	0.0391057
GGTTGAA	176.455	135.949	120.096	119.804	113.895	122.281	GGTTGAA	1	0.770443	0.680607	0.678949	0.645463	0.692989	0.0162528
GGCGTGG	844.463	866.534	718.887	825.316	645.018	585.278	GGCGTGG	1	1.02614	0.851295	0.977326	0.76382	0.693078	0.0274871
AGTATGT	1599.44	1821.49	1349.82	1001.69	1062.25	1108.89	AGTATGT	1	1.13883	0.843932	0.626279	0.664137	0.693302	0.0964589
GGTCTGC	69.3216	81.7902	59.2025	36.6068	54.6232	48.0764	GGTCTGC	1	1.17987	0.854026	0.528072	0.787967	0.693528	0.138647
AGGTGAG	2026.71	1958.54	2085.62	2035	1581.75	1405.71	AGGTGAG	1	0.966365	1.02907	1.00409	0.78045	0.693593	0.0211011
TCGTACG	1218.8	1299.8	1060.57	935.137	784.482	845.518	TCGTACG	1	1.06646	0.870176	0.76726	0.643651	0.69373	0.0484034
ACGTCAG	1274.26	1122.96	1189.12	1234.65	1052.95	884.189	ACGTCAG	1	0.881264	0.93319	0.968915	0.826323	0.693885	0.0149425
GCTAAGG	1939.74	1653.49	2094.08	2119.86	1893.22	1346.14	GCTAAGG	1	0.852426	1.07956	1.09286	0.976013	0.693978	0.00989617
AGTCTGT	1612.04	1776.17	1429.32	1203.03	1068.06	1119.35	AGTCTGT	1	1.10182	0.88665	0.746278	0.662549	0.694364	0.0547938
GGGATGG	2542.21	3056.08	2146.51	1733.83	1615.45	1765.24	GGGATGG	1	1.20213	0.844348	0.682016	0.635451	0.694372	0.129605
AGATTGC	1124.27	1192.59	989.527	866.915	805.401	780.72	AGATTGC	1	1.06077	0.880151	0.771091	0.716377	0.694423	0.0400551
TAGAACG	1071.33	1034.54	1004.75	941.792	787.968	744.14	TAGAACG	1	0.965651	0.93785	0.879084	0.735502	0.694592	0.024915
CGAAGTG	1700.27	1713.17	1694.88	1574.09	1503.88	1181.01	CGAAGTG	1	1.00759	0.996831	0.925789	0.884495	0.6946	0.0215026
GGCAGAC	249.558	235.423	208.054	214.649	231.277	173.493	GGCAGAC	1	0.943361	0.833692	0.860116	0.926746	0.695203	0.0171247
GGTAACG	195.361	150.317	120.096	149.755	151.085	135.868	GGTAACG	1	0.769433	0.614742	0.766555	0.773365	0.695473	0.011598
CGCTATG	1516.25	1576.12	1375.19	1149.79	1105.25	1054.55	CGCTATG	1	1.03948	0.906966	0.758307	0.728934	0.695495	0.0362703
AGATCGT	1281.82	1250.06	1168.83	1083.23	1078.52	891.505	AGATCGT	1	0.975226	0.911849	0.84507	0.841395	0.695499	0.0220352
GTCCTGC	1203.68	1317.49	959.08	891.874	853.051	837.157	GTCCTGC	1	1.09455	0.796793	0.740959	0.708705	0.695501	0.0500091
GACTGCG	1564.15	1714.28	1556.18	1159.77	1050.62	1087.99	GACTGCG	1	1.09598	0.994906	0.74147	0.671691	0.695581	0.0499944
GATAGTG	1675.06	1853.54	1579.86	1396.05	1188.93	1165.33	GATAGTG	1	1.10655	0.943165	0.833431	0.70978	0.695694	0.0434248
GCGGCGG	2935.46	3654.03	2747	2374.45	2038.49	2042.2	GCGGCGG	1	1.24479	0.935799	0.808886	0.694437	0.695703	0.0806753
AGGTTAG	1855.3	1933.12	1530.81	1274.58	1242.39	1290.75	AGGTTAG	1	1.04195	0.8251	0.686995	0.669642	0.695709	0.0471653
GGGCTGT	548.271	649.9	422.875	361.076	330.063	381.476	GGGCTGT	1	1.18536	0.771288	0.658572	0.602008	0.69578	0.165267
GGTACAC	109.654	100.58	106.564	114.812	106.922	76.2952	GGTACAC	1	0.917246	0.971823	1.04704	0.975083	0.69578	0.0128305
GCGGTGT	3604.72	4383.51	3198.63	2572.46	2205.85	2508.34	GCGGTGT	1	1.21605	0.887343	0.713635	0.611932	0.695847	0.123148
GGCACTG	282.328	243.16	202.98	239.608	219.655	196.486	GGCACTG	1	0.861268	0.718951	0.848686	0.778013	0.695951	0.0165153
GTCTGGT	2433.82	2438.23	2109.3	1966.78	1650.32	1694.17	GTCTGGT	1	1.00181	0.866663	0.808105	0.678077	0.696096	0.0336772
TGATTGC	1288.12	1557.33	996.293	913.505	909.999	896.73	TGATTGC	1	1.20899	0.773447	0.709176	0.706454	0.696153	0.107473
AGAACGC	981.846	799.112	950.623	866.915	860.024	683.522	AGAACGC	1	0.813887	0.968199	0.882944	0.875926	0.69616	0.010662
GAGATAG	1249.05	1248.96	1200.96	925.153	953	869.557	GAGATAG	1	0.999927	0.961503	0.740686	0.76298	0.696175	0.0295098
GGTGATC	157.549	124.896	101.49	111.484	118.544	109.74	GGTGATC	1	0.792742	0.64418	0.707616	0.752425	0.696543	0.0140751
GTGGGGG	4498.34	4301.72	4800.48	5146.58	3422.66	3133.33	GTGGGGG	1	0.95629	1.06717	1.14411	0.760872	0.696552	0.0192843
GAAGCTG	1624.65	1649.07	1771	1509.2	1426.01	1131.89	GAAGCTG	1	1.01503	1.09008	0.928939	0.877738	0.696697	0.021826
AGTTAGT	1609.52	1649.07	1510.51	1397.71	1363.25	1121.44	AGTTAGT	1	1.02457	0.938483	0.868403	0.846994	0.696751	0.0251689
TGTCCGC	1232.66	1131.8	1031.81	880.226	948.351	859.105	TGTCCGC	1	0.918173	0.837061	0.714084	0.769351	0.69695	0.0225476
GATCGCG	1746.9	1654.59	1496.98	1366.1	1283.06	1217.59	GATCGCG	1	0.947157	0.856931	0.782011	0.734478	0.696998	0.0254216
CGGGTGC	2379.62	3051.66	2087.31	1687.24	1681.7	1658.64	CGGGTGC	1	1.28241	0.877161	0.709037	0.706707	0.697017	0.145247
ATGTAAG	1376.35	1441.28	1336.28	1284.56	1101.76	959.439	ATGTAAG	1	1.04717	0.970891	0.933313	0.800495	0.69709	0.027711
CGACTGA	989.408	894.166	947.24	816.997	679.884	689.793	CGACTGA	1	0.903738	0.95738	0.825742	0.687162	0.697177	0.022452
GATGTTG	1693.97	1898.86	1447.92	1266.26	1206.36	1181.01	GATGTTG	1	1.12095	0.854753	0.747512	0.712149	0.697185	0.0531545
GATATGT	1441.89	1468.91	1219.57	1204.7	1036.68	1005.42	GATATGT	1	1.01874	0.845815	0.835498	0.718972	0.697297	0.032313
ATGTAGG	1997.72	1893.33	1799.76	1725.51	1539.91	1393.17	ATGTAGG	1	0.947745	0.900904	0.863738	0.770832	0.69738	0.022293
ACGGGTG	2433.82	2545.44	2163.43	2073.27	1771.19	1697.31	ACGGGTG	1	1.04586	0.888903	0.851861	0.727739	0.697385	0.0339745
GGAAATC	483.991	432.162	405.96	387.699	424.201	337.58	GGAAATC	1	0.892913	0.838776	0.801046	0.876465	0.697493	0.0158321
CGATTGT	1589.36	1748.54	1378.57	1221.33	1168.01	1108.89	CGATTGT	1	1.10016	0.867378	0.768447	0.734893	0.6977	0.0447022
GGATGGC	1028.48	899.692	943.857	898.53	828.645	718.011	GGATGGC	1	0.874778	0.91772	0.873648	0.805698	0.698128	0.0158109
AGGGTAG	2552.3	2987.55	2268.3	1697.22	1682.86	1781.96	AGGGTAG	1	1.17054	0.88873	0.664979	0.659351	0.698181	0.0964671
CTGAAGG	1700.27	1515.33	1605.23	1653.96	1552.69	1187.28	CTGAAGG	1	0.891228	0.944105	0.972763	0.913203	0.698289	0.0132609
GTGTCTG	966.721	1195.91	847.441	627.307	578.773	675.161	GTGTCTG	1	1.23707	0.876614	0.648901	0.598697	0.698402	0.183608
GGGAAGG	2396.01	2601.81	2178.65	2078.27	1836.27	1674.31	GGGAAGG	1	1.08589	0.909284	0.867387	0.766387	0.698794	0.0353615
GCGGGTT	3134.6	3465.03	2535.56	2011.71	1778.16	2190.61	GCGGGTT	1	1.10541	0.808894	0.641776	0.567269	0.69885	0.106279
ACGAAAG	865.89	699.638	862.665	935.137	804.239	605.136	ACGAAAG	1	0.807998	0.996275	1.07997	0.9288	0.69886	0.0088424
CCGTCCG	505.418	463.109	424.566	396.019	381.2	353.257	CCGTCCG	1	0.91629	0.840031	0.783548	0.754228	0.698942	0.0218041
AGGATGG	2111.16	2296.76	1875.87	1833.67	1512.02	1475.74	AGGATGG	1	1.08791	0.888552	0.868559	0.716202	0.699018	0.0392037
GTTTCTG	1381.39	1503.17	1238.18	1036.64	929.756	965.71	GTTTCTG	1	1.08816	0.896327	0.75043	0.673058	0.699085	0.0495172
CCGACCG	345.348	254.213	314.619	336.117	259.169	241.427	CCGACCG	1	0.736107	0.911021	0.97327	0.75046	0.699085	0.00902728
AGTACTG	1342.32	1264.43	1185.74	1242.97	966.946	938.536	AGTACTG	1	0.941976	0.883353	0.925985	0.720355	0.69919	0.0228638
CAGTTCG	1649.85	1540.75	1412.4	1189.72	1126.17	1153.83	CAGTTCG	1	0.93387	0.856077	0.721106	0.682586	0.699356	0.0280399
CGATTGG	1683.88	1744.12	1669.51	1677.26	1516.66	1177.87	CGATTGG	1	1.03577	0.991463	0.996063	0.900694	0.699497	0.0218386
GGGTCCG	120.998	144.791	116.713	78.2054	87.1646	84.6564	GGGTCCG	1	1.19664	0.964592	0.646338	0.720382	0.699652	0.0892425
GATCCCC	80.6651	49.7373	49.0535	76.5414	69.7317	56.4376	GATCCCC	1	0.616589	0.608113	0.948878	0.864459	0.699652	0.00284433
GGTTCAT	218.048	175.738	180.99	134.779	189.438	152.59	GGTTCAT	1	0.805962	0.830049	0.618118	0.868789	0.699802	0.0120411
GGTGAGG	355.431	268.581	274.023	311.158	283.576	248.743	GGTGAGG	1	0.75565	0.77096	0.875438	0.797836	0.699836	0.00924618
GCGGGAG	2133.85	2233.76	2288.6	2252.98	1728.18	1493.51	GCGGGAG	1	1.04682	1.07252	1.05583	0.809892	0.699913	0.0246429
GTACTGG	1968.73	1789.44	1930	1886.91	1692.16	1378.54	GTACTGG	1	0.908928	0.980326	0.95844	0.859515	0.700217	0.0155123
GTGATCG	1564.15	1728.65	1329.52	1058.27	961.135	1095.31	GTGATCG	1	1.10517	0.849996	0.676578	0.614479	0.700258	0.075311
GCGGGGA	2043.1	2433.81	2293.67	2657.32	1688.67	1430.8	GCGGGGA	1	1.19124	1.12265	1.30063	0.826524	0.700308	0.0301738
GTTTGCT	1686.41	2128.76	1405.64	1188.06	1195.9	1181.01	GTTTGCT	1	1.2623	0.83351	0.70449	0.709141	0.700311	0.140746
GGGTATC	438.617	470.846	373.821	289.526	355.632	307.271	GGGTATC	1	1.07348	0.852274	0.660089	0.810803	0.700546	0.0390842
ACGTCTG	1112.93	1219.12	1074.1	885.218	799.59	779.675	ACGTCTG	1	1.09541	0.965115	0.795397	0.718457	0.700562	0.0422558
GAGTATG	1543.98	1747.44	1109.62	970.079	954.162	1081.72	GAGTATG	1	1.13177	0.718677	0.628297	0.617988	0.700604	0.139921
GTTACGG	1666.24	1411.43	1845.43	2138.17	1658.45	1167.42	GTTACGG	1	0.847077	1.10754	1.28323	0.995327	0.700633	0.00921751
TGTCACG	1446.93	1492.12	1437.77	1302.87	1249.36	1013.79	TGTCACG	1	1.03123	0.993672	0.900436	0.863455	0.700646	0.0241195
GGGTTAC	439.877	475.267	382.279	279.543	294.035	308.316	GGGTTAC	1	1.08045	0.869058	0.635502	0.668449	0.700915	0.0606016
GGGGTAG	2631.7	3426.35	2021.34	1565.77	1508.53	1844.67	GGGGTAG	1	1.30195	0.768075	0.594966	0.573215	0.700943	0.349274
GACGGTG	1307.03	1404.8	1263.55	1134.81	973.919	916.588	GACGGTG	1	1.07481	0.966736	0.868237	0.745141	0.701277	0.0347633
CCGTTTG	980.586	1010.22	822.069	658.922	657.802	687.702	CCGTTTG	1	1.03022	0.838345	0.671968	0.670826	0.701318	0.0449255
CGGCTGG	2603.97	2798.55	2596.45	2301.23	1935.05	1826.91	CGGCTGG	1	1.07472	0.997112	0.88374	0.743117	0.701584	0.0341335
GCCTCCT	180.236	138.159	147.16	153.083	131.328	126.462	GCCTCCT	1	0.766545	0.816487	0.849346	0.728644	0.701646	0.0114099
CCCGCCT	114.696	89.5271	104.873	146.427	90.6512	80.4758	CCCGCCT	1	0.780561	0.914358	1.27666	0.790362	0.701646	0.0102147
GGTACGG	238.214	160.265	180.99	244.6	195.249	167.222	GGTACGG	1	0.672775	0.75978	1.02681	0.819635	0.701983	0.00494065
CGATCGC	1183.51	1124.06	1004.75	921.825	1044.81	830.886	CGATCGC	1	0.949771	0.848959	0.778891	0.88281	0.702053	0.0195159
TGTAACC	830.599	748.27	778.09	815.333	889.079	583.188	TGTAACC	1	0.90088	0.936782	0.98162	1.07041	0.70213	0.0105071
GGCTTGA	379.378	418.898	267.257	282.87	282.413	266.511	GGCTTGA	1	1.10417	0.70446	0.745616	0.744411	0.702493	0.0488415
GGTTTTC	90.7483	67.4216	74.426	74.8775	80.1915	63.7535	GGTTTTC	1	0.742952	0.820136	0.825112	0.883669	0.702532	0.00715194
AGTACGT	1526.34	1374.96	1334.59	1089.88	1077.35	1072.31	AGTACGT	1	0.900824	0.874377	0.714052	0.705844	0.702541	0.0234109
GGCAATG	330.223	338.213	235.118	217.977	228.952	232.021	GGCAATG	1	1.0242	0.711999	0.660089	0.693327	0.70262	0.0443893
GGTTCGG	165.111	152.528	164.075	173.05	141.788	116.011	GGTTCGG	1	0.923786	0.993725	1.04808	0.85874	0.70262	0.015559
TGCGTAG	2171.66	2311.13	1833.59	1585.74	1391.15	1525.9	TGCGTAG	1	1.06422	0.844326	0.730198	0.640593	0.702645	0.0509088
GACTGGG	1271.74	1138.43	1371.81	1655.62	1162.2	893.595	GACTGGG	1	0.895178	1.07869	1.30186	0.913865	0.702657	0.012655
GAGTCAG	1743.12	1725.33	1576.48	1396.05	1345.82	1224.9	GAGTCAG	1	0.989793	0.904398	0.800889	0.772075	0.702707	0.0266785
AGGTAGT	2256.1	2286.81	1972.29	1905.22	1753.75	1585.48	AGGTAGT	1	1.01361	0.874201	0.844472	0.777337	0.70275	0.027893
TAGATCG	1149.48	1176.01	1133.3	965.088	782.157	807.893	TAGATCG	1	1.02308	0.98593	0.839587	0.680445	0.702835	0.0335866
GTTCACG	1399.04	1235.69	1337.98	1223	1138.95	983.477	GTTCACG	1	0.883247	0.956356	0.874172	0.814097	0.702967	0.0158624
AGGACCG	1036.04	1124.06	911.718	933.473	830.969	728.463	AGGACCG	1	1.08496	0.88	0.900998	0.802061	0.70312	0.0321607
AGTGCGG	3101.83	2694.65	2880.62	3040.03	2607.97	2181.21	AGTGCGG	1	0.868731	0.928686	0.980076	0.840784	0.703201	0.0135238
TGTCTGA	1278.04	1506.49	1151.91	931.809	833.294	898.821	TGTCTGA	1	1.17875	0.901312	0.729093	0.65201	0.703281	0.0818852
CGTCACG	1278.04	1142.85	1370.11	1251.29	1059.92	898.821	CGTCACG	1	0.894223	1.07205	0.979067	0.829335	0.703281	0.0151569
GGATGAT	879.754	995.851	837.292	693.865	684.533	618.723	GGATGAT	1	1.13196	0.951734	0.788703	0.778096	0.703291	0.0429875
CCGGTTG	381.899	423.319	309.544	276.215	239.412	268.601	CCGGTTG	1	1.10846	0.81054	0.723266	0.626899	0.70333	0.0671449
CAGTGCG	2709.84	2525.55	2493.27	2156.47	1987.35	1906.34	CAGTGCG	1	0.93199	0.920079	0.795791	0.733383	0.703485	0.0232697
TGACTGA	931.43	1040.06	915.101	743.783	678.722	655.303	TGACTGA	1	1.11663	0.982469	0.798538	0.728688	0.703545	0.0439633
GGTCACC	41.593	30.9476	30.447	34.9428	33.7037	29.2639	GGTCACC	1	0.744059	0.732023	0.840114	0.810321	0.703579	0.00851254
GTCTGAC	1090.24	1185.96	1109.62	846.948	779.833	767.133	GTCTGAC	1	1.0878	1.01778	0.776845	0.715286	0.703637	0.0413471
AGGTTTG	1832.61	2122.12	1496.98	1101.53	1172.65	1289.7	AGGTTTG	1	1.15798	0.816855	0.601072	0.639882	0.703751	0.143346
AAGAGTG	1526.34	1437.96	1344.74	1294.55	1162.2	1074.4	AAGAGTG	1	0.942099	0.881026	0.848141	0.761428	0.703911	0.0222582
AGTAGTG	1869.16	1887.81	1792.99	1542.48	1358.61	1315.83	AGTAGTG	1	1.00997	0.959247	0.825223	0.726853	0.703968	0.0300206
GCTGAAG	1788.5	1782.8	1708.41	1609.03	1429.5	1259.39	GCTGAAG	1	0.996817	0.955223	0.899657	0.799274	0.704163	0.0239934
GTGGAAG	1958.65	2105.54	2082.24	1898.56	1582.91	1379.59	GTGGAAG	1	1.075	1.0631	0.96932	0.808163	0.704355	0.02823
GCGGTCG	695.737	757.112	570.035	467.568	434.661	490.171	GCGGTCG	1	1.08822	0.819326	0.672048	0.624749	0.704535	0.0683325
GGCGGTG	1133.09	1292.06	911.718	873.571	697.317	798.487	GGCGGTG	1	1.1403	0.804628	0.770961	0.61541	0.704697	0.0727222
TGAATCC	210.486	145.896	191.139	169.722	198.735	148.41	TGAATCC	1	0.69314	0.908088	0.806337	0.944175	0.705083	0.00467168
ACGTTTG	1347.36	1540.75	1224.65	998.366	987.866	950.032	ACGTTTG	1	1.14353	0.908922	0.74098	0.733186	0.705107	0.0538186
TGGTAAG	2046.88	2175.18	1813.29	1602.38	1579.42	1443.34	TGGTAAG	1	1.06268	0.88588	0.78284	0.771625	0.705141	0.0349344
CCGGTCG	109.654	95.0535	79.5005	108.156	94.1378	77.3404	CCGGTCG	1	0.866847	0.725011	0.98634	0.858497	0.705312	0.0132468
GTTGGAA	1527.6	1326.33	1544.34	1715.53	1328.39	1077.54	GTTGGAA	1	0.868245	1.01096	1.12302	0.869594	0.705382	0.0123481
AGGACTG	1223.84	1425.8	1041.96	895.202	805.401	863.286	AGGACTG	1	1.16502	0.851388	0.731469	0.658093	0.70539	0.077637
GTACTGT	1705.31	1844.7	1662.74	1452.62	1335.36	1202.96	GTACTGT	1	1.08174	0.975038	0.851823	0.78306	0.705417	0.0334345
GGATAGC	912.524	929.534	745.951	740.455	701.966	643.806	GGATAGC	1	1.01864	0.817459	0.811436	0.769257	0.705522	0.0298026
GGGTCTG	220.569	273.002	126.862	119.804	102.273	155.726	GGGTCTG	1	1.23772	0.575161	0.543159	0.463679	0.70602	0.521161
TGGTAGG	2673.29	2588.55	2554.16	2595.75	2227.93	1887.52	TGGTAGG	1	0.968299	0.955437	0.970994	0.833402	0.706067	0.0196939
CGGTCCG	161.33	154.738	111.639	128.124	122.03	113.92	CGGTCCG	1	0.959139	0.69199	0.79417	0.756401	0.706131	0.0256699
CAGTACG	1435.59	1351.75	1163.75	960.096	796.104	1013.79	CAGTACG	1	0.941599	0.810645	0.668782	0.554549	0.706182	0.0409442
GGTCCGC	68.0612	76.2638	59.2025	51.5823	51.1366	48.0764	GGTCCGC	1	1.12052	0.869842	0.75788	0.751332	0.706371	0.0465245
CGGAAGG	1744.38	1455.64	1840.35	2113.21	1561.99	1232.22	CGGAAGG	1	0.834475	1.05502	1.21144	0.895439	0.706393	0.0103874
TGAAGTG	1855.3	2218.28	1730.4	1637.32	1456.23	1310.61	TGAAGTG	1	1.19565	0.932682	0.882511	0.784904	0.706412	0.0472888
GTGCTGA	1745.64	1954.12	1635.68	1392.72	1193.57	1233.27	GTGCTGA	1	1.11943	0.937007	0.797826	0.683744	0.706482	0.0494099
GGGTACG	698.258	729.48	580.184	499.183	426.526	493.306	GGGTACG	1	1.04471	0.830903	0.714898	0.610843	0.706482	0.0516483
GTATGTG	2002.76	2266.91	1688.12	1329.49	1357.44	1415.12	GTATGTG	1	1.13189	0.842893	0.663828	0.677785	0.706583	0.0738392
GTCAGTG	2199.39	2319.97	2034.87	1820.35	1593.37	1554.12	GTCAGTG	1	1.05483	0.925201	0.827665	0.724461	0.706617	0.0351568
GGGGCCG	613.811	727.269	468.545	402.674	395.146	433.733	GGGGCCG	1	1.18484	0.763338	0.656023	0.643759	0.706623	0.14722
AGGGTGG	1773.37	1924.28	1716.87	1629	1459.72	1253.12	AGGGTGG	1	1.0851	0.968139	0.918589	0.82313	0.706633	0.0299018
GGACTTC	110.915	103.896	99.7985	108.156	95.3	78.3855	GGACTTC	1	0.936718	0.899778	0.975132	0.85922	0.70672	0.0170036
GTACCTG	1228.88	1099.75	1146.84	1151.45	990.19	868.511	GTACCTG	1	0.894915	0.933235	0.936988	0.805764	0.706749	0.0161834
TGTACGC	1323.41	1267.75	1217.88	1026.65	1007.62	935.4	TGTACGC	1	0.957938	0.920257	0.775762	0.761382	0.706809	0.0245026
AGGAGTG	1888.07	2135.39	1627.22	1354.45	1278.41	1334.64	AGGAGTG	1	1.13099	0.861845	0.717374	0.677102	0.706883	0.0630849
TGGTGAG	2298.96	2368.6	2095.77	1911.87	1709.59	1625.19	TGGTGAG	1	1.03029	0.911617	0.831626	0.743637	0.706926	0.031203
GTGGGAG	2547.25	2304.49	2584.61	2693.93	2064.06	1800.78	GTGGGAG	1	0.904697	1.01467	1.05758	0.810307	0.706948	0.0155161
GTTACGT	1736.82	1756.28	1530.81	1457.61	1399.28	1228.04	GTTACGT	1	1.0112	0.881384	0.839243	0.805657	0.707062	0.0261946
TGCGCAG	2199.39	2232.65	1984.13	1871.94	1613.13	1555.17	TGCGCAG	1	1.01512	0.902129	0.851118	0.733444	0.707092	0.0297632
GCGGGGC	3642.54	3902.72	3220.62	3314.58	2768.35	2576.27	GCGGGGC	1	1.07143	0.884169	0.909964	0.760006	0.707274	0.0326376
GGTCGAT	128.56	79.5796	99.7985	116.476	142.95	90.9272	GGTCGAT	1	0.619007	0.776279	0.906005	1.11193	0.707274	0.00278651
CAGATTG	1380.13	1351.75	1199.27	1088.22	1035.52	976.161	CAGATTG	1	0.979435	0.868957	0.78849	0.750303	0.707296	0.0270082
GCGTAGT	2513.22	2326.6	2242.93	1996.73	1823.48	1777.78	GCGTAGT	1	0.925743	0.892451	0.794491	0.725556	0.707372	0.0230392
GGCCTTC	94.5295	68.5269	64.277	74.8775	63.9207	66.889	GGCCTTC	1	0.724926	0.679968	0.792107	0.676199	0.707599	0.0105339
GGAAAGC	816.735	861.007	759.483	687.209	736.832	577.963	GGAAAGC	1	1.05421	0.929902	0.84141	0.902168	0.70765	0.0253306
AGTAGGC	1944.79	1579.43	2065.32	2023.36	1689.83	1376.45	AGTAGGC	1	0.812138	1.06198	1.0404	0.868903	0.707764	0.00985468
GTGGACG	2015.37	1885.6	1940.15	2041.66	1686.34	1426.62	GTGGACG	1	0.935608	0.962678	1.01305	0.836743	0.707869	0.0170258
GTGTCCG	768.84	804.639	578.493	485.872	512.528	544.518	GTGTCCG	1	1.04656	0.752423	0.631954	0.666625	0.708233	0.0546068
GCAGAAG	1716.66	1571.7	1488.52	1430.99	1531.77	1216.54	GCAGAAG	1	0.915558	0.867105	0.833593	0.892301	0.708671	0.016092
GGGATGA	1319.63	1656.8	1207.73	876.898	893.728	935.4	GGGATGA	1	1.2555	0.915203	0.664503	0.677256	0.708835	0.146628
AAGATCG	999.492	960.482	942.165	863.587	733.345	708.605	AAGATCG	1	0.960971	0.942645	0.864026	0.733718	0.708965	0.0242152
GGCGAAC	173.934	158.054	174.224	121.468	134.815	123.327	GGCGAAC	1	0.9087	1.00167	0.698355	0.77509	0.709041	0.0205883
GATGGTC	1715.39	1683.33	1527.42	1462.61	1243.55	1216.54	GATGGTC	1	0.981308	0.890421	0.852636	0.724934	0.709191	0.0268681
GGGTTGA	698.258	937.271	564.961	440.945	467.202	495.396	GGGTTGA	1	1.3423	0.809101	0.631493	0.669097	0.709475	0.30354
CGTCCGT	1449.45	1399.28	1304.15	1224.66	1313.28	1028.42	CGTCCGT	1	0.965382	0.899751	0.844914	0.906053	0.709522	0.018667
GCAGGGT	3231.65	2952.18	3180.02	3397.77	2634.7	2293.04	GCAGGGT	1	0.913523	0.984024	1.05141	0.81528	0.709557	0.0158562
GGAAAGA	628.936	564.794	617.397	567.405	619.45	446.275	GGAAAGA	1	0.898016	0.981654	0.902166	0.984917	0.709571	0.0121715
GGTGTTG	297.453	290.687	157.309	174.714	188.276	211.118	GGTGTTG	1	0.977253	0.528855	0.587368	0.63296	0.709754	0.0528142
GCGGTGA	2591.37	2718.97	2616.75	2412.72	1906	1839.45	GCGGTGA	1	1.04924	1.00979	0.93106	0.735519	0.709836	0.0302385
CGGTTGA	587.343	592.426	566.652	455.921	474.176	417.011	CGGTTGA	1	1.00865	0.964772	0.776242	0.807323	0.709995	0.0265663
AGGTACG	1653.64	1815.96	1458.07	1301.2	1216.82	1174.74	AGGTACG	1	1.09816	0.881738	0.786875	0.735844	0.710397	0.0420873
GCCGGTA	431.054	407.846	382.279	331.125	295.198	306.226	GCCGGTA	1	0.946158	0.886846	0.768174	0.684827	0.710412	0.0272899
CGGATGC	1354.92	1759.59	1173.9	1016.67	936.729	962.574	CGGATGC	1	1.29867	0.866397	0.750353	0.691353	0.710427	0.140502
GTTGTGT	2340.55	2773.13	2031.49	1672.26	1445.77	1662.82	GTTGTGT	1	1.18482	0.867955	0.714475	0.617706	0.710439	0.100876
GGAGGCC	608.77	585.795	527.748	479.216	484.635	432.688	GGAGGCC	1	0.96226	0.866909	0.787187	0.79609	0.710758	0.0232317
GTAAGAG	1731.78	1559.54	1556.18	1615.69	1520.15	1231.18	GTAAGAG	1	0.900542	0.898601	0.932965	0.877797	0.71093	0.014609
GATGAGT	1565.41	1614.8	1612	1391.06	1266.79	1113.07	GATGAGT	1	1.03155	1.02976	0.888623	0.809241	0.711044	0.0259631
GCAATGT	2025.45	2010.49	1911.39	1710.53	1591.04	1440.2	GCAATGT	1	0.992614	0.943688	0.84452	0.785526	0.711053	0.0249079
CCGGCCG	451.221	439.899	434.715	442.609	398.633	320.858	CCGGCCG	1	0.974908	0.963421	0.980915	0.883454	0.711089	0.0183191
GTTCGGG	1700.27	1548.49	2104.23	2349.49	1735.16	1209.23	GTTCGGG	1	0.91073	1.23758	1.38183	1.02052	0.711197	0.0109934
GCTATGC	1533.9	1545.17	1420.86	1188.06	1161.03	1091.13	GCTATGC	1	1.00735	0.926306	0.774534	0.756916	0.711342	0.029208
GTACGGC	1915.8	1781.7	1970.6	1988.41	1615.45	1362.86	GTACGGC	1	0.930004	1.0286	1.0379	0.843227	0.711382	0.0160869
CGTACGT	1661.2	1577.22	1476.68	1203.03	1095.95	1182.05	CGTACGT	1	0.94945	0.888924	0.724195	0.659735	0.711567	0.0301411
GGCACCG	168.893	141.475	153.926	114.812	148.761	120.191	GGCACCG	1	0.837662	0.911386	0.679794	0.880802	0.711642	0.012708
TGGAAGG	2206.95	2072.39	2082.24	2074.94	1760.73	1570.85	TGGAAGG	1	0.939028	0.943491	0.940184	0.79781	0.711773	0.019047
GGGCTTC	142.424	144.791	123.479	111.484	103.435	101.379	GGGCTTC	1	1.01661	0.866983	0.782761	0.726247	0.711806	0.0321954
ACGAGTG	1337.28	1279.91	1239.87	1108.19	1002.97	952.123	ACGAGTG	1	0.957099	0.92716	0.828689	0.750012	0.711986	0.0237362
AGAGCTG	1445.67	1473.33	1559.56	1307.86	1223.79	1029.46	AGAGCTG	1	1.01913	1.07878	0.904674	0.846522	0.712101	0.0230201
GGTGTGT	419.711	471.951	306.161	262.903	255.683	298.91	GGTGTGT	1	1.12447	0.729458	0.626391	0.609188	0.712181	0.129859
CCCCACT	89.4879	37.5793	64.277	84.8611	65.0829	63.7535	CCCCACT	1	0.419937	0.718276	0.948297	0.727282	0.712426	0.000183739
GAAGTTG	1683.88	1818.17	1613.69	1444.3	1285.39	1199.82	GAAGTTG	1	1.07975	0.958314	0.857721	0.763347	0.712531	0.0339726
GAGGCCG	1971.25	2096.7	1806.52	1667.27	1403.93	1404.67	GAGGCCG	1	1.06364	0.916432	0.845792	0.712202	0.712576	0.0361464
GATGATG	1443.15	1477.75	1285.54	1168.09	1129.65	1028.42	GATGATG	1	1.02398	0.890787	0.809402	0.782769	0.71262	0.028824
GGTTGAG	224.35	215.528	164.075	143.099	152.248	159.906	GGTTGAG	1	0.960679	0.731337	0.637839	0.678616	0.712755	0.0346634
GCCGTGG	2486.76	2517.81	2537.25	2271.28	2061.73	1772.56	GCCGTGG	1	1.01249	1.02031	0.913352	0.829086	0.712799	0.0232384
AGATAGG	1518.77	1499.86	1409.02	1387.73	1315.6	1082.77	AGATAGG	1	0.987544	0.927735	0.913717	0.866228	0.712921	0.020448
GGGCTGG	521.803	572.531	456.705	357.748	339.361	372.07	GGGCTGG	1	1.09722	0.875244	0.6856	0.650363	0.713047	0.0603551
GCGGGCT	2897.64	3067.13	2701.32	2429.36	1966.43	2066.24	GCGGGCT	1	1.05849	0.932249	0.838391	0.678632	0.713077	0.0379369
GTCTGTC	1342.32	1468.91	1140.07	925.153	922.783	957.348	GTCTGTC	1	1.09431	0.84933	0.68922	0.687454	0.713205	0.0541816
TGCCGAG	1090.24	1118.54	1055.5	993.375	890.241	777.584	TGCCGAG	1	1.02595	0.968132	0.911152	0.816556	0.713223	0.0249996
GTATGTC	1479.7	1580.54	1209.42	991.711	1020.41	1055.59	GTATGTC	1	1.06815	0.817342	0.67021	0.689604	0.713382	0.0501909
GGGCCGT	451.221	370.266	350.14	331.125	346.334	321.903	GGGCCGT	1	0.820588	0.775985	0.733842	0.767549	0.713405	0.0144169
GGATATG	776.402	890.85	608.94	559.085	484.635	553.924	GGATATG	1	1.14741	0.78431	0.720098	0.624207	0.71345	0.0854389
CTGACTG	1083.94	1244.54	1040.27	870.243	789.13	773.404	CTGACTG	1	1.14816	0.959716	0.802853	0.728022	0.713513	0.048631
GTTGTTG	2024.19	2291.23	1779.46	1462.61	1308.63	1444.38	GTTGTTG	1	1.13192	0.879096	0.722564	0.646496	0.713561	0.0664477
GGGCGCC	207.965	191.212	175.916	141.435	161.545	148.41	GGGCGCC	1	0.919445	0.845893	0.680092	0.776791	0.71363	0.0221125
CGGTTCC	144.945	143.685	79.5005	96.5088	122.03	103.469	CGGTTCC	1	0.991309	0.548487	0.665829	0.841908	0.713848	0.0277979
AGGAAAC	879.754	861.007	871.122	668.905	729.858	628.129	AGGAAAC	1	0.978691	0.990188	0.760332	0.829616	0.713983	0.0229915
GTTATCC	980.586	872.06	891.42	911.841	863.511	700.244	GTTATCC	1	0.889326	0.909069	0.929895	0.880607	0.714108	0.0138162
GAGTGAA	1244.01	1027.9	1361.66	1329.49	1209.85	888.369	GAGTGAA	1	0.826284	1.09457	1.06872	0.972538	0.714119	0.00848137
GCCGGAG	1589.36	1450.12	1590.01	1687.24	1415.55	1135.02	GCCGGAG	1	0.912394	1.00041	1.06159	0.890646	0.71414	0.013759
GTGGCAG	3645.06	4086.19	3300.12	2667.3	2444.1	2603.44	GTGGCAG	1	1.12102	0.905368	0.731759	0.670524	0.71424	0.0570749
GCCACTG	1218.8	1194.8	1263.55	1216.34	1076.19	870.602	GCCACTG	1	0.980308	1.03672	0.997984	0.882994	0.714311	0.0182131
TAGACTG	1101.58	1163.85	1113.01	891.874	790.293	786.991	TAGACTG	1	1.05653	1.01037	0.809629	0.717415	0.714418	0.0351802
GTTGCCG	1813.71	1941.96	1693.19	1510.86	1334.2	1295.97	GTTGCCG	1	1.07072	0.933554	0.833025	0.735621	0.714545	0.035591
CGGGTAG	2399.79	2933.39	1951.99	1755.46	1644.51	1715.08	CGGGTAG	1	1.22236	0.813401	0.731507	0.685271	0.714678	0.103498
AGTTCGT	1441.89	1504.28	1268.62	1091.55	1097.11	1030.51	AGTTCGT	1	1.04327	0.879835	0.757026	0.760885	0.714693	0.0336372
CGAGATG	1278.04	1365.01	1244.94	1043.29	1052.95	913.453	CGAGATG	1	1.06805	0.974105	0.816324	0.823879	0.71473	0.0302098
GGTGGGG	557.094	526.11	561.578	708.84	570.638	398.198	GGTGGGG	1	0.944383	1.00805	1.27239	1.02431	0.714778	0.0121841
TGCAGGG	2094.77	1950.81	2633.66	2788.77	1844.4	1497.69	TGCAGGG	1	0.931273	1.25726	1.3313	0.880479	0.714963	0.0144711
GACAATG	1254.09	1159.43	1221.26	1261.27	1063.41	896.73	GACAATG	1	0.924519	0.973823	1.00572	0.847952	0.715044	0.015892
GGTTGCT	311.317	338.213	238.501	247.928	234.763	222.615	GGTTGCT	1	1.0864	0.766105	0.796383	0.754097	0.715074	0.0395583
GGTATGT	330.223	329.371	218.203	184.698	190.6	236.202	GGTATGT	1	0.997421	0.660776	0.559312	0.577186	0.715279	0.0748026
AGTTCCC	286.109	245.371	284.172	281.207	266.143	204.847	AGTTCCC	1	0.857612	0.993229	0.982864	0.930214	0.715977	0.0106767
AGATCGA	896.139	900.797	896.495	925.153	853.051	641.716	AGATCGA	1	1.0052	1.0004	1.03238	0.951918	0.71609	0.0175209
TGTACGG	1885.55	1750.75	1776.07	1577.42	1570.13	1350.32	TGTACGG	1	0.928511	0.941941	0.836584	0.832716	0.716143	0.0182303
AGATAAG	1136.87	989.219	1167.13	1083.23	1030.87	814.164	AGATAAG	1	0.870122	1.02662	0.952812	0.906755	0.716143	0.0119329
GTCTCGA	703.299	696.322	603.865	537.454	517.177	503.758	GTCTCGA	1	0.990079	0.858618	0.76419	0.735358	0.716278	0.0290504
GGAGTCA	675.571	636.637	575.11	570.733	519.501	483.9	GGAGTCA	1	0.942369	0.851295	0.844816	0.768981	0.716283	0.021642
GAAATGG	1753.21	1541.86	1771	1768.77	1607.32	1256.26	GAAATGG	1	0.879449	1.01015	1.00888	0.916786	0.716549	0.0118532
CGGCAGG	2208.21	2108.86	2210.79	2033.34	1512.02	1582.34	CGGCAGG	1	0.95501	1.00117	0.92081	0.684725	0.716573	0.024237
GTTCGGC	1987.64	1755.17	1855.58	1797.06	1598.02	1424.53	GTTCGGC	1	0.883044	0.933557	0.904117	0.803978	0.716692	0.0154696
GACCATG	1144.44	988.114	1021.67	1058.27	920.458	820.435	GACCATG	1	0.863406	0.892724	0.924707	0.804289	0.71689	0.0141773
GATCGCC	979.325	954.956	942.165	742.119	833.294	702.334	GATCGCC	1	0.975116	0.962056	0.757786	0.850886	0.717161	0.021884
GGGTGCC	410.888	442.109	294.321	269.559	271.954	294.73	GGGTGCC	1	1.07598	0.716304	0.65604	0.661868	0.717299	0.0622961
GGGGAAC	1130.57	1360.59	1085.94	913.505	794.941	811.029	GGGGAAC	1	1.20345	0.960525	0.808002	0.703132	0.717361	0.0626232
GAAGTGT	1943.53	1870.12	1836.97	1624.01	1520.15	1394.22	GAAGTGT	1	0.962231	0.945173	0.8356	0.782161	0.717365	0.022435
GATCAGG	1673.8	1462.28	1742.24	1742.15	1570.13	1200.87	GATCAGG	1	0.873625	1.04089	1.04083	0.938059	0.717448	0.0109487
CGCGTTG	2655.65	2536.6	2285.22	1895.23	1832.78	1905.29	CGCGTTG	1	0.955172	0.860512	0.713661	0.690145	0.717448	0.0291027
TGATTGA	1300.73	1340.7	1077.49	878.562	940.216	933.31	TGATTGA	1	1.03073	0.828373	0.67544	0.722839	0.71753	0.0384224
CGTTTGT	1971.25	2318.86	1623.84	1396.05	1443.45	1415.12	CGTTTGT	1	1.17634	0.82376	0.708203	0.732248	0.717878	0.0699656
GGTGAAG	206.704	156.949	142.086	198.009	142.95	148.41	GGTGAAG	1	0.759291	0.687387	0.957935	0.691567	0.717981	0.0111306
AGGGGTG	3515.24	4260.83	2955.05	2259.64	2190.74	2524.01	AGGGGTG	1	1.2121	0.840641	0.642812	0.623212	0.718021	0.16369
GCAGGAG	1904.45	1618.12	2085.62	2198.07	1740.97	1368.09	GCAGGAG	1	0.84965	1.09513	1.15417	0.914156	0.718363	0.0103886
GGTGAAT	254.599	258.634	214.82	203.001	185.951	182.9	GGTGAAT	1	1.01585	0.843759	0.797336	0.730368	0.718382	0.0312411
GCGGCTG	3150.98	3854.09	2689.48	1978.43	1804.89	2263.77	GCGGCTG	1	1.22314	0.853538	0.627877	0.572802	0.718434	0.198995
AGGGTAC	1670.02	1667.86	1464.84	1341.14	1216.82	1199.82	AGGGTAC	1	0.998704	0.877138	0.803067	0.728625	0.718447	0.0291162
GATTGCT	1482.22	1578.33	1160.37	1163.1	1149.41	1065	GATTGCT	1	1.06484	0.782858	0.784698	0.775465	0.718514	0.0350463
GAGGGCG	3308.53	3347.87	3171.56	3179.8	2634.7	2377.69	GAGGGCG	1	1.01189	0.958601	0.96109	0.796334	0.718655	0.0237277
AGGTTGC	1872.94	2213.86	1527.42	1237.97	1419.04	1346.14	AGGTTGC	1	1.18202	0.815521	0.660978	0.757652	0.71873	0.0774439
GTATTGA	1400.3	1392.64	1194.2	1000.03	1040.16	1006.47	GTATTGA	1	0.994535	0.852818	0.714156	0.742817	0.718755	0.0303474
GCAGTAG	2148.97	2033.7	2034.87	1863.62	1646.83	1544.72	GCAGTAG	1	0.946361	0.946907	0.867214	0.766335	0.718817	0.0212857
CGGCTGT	2253.58	2483.55	1951.99	1692.23	1650.32	1619.97	CGGCTGT	1	1.10204	0.866172	0.750907	0.732308	0.718841	0.044631
GTCCGGG	1034.78	802.428	1155.29	1314.52	964.622	744.14	GTCCGGG	1	0.775456	1.11646	1.27033	0.932198	0.719127	0.00706425
GCCACGG	1614.56	1537.43	1544.34	1607.37	1484.12	1161.15	GCCACGG	1	0.952229	0.956506	0.995545	0.91921	0.719173	0.0156712
AGGTCGA	828.078	722.848	729.036	760.422	618.288	595.73	AGGTCGA	1	0.872923	0.880396	0.918298	0.746654	0.719413	0.016343
GTCAGGT	2181.74	1871.23	2175.27	2494.25	1919.95	1569.8	GTCAGGT	1	0.857676	0.997034	1.14324	0.880007	0.719518	0.0112836
TGGGATG	1905.71	2480.23	1556.18	1189.72	1066.9	1371.22	TGGGATG	1	1.30147	0.816586	0.624291	0.55984	0.719533	0.296615
AGTCAGG	1972.51	1792.75	1951.99	1930.18	1808.38	1419.3	AGTCAGG	1	0.908866	0.989595	0.978535	0.916787	0.719538	0.0134245
GTTTGTA	1543.98	1619.22	1387.03	1078.24	1183.11	1110.98	GTTTGTA	1	1.04873	0.898346	0.698348	0.766275	0.719558	0.0355492
AGTTACG	1220.06	1303.12	1145.15	1123.16	1065.73	877.918	AGTTACG	1	1.06808	0.938597	0.920579	0.873508	0.719569	0.0257424
GTCTGAT	1439.37	1581.65	1474.99	1188.06	1021.57	1035.73	GTCTGAT	1	1.09885	1.02475	0.825401	0.709734	0.719575	0.0400068
TGAAGAG	1578.01	1517.54	1359.97	1409.36	1161.03	1136.07	TGAAGAG	1	0.961678	0.861822	0.893124	0.735757	0.719936	0.0235819
GGTGACT	210.486	195.633	189.448	231.288	209.195	151.545	GGTGACT	1	0.929438	0.900052	1.09883	0.993869	0.719979	0.0122443
GTATGAA	1235.19	1336.27	1153.6	996.702	963.46	889.414	GTATGAA	1	1.08184	0.933951	0.806926	0.780012	0.720066	0.0345438
GATGCGC	1687.67	1844.7	1637.37	1442.64	1323.74	1215.5	GATGCGC	1	1.09305	0.970199	0.854813	0.784361	0.720224	0.0337361
CCGATAG	700.778	733.901	688.44	677.225	679.884	504.803	CCGATAG	1	1.04727	0.982394	0.96639	0.970184	0.720346	0.0200796
TGATCGC	1136.87	1284.33	1113.01	915.169	909.999	819.39	TGATCGC	1	1.1297	0.979006	0.804987	0.800439	0.720739	0.0386261
GCGCGGG	2640.52	3008.55	2933.06	2943.52	2273.25	1903.2	GCGCGGG	1	1.13938	1.11079	1.11475	0.86091	0.720766	0.0275927
GATCTGC	1157.04	1255.59	1070.72	1011.68	829.807	834.022	GATCTGC	1	1.08517	0.925395	0.874367	0.717181	0.720823	0.036837
TTGTAAG	1542.72	1610.38	1431.01	1272.92	1220.3	1112.03	TTGTAAG	1	1.04386	0.927588	0.825112	0.791008	0.720823	0.0293415
GGCTATG	366.774	359.214	297.704	252.919	220.817	264.42	GGCTATG	1	0.979386	0.811681	0.689578	0.602052	0.720935	0.0404294
TCCCCTC	57.9781	59.6847	86.2665	71.5496	62.7585	41.8056	TCCCCTC	1	1.02944	1.48792	1.23408	1.08245	0.721059	0.0140427
AGGGTTG	2677.07	3333.5	2209.1	1630.67	1774.67	1930.37	AGGGTTG	1	1.2452	0.825191	0.609122	0.662915	0.721076	0.21332
GCGACCG	1314.59	1347.33	1266.93	1148.12	1014.6	947.942	GCGACCG	1	1.0249	0.963748	0.873369	0.771797	0.721093	0.0272411
TAGATAG	1179.73	1177.12	1177.28	1083.23	978.568	850.744	TAGATAG	1	0.997786	0.997928	0.918201	0.829486	0.721136	0.021842
GTCTCTG	628.936	701.848	549.737	430.961	491.608	453.591	GTCTCTG	1	1.11593	0.874075	0.685223	0.781651	0.721203	0.045857
GCTATGA	1267.96	1318.59	1206.04	1066.59	1019.25	914.498	GCTATGA	1	1.03993	0.951169	0.841187	0.803849	0.721238	0.0278066
GCAGTGC	2520.79	2529.97	2357.95	2079.93	1907.16	1818.54	GCAGTGC	1	1.00364	0.935403	0.825112	0.756574	0.721419	0.0271587
AGTTAGC	1309.55	1295.38	1234.79	1151.45	1170.33	944.807	AGTTAGC	1	0.98918	0.942917	0.879272	0.89369	0.721475	0.0197276
GTGACTG	1455.75	1796.07	1412.4	951.776	929.756	1050.37	GTGACTG	1	1.23377	0.970221	0.653803	0.638677	0.721527	0.132638
GTACGCG	1908.23	1911.02	1811.6	1822.02	1524.8	1377.49	GTACGCG	1	1.00146	0.949357	0.954819	0.799063	0.721869	0.0228458
GACATGA	1033.52	1082.06	1060.57	996.702	843.754	746.23	GACATGA	1	1.04697	1.02617	0.964375	0.816387	0.722026	0.0251746
CGATAGT	1512.47	1455.64	1437.77	1213.02	1376.04	1092.17	CGATAGT	1	0.962427	0.950613	0.802009	0.909795	0.72211	0.01825
GATAGAG	1308.29	1241.22	1278.77	1276.25	1180.79	944.807	GATAGAG	1	0.948737	0.977441	0.975508	0.902546	0.72217	0.0159241
GGGTGAG	1250.31	1183.75	1138.38	970.079	830.969	903.001	GGGTGAG	1	0.946763	0.910478	0.775871	0.664611	0.722222	0.027496
GCGCAGT	2716.15	2836.13	2467.9	2151.48	2180.28	1961.73	GCGCAGT	1	1.04417	0.908603	0.792107	0.80271	0.722247	0.0295976
GACGCTG	1692.71	1653.49	1593.39	1505.87	1310.96	1222.81	GACGCTG	1	0.97683	0.941328	0.889622	0.774473	0.722401	0.0228759
GGGTCGG	391.982	427.741	338.3	377.715	311.468	283.233	GGGTCGG	1	1.09122	0.863049	0.963603	0.794598	0.722566	0.0307611
GTATGCT	1687.67	2013.81	1456.38	1237.97	1226.12	1219.68	GTATGCT	1	1.19325	0.862956	0.733542	0.726516	0.722701	0.0698325
GTCGCGG	2699.76	2627.23	2794.36	2820.39	2315.09	1951.28	GTCGCGG	1	0.973135	1.03504	1.04468	0.857517	0.722759	0.0177845
GTTAGGC	2238.46	1898.86	2154.97	2256.31	2193.06	1617.88	GTTAGGC	1	0.848289	0.962703	1.00797	0.97972	0.722764	0.00909308
GGTGGCC	147.466	131.527	108.256	128.124	115.057	106.604	GGTGGCC	1	0.891917	0.734108	0.868836	0.78023	0.722908	0.0173459
GCCTCCC	49.1553	47.5267	35.5215	39.9347	31.3793	35.5348	GCCTCCC	1	0.966868	0.722638	0.812418	0.63837	0.722908	0.0315895
GTTGGCG	3650.1	3862.93	3342.4	2823.71	2552.18	2638.98	GTTGGCG	1	1.05831	0.915702	0.773599	0.699209	0.722989	0.0385426
GGATGCC	364.254	402.319	306.161	291.19	244.061	263.375	GGATGCC	1	1.1045	0.840517	0.799416	0.67003	0.723055	0.0485622
GCCGTAG	1516.25	1590.49	1522.35	1379.41	1171.49	1096.35	GCCGTAG	1	1.04896	1.00402	0.909749	0.772624	0.723067	0.0282961
TGTAAGA	1260.39	1244.54	1244.94	1141.47	1013.43	911.362	TGTAAGA	1	0.98742	0.987743	0.905643	0.804062	0.723078	0.0221332
CCCAAAA	59.2385	59.6847	60.894	74.8775	80.1915	42.8507	CCCAAAA	1	1.00753	1.02795	1.264	1.35371	0.72336	0.00951589
GGGGGAA	1938.48	2037.02	1781.15	1765.44	1492.26	1402.58	GGGGGAA	1	1.05083	0.918836	0.910735	0.769807	0.723544	0.0290451
GTATGAC	999.492	1063.27	1021.67	926.817	868.16	723.237	GTATGAC	1	1.06381	1.02219	0.927288	0.868601	0.723605	0.0249717
CTGCAGG	2068.3	1966.28	1913.09	1667.27	1595.69	1496.64	CTGCAGG	1	0.950672	0.924954	0.806106	0.771498	0.723607	0.022202
GTTGGTC	2118.72	2523.34	2061.94	1605.71	1556.18	1533.22	GTTGGTC	1	1.19097	0.9732	0.757866	0.73449	0.723654	0.0593627
CCCCCGA	69.3216	47.5267	27.064	58.238	37.1902	50.1667	CCCCCGA	1	0.685598	0.390412	0.840114	0.536488	0.723681	0.0112262
AGTTCCG	1199.89	1092.01	1080.87	1034.97	1041.33	868.511	AGTTCCG	1	0.910088	0.900803	0.862554	0.867849	0.723823	0.0156095
GGAGATC	625.155	620.058	607.248	550.765	482.311	452.546	GGAGATC	1	0.991847	0.971357	0.881006	0.771506	0.723894	0.0241434
TGACCGA	794.048	704.059	723.962	677.225	739.156	574.827	TGACCGA	1	0.886671	0.911736	0.852877	0.930871	0.72392	0.0127632
GTGCCGG	397.024	280.739	397.502	312.821	253.359	287.414	GTGCCGG	1	0.707109	1.00121	0.787916	0.638144	0.72392	0.00969309
GGAGTGT	1410.38	1675.59	1331.21	975.071	927.432	1021.1	GGAGTGT	1	1.18804	0.943867	0.691354	0.657576	0.723991	0.0868655
GTCTTGA	1252.83	1441.28	1047.04	853.603	869.322	907.182	GTCTTGA	1	1.15042	0.835738	0.68134	0.693886	0.724106	0.0716942
GCGTAAC	1372.57	1229.06	1253.4	1198.04	1134.3	993.928	GCGTAAC	1	0.895448	0.91318	0.872845	0.826409	0.724138	0.015707
AGTACGA	955.378	967.114	937.091	790.373	769.373	691.883	AGTACGA	1	1.01228	0.980859	0.827289	0.805308	0.724198	0.025283
CATCAGG	1552.8	1273.27	1503.74	1527.5	1443.45	1124.57	CATCAGG	1	0.819984	0.968405	0.983705	0.929574	0.724219	0.00874827
GCAGTTG	2534.65	2481.34	2351.18	2035	1879.27	1836.31	GCAGTTG	1	0.978966	0.927617	0.802874	0.741431	0.724483	0.0259539
GGCGTTG	519.282	579.163	482.077	312.821	341.685	376.25	GGCGTTG	1	1.11532	0.928354	0.602412	0.657996	0.724559	0.0754661
AGGTTGT	2227.11	2265.81	1882.64	1447.63	1627.07	1613.7	AGGTTGT	1	1.01737	0.845327	0.650003	0.730575	0.724568	0.0361236
GGTCGCG	149.987	113.843	104.873	111.484	95.3	108.695	GGTCGCG	1	0.759021	0.699215	0.743294	0.635389	0.724694	0.0137192
GCTGTAA	1659.94	1704.33	1537.57	1455.95	1378.36	1202.96	GCTGTAA	1	1.02674	0.926284	0.877112	0.830371	0.7247	0.0247772
GCTGTGT	2430.04	2682.5	2197.26	1743.81	1718.89	1761.06	GCTGTGT	1	1.10389	0.904207	0.717608	0.70735	0.724705	0.0486389
CAGTTAC	1160.82	1014.64	1136.69	1118.17	1023.89	841.338	CAGTTAC	1	0.874071	0.979209	0.963257	0.882042	0.724778	0.0123408
GCGGTAC	1953.61	2043.65	1764.23	1494.22	1321.42	1416.16	GCGGTAC	1	1.04609	0.903064	0.764852	0.676397	0.724897	0.0390361
TCGGAAG	1052.43	975.956	1178.98	1194.71	923.945	762.952	TCGGAAG	1	0.927337	1.12024	1.1352	0.877917	0.724945	0.0141847
GGCCTGG	270.984	269.687	204.671	199.673	182.465	196.486	GGCCTGG	1	0.99521	0.755288	0.736844	0.67334	0.725083	0.0349314
GACGTTG	1809.92	1872.33	1672.89	1490.89	1451.58	1312.7	GACGTTG	1	1.03448	0.924289	0.823733	0.802012	0.725277	0.0277234
AGGGCAG	2796.81	3250.61	2510.19	2252.98	2080.33	2028.62	AGGGCAG	1	1.16225	0.897517	0.805553	0.743822	0.725332	0.0496472
TGTTGGG	2184.26	1843.59	2472.97	2955.16	2243.04	1584.43	TGTTGGG	1	0.844036	1.13218	1.35294	1.02691	0.725386	0.00808158
CGTTACG	1431.81	1415.85	1339.67	1227.99	1105.25	1038.87	CGTTACG	1	0.988859	0.935649	0.857651	0.771925	0.725566	0.0243568
CCCACCC	30.2494	18.7896	42.2875	53.2462	22.0817	21.9479	CCCACCC	1	0.621157	1.39796	1.76024	0.729987	0.725566	0.0034471
GACGTGG	1149.48	1198.12	1087.63	1093.21	1022.73	834.022	GACGTGG	1	1.04231	0.946198	0.95105	0.889735	0.725566	0.0224711
CGATAGG	1411.64	1308.64	1439.47	1562.44	1393.47	1024.24	CGATAGG	1	0.927037	1.01971	1.10683	0.98713	0.725566	0.0119226
TGATTAG	1342.32	1464.49	1268.62	1086.56	1020.41	974.071	TGATTAG	1	1.09101	0.9451	0.809462	0.760183	0.725663	0.036451
CATTAGG	1733.04	1467.8	1757.47	1765.44	1593.37	1258.35	CATTAGG	1	0.846952	1.0141	1.0187	0.919407	0.726093	0.0099545
GTCCCAG	223.09	189.002	196.214	226.296	231.277	161.997	GTCCCAG	1	0.847201	0.87953	1.01437	1.0367	0.726151	0.00809177
GATGGCG	3012.34	3268.29	2765.6	2627.37	2274.42	2187.48	GATGGCG	1	1.08497	0.918091	0.872202	0.755033	0.726173	0.0342039
AGTAACG	1247.79	1152.8	1309.22	1312.85	1092.46	906.137	AGTAACG	1	0.923874	1.04923	1.05214	0.875519	0.726194	0.0144347
GGGCTTG	375.597	420.004	267.257	256.247	216.168	272.782	GGGCTTG	1	1.11823	0.711552	0.68224	0.575532	0.726261	0.105135
GAACATG	1279.3	1020.17	1244.94	1143.13	1092.46	929.13	GAACATG	1	0.797442	0.973145	0.893559	0.853955	0.72628	0.00941361
GCCAAAG	1280.56	1085.38	1275.39	1372.75	1303.98	930.175	GCCAAAG	1	0.847581	0.995964	1.072	1.01829	0.726382	0.00830722
GTGTGGG	2920.33	2721.18	3430.36	3958.52	2530.1	2121.63	GTGTGGG	1	0.931806	1.17465	1.35551	0.866374	0.726505	0.0145658
GGGCAGG	691.956	759.322	544.663	535.79	483.473	502.712	GGGCAGG	1	1.09736	0.787135	0.774313	0.698705	0.72651	0.0466063
GAGACCG	1048.65	1009.11	1003.06	820.324	840.267	761.907	GAGACCG	1	0.962301	0.956527	0.782269	0.801287	0.726562	0.022074
GTTCTGG	1812.45	1708.75	1877.56	1848.64	1693.32	1316.88	GTTCTGG	1	0.942788	1.03593	1.01997	0.934273	0.726575	0.014271
GATACGG	1527.6	1209.17	1513.89	1600.71	1474.83	1109.94	GATACGG	1	0.79155	0.991029	1.04786	0.965455	0.726592	0.00706376
CTTTAGG	1569.19	1418.06	1564.64	1595.72	1491.1	1140.25	CTTTAGG	1	0.903693	0.997099	1.01691	0.950234	0.726648	0.0120235
GTATATG	1478.44	1410.33	1353.2	1203.03	1097.11	1074.4	GTATATG	1	0.953929	0.915288	0.813716	0.742074	0.726714	0.0234697
GCGTTCG	1988.9	2054.7	1586.63	1284.56	1303.98	1445.43	GCGTTCG	1	1.03308	0.797741	0.645867	0.65563	0.726748	0.0477388
GTTTTGC	1397.78	1556.22	1236.49	866.915	884.43	1015.88	GTTTTGC	1	1.11336	0.88461	0.62021	0.632741	0.726781	0.080456
GTCGTAG	1971.25	2058.02	1842.04	1658.95	1473.66	1432.89	GTCGTAG	1	1.04401	0.934452	0.841572	0.747576	0.726891	0.0309408
GTAGAGG	2257.36	1883.38	2254.77	2552.49	2026.87	1640.87	GTAGAGG	1	0.834329	0.998851	1.13074	0.897892	0.726897	0.00978218
GGGTAGT	1144.44	1328.54	921.867	787.046	731.021	831.932	GGGTAGT	1	1.16087	0.805521	0.687714	0.63876	0.726935	0.0940497
ACGTATG	1216.28	1311.96	1048.73	953.44	810.05	884.189	ACGTATG	1	1.07867	0.862244	0.783899	0.666007	0.726962	0.0445738
GTTCGTA	1472.14	1639.12	1315.99	1179.74	1134.3	1070.22	GTTCGTA	1	1.11343	0.893928	0.801376	0.770513	0.726985	0.039442
GATTGTG	1648.59	1968.49	1471.6	1186.39	1061.08	1198.78	GATTGTG	1	1.19404	0.892642	0.719639	0.64363	0.72715	0.0904509
GCCAAGG	1743.12	1556.22	1845.43	1795.4	1703.78	1267.76	GCCAAGG	1	0.892779	1.05869	1.02999	0.977428	0.727289	0.0109164
GTCTGGA	1087.72	868.744	1331.21	1527.5	1041.33	791.171	GTCTGGA	1	0.798684	1.22385	1.40432	0.957349	0.727367	0.00736912
GGTGCCG	215.527	190.107	172.533	139.771	167.356	156.771	GGTGCCG	1	0.882055	0.800516	0.648509	0.776496	0.727384	0.0190067
GGTCAGG	143.685	122.685	116.713	126.46	155.734	104.514	GGTCAGG	1	0.85385	0.812288	0.880119	1.08386	0.727384	0.00821419
CCGTAGG	1201.15	1099.75	1104.55	1136.47	928.594	873.737	CCGTAGG	1	0.915574	0.919573	0.946151	0.773084	0.727414	0.0177114
GTGCGGG	2911.51	2943.34	3283.2	3502.6	2395.28	2118.5	GTGCGGG	1	1.01093	1.12766	1.20302	0.822695	0.72763	0.0191284
TCGACTG	1052.43	1131.8	972.612	865.251	732.183	766.088	TCGACTG	1	1.07542	0.92416	0.822147	0.695708	0.727924	0.0386976
GGCTCTG	155.028	128.212	115.022	131.452	110.409	112.875	GGCTCTG	1	0.827021	0.741942	0.84792	0.712183	0.728094	0.0149866
TGTAGGT	2338.03	2307.81	2144.82	1958.46	1729.35	1702.53	TGTAGGT	1	0.987075	0.917363	0.837655	0.73966	0.728192	0.0259697
GGCGGAA	496.595	518.373	510.833	507.503	382.362	361.618	GGCGGAA	1	1.04385	1.02867	1.02197	0.769968	0.728196	0.0255738
GATGCCT	1252.83	1213.59	1241.56	1128.15	941.378	912.407	GATGCCT	1	0.968678	0.991005	0.900484	0.751401	0.728277	0.0225443
CCGTACG	714.643	656.532	757.792	579.053	418.39	520.48	CCGTACG	1	0.918686	1.06038	0.810268	0.585454	0.728308	0.0271428
AGGGATG	1833.87	2185.12	1451.31	1336.15	1250.52	1335.69	AGGGATG	1	1.19154	0.791389	0.728594	0.681903	0.728344	0.0862471
GTATGAT	1463.32	1554.01	1353.2	1191.38	1125	1066.04	GTATGAT	1	1.06198	0.924749	0.814167	0.768805	0.728512	0.032368
GAGTGAG	1578.01	1407.01	1625.53	1645.64	1374.88	1149.65	GAGTGAG	1	0.891636	1.03011	1.04286	0.871271	0.728546	0.0128753
GTTCTGT	1609.52	1907.7	1551.11	1311.19	1241.22	1172.65	GTTCTGT	1	1.18526	0.963706	0.814644	0.771176	0.728569	0.0487415
CGTCTGT	1609.52	1720.91	1409.02	1242.97	1122.68	1172.65	CGTCTGT	1	1.06921	0.875427	0.772258	0.697524	0.728569	0.0404582
GCTTAGG	2016.63	1643.54	1933.38	2001.72	1866.49	1469.47	GCTTAGG	1	0.814994	0.958721	0.992609	0.925547	0.728675	0.0084886
GTATCTG	1310.81	1442.38	1251.71	1154.78	999.488	955.258	GTATCTG	1	1.10037	0.954914	0.880965	0.762497	0.728755	0.0347365
AGCCTTG	1300.73	1435.75	1063.95	878.562	978.568	947.942	AGCCTTG	1	1.10381	0.817969	0.67544	0.752325	0.72878	0.048048
AGTTTGT	1706.57	1926.49	1456.38	1213.02	1287.71	1243.72	AGTTTGT	1	1.12887	0.853396	0.71079	0.754561	0.728781	0.0495205
GCGGCCG	2646.83	2882.55	2356.26	1986.75	1795.59	1929.33	GCGGCCG	1	1.08906	0.890221	0.750616	0.678394	0.728922	0.046568
GGTGGGT	647.842	585.795	548.046	575.725	534.61	472.403	GGTGGGT	1	0.904224	0.845956	0.888681	0.825216	0.729195	0.0161335
AGTGACG	1474.66	1239.01	1407.33	1406.03	1303.98	1075.45	AGTGACG	1	0.840201	0.954341	0.953462	0.88426	0.729286	0.01055
AGGAAAG	1193.59	1432.43	1261.86	1188.06	944.865	870.602	AGGAAAG	1	1.2001	1.05719	0.995362	0.791614	0.729396	0.039322
TGGGGTG	3203.92	4560.36	2645.51	2049.98	1922.27	2337.98	TGGGGTG	1	1.42337	0.825709	0.639835	0.599975	0.729725	0.377455
TAATTCG	1051.17	924.008	1107.93	980.063	851.889	767.133	TAATTCG	1	0.87903	1.054	0.932356	0.810422	0.729791	0.0143551
GAGGTGT	2733.79	3109.13	2435.76	1935.17	1785.13	1995.17	GAGGTGT	1	1.1373	0.890982	0.707869	0.652987	0.729819	0.0664478
GGTAGCT	336.525	321.634	246.959	287.862	270.791	245.608	GGTAGCT	1	0.955752	0.73385	0.855397	0.80467	0.729836	0.0210596
TAGACCG	947.815	862.113	918.484	828.644	855.376	691.883	TAGACCG	1	0.909579	0.969054	0.874267	0.902471	0.729976	0.0142765
TGATATG	1264.17	1475.54	1126.54	1096.54	1007.62	922.859	TGATATG	1	1.1672	0.891126	0.867396	0.79706	0.730009	0.041751
AGTTAGG	1833.87	1786.12	1776.07	1782.08	1652.64	1338.82	AGTTAGG	1	0.973962	0.968484	0.97176	0.901176	0.730054	0.0172471
GGGTGCG	1444.41	1768.44	1234.79	920.161	935.567	1054.55	GGGTGCG	1	1.22433	0.854878	0.63705	0.647716	0.730088	0.161565
GCAATGA	1424.24	1449.01	1405.64	1381.07	1272.6	1039.91	GCAATGA	1	1.01739	0.986935	0.969689	0.893529	0.730152	0.0201411
ATGTTGG	2058.22	1857.96	1865.72	1798.72	1700.29	1502.91	ATGTTGG	1	0.902703	0.906474	0.873921	0.826097	0.730199	0.0159792
CCGGCTG	834.38	935.061	781.473	592.364	582.26	609.317	CCGGCTG	1	1.12067	0.936591	0.709945	0.697835	0.730263	0.0527078
TGATACG	1024.7	1015.75	942.165	873.571	932.08	748.32	TGATACG	1	0.991262	0.919455	0.852514	0.909613	0.730283	0.0194272
GGGTGGC	190.319	200.054	162.384	123.132	131.328	139.004	GGGTGGC	1	1.05115	0.853218	0.646975	0.69004	0.730371	0.0456387
AGTCACG	1269.22	1149.48	1343.05	1271.25	1157.55	927.039	AGTCACG	1	0.905665	1.05817	1.00161	0.912017	0.730403	0.0129104
GTGGAAC	1386.43	1418.06	1346.43	1274.58	1115.71	1012.74	GTGGAAC	1	1.02282	0.97115	0.919324	0.804733	0.730465	0.0243795
GTTCCTG	1207.46	1166.06	1102.86	983.391	940.216	882.098	GTTCCTG	1	0.965718	0.913373	0.814432	0.778675	0.730543	0.0227618
GTACCAG	1165.86	940.587	1138.38	1136.47	1045.98	851.789	GTACCAG	1	0.806773	0.976426	0.974791	0.897168	0.730608	0.00859766
AGTTAAG	1367.53	1275.48	1292.31	1311.19	1259.82	999.154	AGTTAAG	1	0.932695	0.944995	0.958803	0.92124	0.730629	0.0145131
GCGACAG	1686.41	1500.96	1576.48	1622.35	1331.88	1232.22	GCGACAG	1	0.890035	0.934815	0.962014	0.789772	0.730678	0.0153361
GTTGGAG	1986.38	1764.02	2204.02	2442.67	1893.22	1451.7	GTTGGAG	1	0.888056	1.10957	1.22971	0.953099	0.730827	0.0108629
GTCTCCT	74.3632	65.2111	59.2025	68.2217	56.9476	54.3473	GTCTCCT	1	0.876927	0.796126	0.917412	0.765803	0.730836	0.0158683
GCGATGA	1445.67	1572.8	1459.76	1302.87	1198.22	1056.64	GCGATGA	1	1.08794	1.00975	0.901221	0.828835	0.730897	0.0289133
AGAATTG	1138.13	967.114	1097.78	896.866	814.699	831.932	AGAATTG	1	0.849736	0.964546	0.788014	0.715819	0.73096	0.0164869
GCGTAGA	1712.87	1576.12	1595.08	1530.83	1475.99	1252.08	GCGTAGA	1	0.92016	0.931233	0.893719	0.861702	0.730981	0.0158274
CGGTACC	191.58	161.37	131.937	156.411	135.977	140.049	CGGTACC	1	0.842312	0.688679	0.816426	0.709766	0.731021	0.0164745
GAGATGG	2044.36	2069.07	1886.02	1898.56	1588.72	1494.55	GAGATGG	1	1.01209	0.92255	0.928683	0.777125	0.731061	0.0246709
CGTATGT	1715.39	1877.86	1468.22	1108.19	1111.06	1254.17	CGTATGT	1	1.09471	0.855909	0.646024	0.647698	0.731125	0.0642085
GTGACCG	1344.84	1358.38	1236.49	1010.01	962.297	983.477	GTGACCG	1	1.01007	0.919431	0.75103	0.715548	0.731297	0.0315082
GGAAGGT	1497.35	1110.8	1515.58	1657.29	1349.31	1095.31	GGAAGGT	1	0.741845	1.01218	1.10682	0.901133	0.731498	0.00589311
ACGTTAG	1295.68	1247.85	1143.45	1116.51	1048.3	947.942	ACGTTAG	1	0.963084	0.88251	0.861712	0.809071	0.731615	0.0207858
GACTTGA	985.627	998.061	930.325	785.382	771.697	721.147	GACTTGA	1	1.01262	0.943891	0.796834	0.782951	0.731663	0.0267718
GGGAGAG	1939.74	2105.54	1872.49	1557.45	1489.93	1419.3	GGGAGAG	1	1.08548	0.965328	0.802916	0.768108	0.731694	0.034916
GATTGCC	999.492	1127.38	982.761	815.333	796.104	731.598	GATTGCC	1	1.12795	0.983261	0.815747	0.796509	0.73197	0.0375243
AGTGAGG	2174.18	2101.12	2028.11	2079.93	1930.41	1591.75	AGTGAGG	1	0.966399	0.932816	0.956651	0.887879	0.732115	0.017314
GTTCCAG	1294.42	1281.01	1195.89	1183.06	1245.87	947.942	GTTCCAG	1	0.989638	0.923879	0.91397	0.962493	0.732328	0.0170779
GTACGGT	2384.66	2154.18	2253.08	2224.69	1900.19	1746.43	GTACGGT	1	0.903346	0.94482	0.932917	0.796837	0.732359	0.0161429
GATGCAG	1847.74	1861.28	1814.98	1678.92	1480.64	1353.46	GATGCAG	1	1.00733	0.982272	0.908636	0.801325	0.732495	0.0233499
AGGGTGA	2140.15	2164.12	2224.32	2051.64	1816.51	1567.71	AGGGTGA	1	1.0112	1.03933	0.958646	0.848778	0.732524	0.0210557
AGAGTGG	2248.54	2132.07	2330.89	2504.24	2017.57	1647.14	AGAGTGG	1	0.948202	1.03662	1.11372	0.89728	0.732538	0.0145674
GCCCTGC	1178.47	1066.59	1116.39	1028.32	1001.81	863.286	GCCCTGC	1	0.905064	0.947323	0.872589	0.850097	0.73255	0.0153201
AGGATGC	1396.52	1644.65	1085.94	910.177	892.566	1023.19	AGGATGC	1	1.17768	0.777609	0.651749	0.639138	0.732675	0.132151
GGGTAAT	801.61	697.427	685.057	670.569	569.476	587.369	GGGTAAT	1	0.870033	0.854602	0.836528	0.710415	0.732736	0.0177276
AGGCTGG	2816.98	3061.61	2704.71	2599.08	2157.03	2064.15	AGGCTGG	1	1.08684	0.960145	0.922648	0.765726	0.732754	0.0317123
AGTAGGT	2135.11	1886.7	2090.69	1978.43	1809.54	1564.57	AGTAGGT	1	0.883657	0.979199	0.926619	0.847517	0.732786	0.0136738
GGTATGC	195.361	197.844	155.618	141.435	122.03	143.184	GGTATGC	1	1.01271	0.796567	0.723969	0.624641	0.732921	0.0413224
GGATTGT	1117.97	1403.7	925.25	703.848	810.05	819.39	GGATTGT	1	1.25558	0.827617	0.629578	0.724573	0.732928	0.176838
GCGTGTG	2944.28	3470.56	2484.81	1898.56	1990.84	2158.21	GCGTGTG	1	1.17875	0.843946	0.64483	0.676173	0.73302	0.103513
GATTGTC	1238.97	1345.12	1026.74	885.218	858.862	908.227	GATTGTC	1	1.08568	0.828707	0.714481	0.693209	0.733052	0.0477028
GGACATG	347.868	444.32	355.215	267.895	244.061	255.014	GGACATG	1	1.27726	1.02112	0.770104	0.70159	0.733077	0.0882954
GTTACCA	1044.87	848.849	1030.12	885.218	908.837	766.088	GTTACCA	1	0.8124	0.985891	0.847208	0.869812	0.733193	0.00991863
GATAGGT	1971.25	1793.86	1928.31	2053.31	1804.89	1445.43	GATAGGT	1	0.910008	0.978214	1.04162	0.915604	0.733253	0.0127549
GAGGTAG	2190.56	2554.29	1985.82	1600.71	1430.66	1606.38	GAGGTAG	1	1.16604	0.906534	0.730732	0.653102	0.733319	0.0712854
GTCCCAA	163.851	127.106	142.086	123.132	144.112	120.191	GTCCCAA	1	0.775743	0.867165	0.751486	0.879531	0.733539	0.00836827
GGTGGTC	240.735	197.844	148.852	179.706	141.788	176.629	GGTGGTC	1	0.821832	0.618323	0.746489	0.588979	0.733706	0.0204714
GGAAAGG	1182.25	1095.33	1165.44	1134.81	1042.49	867.466	GGAAAGG	1	0.926476	0.985785	0.959874	0.881785	0.733743	0.0149444
GAGACAG	1370.05	1167.17	1222.95	1334.48	1192.41	1005.42	GAGACAG	1	0.851918	0.892637	0.974042	0.870344	0.733861	0.011228
GTGAAGG	2269.97	1966.28	2160.05	2279.6	1954.81	1665.95	GTGAAGG	1	0.866215	0.951575	1.00424	0.861163	0.733911	0.0118952
GCAGCAG	2501.88	2347.6	2324.12	2193.08	2223.28	1836.31	GCAGCAG	1	0.938334	0.92895	0.876572	0.888643	0.733973	0.0162668
GTGGGTG	3888.31	4969.31	3227.38	2512.56	2353.44	2854.28	GTGGGTG	1	1.27801	0.830021	0.646182	0.605261	0.734066	0.233487
GATGTTC	1066.29	1176.01	1045.35	940.128	894.89	782.81	GATGTTC	1	1.1029	0.980357	0.88168	0.839254	0.734142	0.0302342
GTCGGAG	1740.6	1500.96	1823.44	1900.22	1543.39	1278.21	GTCGGAG	1	0.862322	1.04759	1.0917	0.886702	0.734347	0.0110641
GACACGG	1498.61	1317.49	1535.88	1544.14	1402.77	1100.53	GACACGG	1	0.87914	1.02487	1.03038	0.936049	0.73437	0.010894
GTTTAGG	2138.89	1933.12	2126.22	2169.78	1950.16	1570.85	GTTTAGG	1	0.903798	0.994076	1.01444	0.911766	0.734422	0.0126332
CGACCGC	904.962	780.323	866.048	863.587	907.674	664.709	CGACCGC	1	0.862271	0.956999	0.95428	1.003	0.734516	0.00928947
GACTTGT	1402.82	1428.01	1258.48	1049.95	1055.27	1030.51	GACTTGT	1	1.01796	0.897106	0.748457	0.752253	0.734599	0.0302291
GCGTGGG	3283.32	3269.4	3679.01	4005.11	2881.08	2412.18	GCGTGGG	1	0.995758	1.12051	1.21984	0.877489	0.734677	0.0167807
GGATAGA	664.227	735.006	559.886	572.397	520.663	488.08	GGATAGA	1	1.10656	0.842914	0.861749	0.783864	0.73481	0.0353645
GTTGGCC	1972.51	2210.55	1762.54	1620.68	1398.12	1449.61	GTTGGCC	1	1.12067	0.893551	0.821632	0.708801	0.734904	0.0442062
CCGTATG	753.715	778.112	556.503	623.979	521.826	553.924	CCGTATG	1	1.03237	0.738347	0.827871	0.692338	0.734925	0.0346264
GCGATTG	1729.26	1880.07	1436.08	1129.82	1065.73	1270.89	GCGATTG	1	1.08721	0.830462	0.653354	0.616294	0.734933	0.0677126
CGGTGCG	975.544	1001.38	889.729	725.48	704.29	716.966	CGGTGCG	1	1.02648	0.912033	0.743667	0.721946	0.73494	0.0331146
GATAGTC	1264.17	1358.38	1194.2	1089.88	984.379	929.13	GATAGTC	1	1.07452	0.944647	0.862131	0.778674	0.73497	0.0313262
GGGAACC	166.372	152.528	128.554	119.804	155.734	122.281	GGGAACC	1	0.916787	0.772691	0.720098	0.93606	0.734988	0.0153281
GTTTGTC	1399.04	1815.96	1197.58	931.809	919.296	1028.42	GTTTGTC	1	1.29801	0.856005	0.666036	0.657093	0.73509	0.207488
GACAGTG	1821.27	1766.23	1811.6	1648.97	1557.34	1338.82	GACAGTG	1	0.969778	0.99469	0.905396	0.855086	0.735106	0.0187452
GGTACAG	177.715	140.37	167.458	211.321	146.437	130.643	GGTACAG	1	0.789856	0.942284	1.1891	0.823995	0.735122	0.00914313
ATGTATG	1478.44	1547.38	1114.7	1001.69	997.163	1086.95	ATGTATG	1	1.04663	0.753969	0.677534	0.67447	0.735197	0.0459865
TCGATTG	1201.15	1418.06	1050.42	808.677	787.968	883.143	TCGATTG	1	1.18058	0.87451	0.67325	0.656009	0.735246	0.0947441
GATTATG	1368.79	1295.38	1305.84	1044.96	1006.46	1006.47	GATTATG	1	0.946371	0.954011	0.763418	0.735294	0.735301	0.0234207
TGAATGG	1891.85	1794.96	1740.55	1520.84	1561.99	1391.08	TGAATGG	1	0.948787	0.920027	0.803893	0.825642	0.735302	0.0196357
CGTTAGT	1951.09	2006.07	1852.19	1617.35	1627.07	1434.98	CGTTAGT	1	1.02818	0.949312	0.828949	0.833931	0.735475	0.0250177
GGTTAAG	178.976	141.475	159.001	149.755	152.248	131.688	GGTTAAG	1	0.790469	0.888394	0.836733	0.85066	0.735785	0.00917204
CGATTTG	1353.66	1498.75	1353.2	1178.07	1109.9	996.019	CGATTTG	1	1.10718	0.999658	0.870285	0.819921	0.735796	0.0317308
GGTCAGT	190.319	168.001	135.32	173.05	145.274	140.049	GGTCAGT	1	0.882735	0.711015	0.909262	0.763319	0.735862	0.0164301
GGATCGT	492.814	395.688	378.896	306.166	328.901	362.664	GGATCGT	1	0.802915	0.768842	0.621261	0.667395	0.735904	0.0167279
GGTGACC	100.831	97.264	113.33	94.8448	86.0024	74.205	GGTGACC	1	0.96462	1.12396	0.940627	0.852933	0.735931	0.0179568
AGGGTGC	2499.36	3007.45	2190.49	1822.02	1730.51	1839.45	AGGGTGC	1	1.20329	0.876421	0.728994	0.692381	0.735967	0.0795562
GTATGTT	1840.17	2074.6	1468.22	1347.79	1344.66	1354.5	GTATGTT	1	1.12739	0.797871	0.732428	0.730724	0.736073	0.0510827
GGAGGAG	1405.34	1388.22	1568.02	1609.03	1286.55	1034.69	GGAGGAG	1	0.987821	1.11576	1.14494	0.915474	0.736256	0.0158449
CGTTAAG	1697.75	1495.43	1601.85	1640.65	1535.26	1249.99	CGTTAAG	1	0.880833	0.943514	0.966367	0.904291	0.736262	0.0119298
GATGCTG	1731.78	2002.75	1774.38	1382.74	1233.09	1275.07	GATGCTG	1	1.15647	1.0246	0.798449	0.712036	0.736278	0.0488911
CGATCGG	1450.71	1306.43	1488.52	1562.44	1305.15	1068.13	CGATCGG	1	0.900545	1.02606	1.07702	0.899658	0.736282	0.0122911
GTGGTAC	1980.08	2263.6	1645.83	1342.8	1342.34	1457.97	GTGGTAC	1	1.14319	0.831194	0.678157	0.677921	0.73632	0.0713213
GTGATTG	1672.54	2105.54	1359.97	1051.61	950.676	1232.22	GTGATTG	1	1.25889	0.813113	0.628751	0.568402	0.736735	0.248667
GAAGGGT	2488.02	2084.54	2576.15	2788.77	2211.66	1833.18	GAAGGGT	1	0.837834	1.03543	1.12088	0.888924	0.736802	0.00985006
AGTAAGC	1357.44	1307.54	1346.43	1241.3	1181.95	1000.2	AGTAAGC	1	0.963236	0.99189	0.914441	0.87072	0.736826	0.0177182
GCCGGGG	1687.67	1967.39	1858.96	2121.53	1466.69	1243.72	GCCGGGG	1	1.16574	1.1015	1.25708	0.869064	0.736945	0.0263736
GCTGCTG	2027.97	2538.81	1836.97	1695.56	1437.64	1494.55	GCTGCTG	1	1.2519	0.905815	0.836086	0.708903	0.736968	0.0718661
GACCCCG	124.779	100.58	109.947	119.804	118.544	91.9723	GACCCCG	1	0.806064	0.881138	0.96013	0.950032	0.737082	0.00760604
ACTGCGG	1780.94	1487.7	1838.66	1923.52	1763.05	1312.7	ACTGCGG	1	0.835346	1.03241	1.08006	0.989957	0.737082	0.00811074
TGAATAG	1498.61	1392.64	1385.34	1357.78	1150.57	1104.71	TGAATAG	1	0.929292	0.924417	0.906027	0.767762	0.73716	0.0188902
CCGTGTG	1441.89	1455.64	1319.37	1093.21	1040.16	1062.91	CCGTGTG	1	1.00954	0.915028	0.75818	0.72139	0.737163	0.0305877
GGATACG	704.56	679.743	622.472	560.749	574.124	519.435	GGATACG	1	0.964777	0.883491	0.795886	0.81487	0.737247	0.0213824
GTCAGAG	1719.18	1643.54	1642.45	1440.98	1414.39	1267.76	GTCAGAG	1	0.956005	0.955368	0.838178	0.822715	0.73742	0.0196458
GGTGTAT	341.566	285.16	226.661	232.952	230.115	251.879	GGTGTAT	1	0.83486	0.663592	0.682011	0.673704	0.737422	0.0186625
ATGTACG	1255.35	1243.43	1148.53	961.76	983.217	925.994	ATGTACG	1	0.990505	0.914906	0.766128	0.783221	0.737637	0.0252142
GCGATGT	2043.1	2273.55	1850.5	1564.11	1499.23	1507.09	GCGATGT	1	1.11279	0.905733	0.765557	0.733803	0.737651	0.043296
ACGAACG	776.402	790.27	740.877	758.758	724.048	572.737	ACGAACG	1	1.01786	0.954244	0.977275	0.932568	0.737681	0.0187664
CGGTGTG	1301.99	1603.75	1096.09	856.931	919.296	960.484	CGGTGTG	1	1.23177	0.841861	0.658172	0.706072	0.737707	0.130145
GCGTTAC	1351.14	1407.01	1256.78	1134.81	1195.9	997.064	GCGTTAC	1	1.04135	0.930165	0.83989	0.885103	0.737942	0.0237788
AAGTCAG	1386.43	1321.91	1456.38	1359.44	1144.76	1023.19	AAGTCAG	1	0.953459	1.05045	0.980533	0.825689	0.738004	0.0175727
CAGAACG	1100.32	1040.06	1025.05	1068.25	989.028	812.074	CAGAACG	1	0.945233	0.931589	0.970853	0.898852	0.738032	0.0154781
ATGGCTG	2396.01	2619.5	2143.13	1693.9	1651.48	1768.38	ATGGCTG	1	1.09328	0.894459	0.706966	0.689263	0.738052	0.0483527
CGTAGTG	2143.93	2388.49	2109.3	1881.92	1654.97	1582.34	CGTAGTG	1	1.11407	0.983848	0.877791	0.771931	0.738057	0.0350201
GTCCGCG	1743.12	1581.65	1767.62	1520.84	1312.12	1286.57	GTCCGCG	1	0.907363	1.01405	0.872483	0.75274	0.738082	0.0179941
AGTGCTG	1917.06	2324.39	1913.09	1572.43	1432.99	1415.12	AGTGCTG	1	1.21248	0.997928	0.820229	0.747493	0.738173	0.054499
GTCAGCG	2215.77	2127.65	2031.49	1910.21	1729.35	1635.64	GTCAGCG	1	0.96023	0.916833	0.862096	0.780472	0.738183	0.0212345
TGTATGA	1262.91	1468.91	1025.05	958.432	904.188	932.265	TGTATGA	1	1.16311	0.811654	0.758905	0.715954	0.738186	0.0588179
CAGGAAG	1460.8	1465.59	1515.58	1485.9	1206.36	1078.58	CAGGAAG	1	1.00328	1.03751	1.01719	0.825823	0.738354	0.020374
GGATGGG	1612.04	1563.96	2117.76	2267.96	1535.26	1190.41	GGATGGG	1	0.970173	1.31371	1.40688	0.952369	0.738451	0.0138824
TCCCAAG	80.6651	65.2111	94.724	89.853	83.678	59.573	TCCCAAG	1	0.808417	1.17429	1.1139	1.03735	0.738522	0.00635825
GCGGTGC	3302.23	3647.4	2978.73	2649	2115.19	2439.36	GCGGTGC	1	1.10453	0.902036	0.802185	0.640535	0.7387	0.0489249
GACGTGA	1192.33	1069.9	1307.53	1297.88	1119.19	881.053	GACGTGA	1	0.897321	1.09662	1.08852	0.93866	0.738933	0.0112592
GAGGGAA	1412.9	1229.06	1493.59	1574.09	1140.11	1044.1	GAGGGAA	1	0.869887	1.05711	1.11408	0.806931	0.738973	0.012805
GCGAAAC	974.284	888.639	974.304	925.153	913.485	720.102	GCGAAAC	1	0.912095	1.00002	0.949572	0.937597	0.739109	0.0127865
GTGTGTG	2542.21	3162.19	2002.74	1579.08	1484.12	1879.16	GTGTGTG	1	1.24387	0.787792	0.621145	0.583792	0.739184	0.247067
GCGAGTG	2174.18	2589.65	1960.45	1778.76	1589.88	1607.43	GCGAGTG	1	1.1911	0.901696	0.818128	0.731257	0.739326	0.0545561
GCGTTAG	2223.33	2184.02	1862.34	1472.59	1473.66	1644.01	GCGTTAG	1	0.982317	0.837635	0.662335	0.662817	0.739433	0.0349815
CAGTGAG	1865.38	1623.65	1928.31	1860.29	1746.78	1379.59	CAGTGAG	1	0.870409	1.03373	0.99727	0.936419	0.739573	0.0105047
CAGGGCG	2814.46	2655.97	2804.51	2893.6	2576.59	2081.92	CAGGGCG	1	0.943688	0.996464	1.02812	0.915482	0.739723	0.0143954
TGATAGT	1627.17	1743.02	1459.76	1312.85	1341.17	1204	TGATAGT	1	1.0712	0.89712	0.806833	0.824238	0.739937	0.0299768
GTGGGAA	1768.33	1655.7	1886.02	1901.89	1350.47	1308.52	GTGGGAA	1	0.936306	1.06655	1.07553	0.763698	0.739972	0.0173626
GTGGGGA	2389.71	2127.65	2510.19	2881.95	2119.84	1768.38	GTGGGGA	1	0.89034	1.05042	1.20599	0.887073	0.739998	0.012047
GAAGTGA	1336.02	1229.06	1243.25	1474.25	1279.58	988.703	GAAGTGA	1	0.919946	0.930567	1.10347	0.957755	0.740038	0.0119314
CAATTCG	1184.77	979.272	1141.76	1204.7	983.217	876.873	CAATTCG	1	0.82655	0.9637	1.01682	0.829881	0.740121	0.0104239
GGACAGG	645.321	549.321	612.323	610.667	606.666	477.629	GGACAGG	1	0.851236	0.948865	0.9463	0.940099	0.740142	0.00979713
GTGTGGT	3719.42	4005.51	3423.6	3000.09	2661.43	2752.9	GTGTGGT	1	1.07692	0.920465	0.806602	0.715549	0.740142	0.0372899
GATGAGA	1068.81	1008.01	1060.57	980.063	932.08	791.171	GATGAGA	1	0.94311	0.992288	0.916964	0.87207	0.740233	0.0163112
GCAGGAA	1397.78	1204.75	1478.37	1559.12	1133.14	1034.69	GCAGGAA	1	0.861903	1.05766	1.11543	0.810674	0.740239	0.0123404
CAGACCG	928.91	729.48	996.293	963.424	868.16	687.702	CAGACCG	1	0.785308	1.07254	1.03716	0.934601	0.740333	0.0069082
CGAATTG	1211.24	1201.43	1216.19	1043.29	1062.25	896.73	CGAATTG	1	0.991904	1.00409	0.861345	0.876992	0.740342	0.0198199
ATTGCGG	2118.72	1664.54	2134.67	2352.82	2048.95	1568.76	ATTGCGG	1	0.785635	1.00753	1.11049	0.967069	0.740426	0.00642541
GGGGAGA	1686.41	1809.33	1620.46	1505.87	1314.44	1248.94	GGGGAGA	1	1.07289	0.960894	0.892946	0.779434	0.740594	0.0299779
GTGGCTG	2596.41	3290.4	2024.73	1572.43	1501.56	1923.06	GTGGCTG	1	1.26729	0.779817	0.605616	0.57832	0.74066	0.290358
GGTGTAG	259.641	253.107	206.363	164.73	162.707	192.306	GGTGTAG	1	0.974836	0.794801	0.634455	0.626663	0.74066	0.0388054
GGGGCTG	1264.17	1778.38	1001.37	700.52	660.127	936.446	GGGGCTG	1	1.40676	0.792112	0.554133	0.52218	0.740757	0.464096
CGGATAG	1417.94	1743.02	1354.89	1114.84	1166.84	1050.37	CGGATAG	1	1.22926	0.955534	0.78624	0.822914	0.740768	0.0526559
CTGATCG	1111.67	1269.96	1082.56	936.8	926.269	823.57	CTGATCG	1	1.14239	0.973817	0.842699	0.833226	0.740843	0.0354396
CGTTCTG	1407.86	1593.8	1331.21	1143.13	1092.46	1043.05	CGTTCTG	1	1.13208	0.945557	0.811963	0.775975	0.740877	0.0395801
AGTAACC	816.735	687.48	857.59	835.3	799.59	605.136	AGTAACC	1	0.841742	1.05002	1.02273	0.979009	0.740921	0.00843018
TGTGTGG	3085.44	3038.39	2933.06	2780.45	2512.67	2286.77	TGTGTGG	1	0.984752	0.950613	0.901151	0.814362	0.741147	0.0210763
AGTCAGT	1889.33	1844.7	1840.35	1730.5	1781.64	1400.49	AGTCAGT	1	0.976378	0.974077	0.915935	0.943004	0.741262	0.0164178
GCTGGCC	1987.64	2143.12	1787.92	1512.53	1417.88	1473.65	GCTGGCC	1	1.07823	0.899517	0.760965	0.713348	0.741406	0.0397521
ACGGCCG	1441.89	1514.22	1429.32	1347.79	1255.17	1069.18	ACGGCCG	1	1.05017	0.991281	0.934742	0.870504	0.741512	0.0231991
ACATCAG	965.461	778.112	996.293	1139.8	977.406	715.921	ACATCAG	1	0.805949	1.03194	1.18058	1.01237	0.741533	0.00653392
GAGAAGG	1813.71	1579.43	1771	1798.72	1657.29	1345.1	GAGAAGG	1	0.870833	0.976454	0.99174	0.913759	0.741628	0.0109444
CTGTCCG	1169.64	1097.54	1084.25	1034.97	1001.81	867.466	CTGTCCG	1	0.93835	0.926992	0.884861	0.85651	0.741649	0.0168448
GGGCAGA	394.503	381.319	363.672	301.174	306.819	292.639	GGGCAGA	1	0.966581	0.92185	0.763426	0.777737	0.741792	0.0231843
TGACGTG	1629.69	1843.59	1595.08	1237.97	1299.33	1209.23	TGACGTG	1	1.13126	0.978767	0.759639	0.79729	0.741999	0.0395807
GTGGAGG	2878.74	3153.34	2758.84	2817.06	2282.55	2136.27	GTGGAGG	1	1.09539	0.958349	0.978574	0.7929	0.742085	0.0294149
AGAATGA	971.763	865.429	850.824	773.734	797.266	721.147	AGAATGA	1	0.890576	0.875547	0.796217	0.820432	0.742101	0.0157544
AGTAGGG	1717.92	1483.28	2209.1	2663.97	1727.02	1275.07	AGTAGGG	1	0.863416	1.28592	1.5507	1.0053	0.74222	0.00873347
GTTCGTC	1346.1	1472.22	1195.89	1049.95	1007.62	999.154	GTTCGTC	1	1.0937	0.888411	0.779993	0.74855	0.742259	0.0383645
CGAGTGA	1406.6	1372.75	1466.53	1394.39	1201.71	1044.1	CGAGTGA	1	0.975935	1.04261	0.991317	0.854337	0.742284	0.0179232
TGCCGCG	1671.28	1645.75	1593.39	1392.72	1258.66	1240.58	TGCCGCG	1	0.984724	0.953396	0.833326	0.753109	0.742294	0.0244313
GTCCTGA	915.045	1115.22	950.623	807.013	807.726	679.341	GTCCTGA	1	1.21876	1.03888	0.881938	0.882716	0.742413	0.0390628
CCCGATG	108.394	97.264	82.8835	118.14	117.382	80.4758	CCCGATG	1	0.897321	0.764652	1.08992	1.08292	0.742439	0.00896618
CGTTGTG	2253.58	2525.55	2222.63	1758.79	1803.73	1673.27	CGTTGTG	1	1.12068	0.986265	0.780441	0.800382	0.742493	0.0369726
ATGACCG	930.17	815.691	832.218	798.693	764.724	690.838	ATGACCG	1	0.876927	0.894694	0.858653	0.822134	0.7427	0.0142524
GGTTGGT	507.938	382.424	387.353	427.634	388.173	377.296	GGTTGGT	1	0.752895	0.762599	0.841901	0.764213	0.742798	0.00877666
GGCTTGC	423.492	435.477	287.555	286.198	323.09	314.587	GGCTTGC	1	1.0283	0.679009	0.675806	0.762919	0.742841	0.0346164
AACTTCG	799.089	757.112	916.793	905.186	775.184	593.64	AACTTCG	1	0.947469	1.1473	1.13277	0.970085	0.742895	0.0126096
GGTATTG	218.048	217.739	128.554	134.779	115.057	161.997	GGTATTG	1	0.998582	0.589567	0.618118	0.52767	0.742941	0.0751623
GCCATTG	1491.04	1502.07	1473.3	1396.05	1317.93	1107.85	GCCATTG	1	1.00739	0.988097	0.936289	0.883896	0.743002	0.0197293
GTCTGTA	1406.6	1723.12	1300.76	1093.21	989.028	1045.14	GTCTGTA	1	1.22503	0.924758	0.777202	0.703135	0.743027	0.0717541
GGATACC	194.101	159.159	162.384	188.026	160.383	144.229	GGATACC	1	0.819984	0.836597	0.968703	0.826288	0.743065	0.010326
GATAGCG	1772.11	1817.07	1747.32	1572.43	1344.66	1316.88	GATAGCG	1	1.02537	0.986009	0.887318	0.758789	0.743111	0.0265011
CGGTTAC	376.857	342.635	324.768	327.797	273.116	280.098	CGGTTAC	1	0.909189	0.861779	0.869817	0.724719	0.743245	0.0192973
AGATCGC	985.627	1034.54	977.687	895.202	828.645	732.643	AGATCGC	1	1.04962	0.991944	0.908256	0.840729	0.743327	0.0246231
GTCCCTG	608.77	578.058	664.759	552.429	516.015	452.546	GTCCCTG	1	0.94955	1.09197	0.907452	0.847635	0.743377	0.0172752
GGCTGGC	475.168	397.898	361.981	442.609	352.145	353.257	GGCTGGC	1	0.837384	0.761795	0.931479	0.741096	0.743437	0.0135919
CGTCAGG	1608.26	1408.12	1688.12	1983.42	1551.53	1195.64	CGTCAGG	1	0.875553	1.04965	1.23327	0.964725	0.743437	0.0099281
CTGTCGG	1840.17	1729.75	1811.6	1815.36	1687.51	1368.09	CTGTCGG	1	0.939994	0.98447	0.986517	0.917037	0.743456	0.0143766
TGACTCC	646.582	516.162	556.503	592.364	597.368	480.764	TGACTCC	1	0.798294	0.860686	0.916147	0.923887	0.743548	0.00771769
ACTTCAG	940.253	843.323	903.261	926.817	906.512	699.199	ACTTCAG	1	0.896911	0.960657	0.98571	0.964115	0.743628	0.0112203
GGCCGGT	184.017	172.423	137.011	194.681	165.032	136.913	GGCCGGT	1	0.936991	0.744557	1.05795	0.896827	0.744024	0.0145736
AGTGTGT	2172.92	2439.34	1823.44	1795.4	1574.77	1616.83	AGTGTGT	1	1.12261	0.839165	0.82626	0.724728	0.744083	0.0429838
GTCGGTC	380.639	301.739	287.555	256.247	225.466	283.233	GTCGGTC	1	0.792719	0.755454	0.673204	0.592336	0.744099	0.017778
TGGTGCG	3196.36	3624.19	2542.32	2211.38	2138.44	2378.74	TGGTGCG	1	1.13385	0.795382	0.691844	0.669024	0.744203	0.0678682
TGTGGAG	2092.25	1915.44	2100.84	2114.87	1866.49	1557.26	TGTGGAG	1	0.915491	1.00411	1.01081	0.892094	0.744298	0.0134079
AGGTCGT	1158.3	1100.85	1014.9	856.931	897.215	862.241	AGGTCGT	1	0.950402	0.876197	0.739817	0.774595	0.744401	0.022406
CGGAGTG	2070.83	2529.97	1792.99	1470.93	1448.1	1541.58	CGGAGTG	1	1.22172	0.865833	0.710309	0.699284	0.744429	0.0920885
GAGGTTG	2268.71	2753.23	1869.11	1349.46	1320.25	1688.95	GAGGTTG	1	1.21357	0.823864	0.594814	0.581941	0.744453	0.218504
GATCGGT	2000.24	1901.07	1850.5	1667.27	1627.07	1489.32	GATCGGT	1	0.950419	0.925138	0.833534	0.813437	0.744572	0.0194459
CAGGACG	913.785	800.217	1092.71	1244.63	948.351	680.386	CAGGACG	1	0.875718	1.19581	1.36206	1.03783	0.74458	0.00865021
GGCGGAG	889.837	879.797	867.739	876.898	731.021	662.619	GGCGGAG	1	0.988717	0.975166	0.985459	0.821522	0.744652	0.0198794
AGTGCGT	2498.1	2473.6	2325.81	2074.94	1981.54	1860.35	AGTGCGT	1	0.990193	0.931033	0.830607	0.79322	0.744706	0.023242
GACCGGC	1348.62	1127.38	1156.99	1282.9	1166.84	1004.38	GACCGGC	1	0.835949	0.857903	0.951269	0.865213	0.744746	0.0103998
TGAAAGT	1551.54	1614.8	1495.29	1434.32	1265.63	1155.93	TGAAAGT	1	1.04077	0.963741	0.924447	0.815723	0.745016	0.0247151
CTGTTGG	2247.28	2112.18	2078.85	2054.97	1883.92	1674.31	CTGTTGG	1	0.939881	0.925053	0.914426	0.83831	0.74504	0.0170727
GGTCGTC	86.9671	60.79	59.2025	63.2299	54.6232	64.7987	GGTCGTC	1	0.699	0.680746	0.727055	0.62809	0.745094	0.00925477
GCGTTGA	1938.48	1947.49	1798.06	1652.3	1480.64	1444.38	GCGTTGA	1	1.00465	0.927562	0.852365	0.763811	0.74511	0.0253306
GCAGTGA	1975.04	1736.38	1924.93	1983.42	1602.67	1472.6	GCAGTGA	1	0.879166	0.974629	1.00425	0.811462	0.745608	0.0133581
CGTACGG	1712.87	1467.8	1647.52	1582.41	1414.39	1277.16	CGTACGG	1	0.856924	0.961846	0.923834	0.825742	0.745625	0.0123814
GTTGACG	1725.48	1673.38	1694.88	1718.85	1412.07	1286.57	GTTGACG	1	0.969808	0.982269	0.996161	0.818363	0.74563	0.0185767
TGCAGAG	1852.78	1835.86	1628.91	1519.18	1417.88	1381.68	TGCAGAG	1	0.990868	0.879174	0.819948	0.765272	0.745732	0.0248606
ATGACAG	1202.41	1001.38	1265.24	1146.46	1191.25	896.73	ATGACAG	1	0.832805	1.05225	0.953462	0.990715	0.745774	0.0079643
GGAGTAC	739.851	826.744	661.376	567.405	585.746	551.834	GGAGTAC	1	1.11745	0.893932	0.766918	0.791709	0.745872	0.038543
GGGTCGT	427.273	446.53	328.151	242.936	280.089	318.768	GGGTCGT	1	1.04507	0.768012	0.568573	0.655527	0.746051	0.0589402
CGGATGA	1183.51	1369.43	969.229	995.039	935.567	883.143	CGGATGA	1	1.1571	0.818945	0.840753	0.790503	0.746208	0.0419486
CCTCCCG	50.4157	48.632	38.9045	71.5496	51.1366	37.625	CCTCCCG	1	0.96462	0.771674	1.41919	1.0143	0.746296	0.0126798
TCGGGTG	2332.99	2607.34	2205.72	1935.17	1647.99	1741.2	TCGGGTG	1	1.1176	0.945447	0.82948	0.706387	0.746341	0.0419402
AGCGTTG	2106.12	2214.97	1968.91	1678.92	1530.61	1571.89	AGCGTTG	1	1.05168	0.934851	0.797164	0.726746	0.746346	0.0332204
GGGAGTG	2157.79	2970.97	1826.82	1334.48	1329.55	1610.56	GGGAGTG	1	1.37686	0.846615	0.618448	0.616163	0.746393	0.332775
GCAGGTG	3409.36	3540.19	3186.79	2707.24	2441.77	2544.92	GCAGGTG	1	1.03837	0.934716	0.794059	0.716196	0.746449	0.0324401
GCGGATC	1262.91	1195.91	1282.16	1218.01	1001.81	942.716	GCGGATC	1	0.946941	1.01524	0.964442	0.793255	0.746461	0.018074
CAGGTTG	2350.63	2674.76	1914.78	1640.65	1593.37	1754.79	CAGGTTG	1	1.13789	0.81458	0.69796	0.677847	0.746518	0.0649557
GAAGTGC	1605.74	1689.96	1588.32	1301.2	1204.03	1198.78	GAAGTGC	1	1.05245	0.98915	0.810345	0.749831	0.746556	0.0310989
GAGATGA	1163.34	1143.96	1084.25	1043.29	956.487	868.511	GAGATGA	1	0.983336	0.932014	0.896806	0.822188	0.746565	0.0206189
GTGTGAC	1380.13	1066.59	1354.89	1484.24	1265.63	1030.51	GTGTGAC	1	0.772817	0.981713	1.07543	0.917037	0.746675	0.0065507
GAGGTAA	1749.43	1759.59	1557.87	1602.38	1496.91	1306.43	GAGGTAA	1	1.00581	0.890505	0.915945	0.855656	0.746774	0.020948
GGCAGAG	380.639	364.74	358.598	331.125	352.145	284.278	GGCAGAG	1	0.958232	0.942095	0.869919	0.925143	0.746845	0.0161139
GCGCTGG	3022.42	3451.77	2775.75	2634.02	2259.31	2257.5	GCGCTGG	1	1.14205	0.918386	0.871494	0.747515	0.746918	0.0405075
TGCCATG	1334.76	1555.12	1233.1	1053.28	1056.44	997.064	TGCCATG	1	1.1651	0.923842	0.789115	0.791482	0.747001	0.0441519
CGGTATG	941.514	1220.22	742.568	660.586	691.506	703.379	CGGTATG	1	1.29602	0.788696	0.701621	0.734462	0.747073	0.170774
GCCGAGT	1430.55	1360.59	1544.34	1336.15	1174.98	1069.18	GCCGAGT	1	0.951099	1.07955	0.934012	0.82135	0.747392	0.0177073
TGGGCAG	2848.49	3696.03	2516.95	2188.09	2047.79	2128.95	TGGGCAG	1	1.29754	0.88361	0.768157	0.718903	0.747397	0.108953
TTGTGGG	2339.29	1936.44	2728.39	3015.07	2170.98	1748.52	TTGTGGG	1	0.827789	1.16633	1.28888	0.928051	0.747458	0.00852667
TAGTCTG	1329.71	1635.8	1287.23	968.415	873.971	993.928	TAGTCTG	1	1.23019	0.968051	0.728288	0.657262	0.747475	0.0909506
GTAGAAG	1599.44	1523.07	1557.87	1529.16	1365.58	1195.64	GTAGAAG	1	0.95225	0.974011	0.956063	0.853787	0.747537	0.0168209
AGTCCGA	921.347	884.218	894.803	888.546	877.457	688.747	AGTCCGA	1	0.959701	0.97119	0.964399	0.952363	0.747544	0.0146904
GCGGTTG	3497.59	4344.83	2664.11	2069.95	2125.65	2614.94	GCGGTTG	1	1.24223	0.761699	0.591821	0.607748	0.747641	0.275473
GAAGGCC	1537.68	1392.64	1375.19	1362.77	1231.93	1149.65	GAAGGCC	1	0.905679	0.894328	0.886251	0.80116	0.747655	0.0162136
CAGGCAG	2346.85	2312.23	2361.33	2243	2009.44	1754.79	CAGGCAG	1	0.985248	1.00617	0.955747	0.856226	0.747721	0.0187241
AGATGCG	1590.62	1671.17	1600.16	1490.89	1470.18	1189.37	AGATGCG	1	1.05064	1.006	0.937306	0.924281	0.747741	0.0210778
CGCGATG	1783.46	1842.49	1677.97	1374.42	1413.23	1333.6	CGCGATG	1	1.0331	0.940852	0.770649	0.79241	0.747761	0.0280557
GTACCCA	812.953	609.005	816.994	800.357	768.211	608.272	GTACCCA	1	0.749127	1.00497	0.984505	0.944963	0.748224	0.00519457
CCGGATG	593.645	570.321	553.12	482.544	407.93	444.185	CCGGATG	1	0.96071	0.931736	0.812849	0.687162	0.748233	0.0255071
CGATCTG	1110.41	1064.38	1097.78	1021.66	880.944	830.886	CGATCTG	1	0.958548	0.988632	0.920079	0.793353	0.748273	0.019334
GAGAAAG	1162.08	1027.9	1165.44	1038.3	1029.7	869.557	GAGAAAG	1	0.884536	1.00289	0.893483	0.886086	0.748275	0.0126148
TGTCATG	1601.96	1877.86	1405.64	1266.26	1321.42	1198.78	TGTCATG	1	1.17223	0.877448	0.790445	0.824875	0.748318	0.0428111
GTTGAAC	1150.74	1128.48	1074.1	1123.16	970.433	861.195	GTTGAAC	1	0.98066	0.933402	0.976036	0.843313	0.748385	0.0187729
TGGAAAC	984.367	980.377	945.548	783.718	785.644	736.824	TGGAAAC	1	0.995947	0.960565	0.796164	0.798121	0.748526	0.0237923
GGCTGGT	920.087	969.324	798.388	723.816	643.856	688.747	GGCTGGT	1	1.05351	0.867731	0.786682	0.699777	0.748568	0.0361553
GACTGGA	765.059	676.427	918.484	1069.92	784.482	572.737	GACTGGA	1	0.884151	1.20054	1.39848	1.02539	0.748618	0.00905998
GAGAGCG	1932.18	1848.02	1771	1549.13	1431.82	1446.47	GAGAGCG	1	0.95644	0.91658	0.801752	0.74104	0.748622	0.0229656
CGTCTTG	1405.34	1623.65	999.676	901.858	830.969	1052.46	CGTCTTG	1	1.15534	0.711342	0.641737	0.591295	0.748899	0.159266
GTTGACA	1406.6	1193.69	1304.15	1381.07	1241.22	1053.5	GTTGACA	1	0.848639	0.927163	0.981853	0.88243	0.748971	0.0103461
GCCTATG	1241.49	1242.33	1128.23	1103.19	900.701	930.175	GCCTATG	1	1.00068	0.908773	0.888608	0.725502	0.749242	0.0259347
GGAAGCG	1267.96	1296.48	1250.02	1064.92	1128.49	950.032	GGAAGCG	1	1.0225	0.985854	0.839875	0.890009	0.749263	0.0215299
GTAGCAG	2329.21	2233.76	2275.07	2043.32	1904.84	1745.38	GTAGCAG	1	0.95902	0.976756	0.877262	0.817806	0.749347	0.0190645
GACTGTA	1165.86	1253.38	1107.93	940.128	905.35	873.737	GACTGTA	1	1.07507	0.95031	0.806379	0.776549	0.749434	0.0322185
AGCTATG	1312.07	1399.28	1231.41	1033.31	928.594	983.477	AGCTATG	1	1.06646	0.938527	0.787542	0.707732	0.749562	0.0364284
GGCGGCC	315.098	266.371	216.512	212.985	208.033	236.202	GGCGGCC	1	0.845358	0.687125	0.675932	0.660216	0.749613	0.0195969
TGACGGT	1943.53	1870.12	1743.94	1675.59	1530.61	1456.93	TGACGGT	1	0.962231	0.897305	0.86214	0.787543	0.74963	0.0207492
CGACTTG	1117.97	1188.17	1101.17	861.923	841.429	838.202	CGACTTG	1	1.06279	0.984971	0.770973	0.752641	0.749755	0.0330578
TGTTAGC	1460.8	1512.01	1287.23	1153.11	1219.14	1095.31	TGTTAGC	1	1.03506	0.881185	0.789374	0.834574	0.749802	0.0260125
GGGCCTC	118.477	107.211	86.2665	84.8611	70.8939	88.8369	GGGCCTC	1	0.904914	0.728129	0.716267	0.598377	0.749825	0.0278895
GGCAGTG	553.313	551.531	421.183	464.24	395.146	414.921	GGCAGTG	1	0.99678	0.761204	0.83902	0.714147	0.749885	0.0279544
GGTTCAG	171.413	145.896	135.32	129.788	124.355	128.552	GGTTCAG	1	0.851135	0.789436	0.757161	0.725467	0.749954	0.0162631
GGTTGTA	197.882	195.633	169.15	149.755	154.572	148.41	GGTTGTA	1	0.988638	0.854804	0.75679	0.781133	0.749993	0.0250437
GTAGCGG	3100.57	2786.39	3259.52	3499.27	2748.59	2325.44	GTAGCGG	1	0.898672	1.05127	1.12859	0.88648	0.750004	0.0121725
GGCTGGG	250.818	196.739	223.278	281.207	215.006	188.125	GGCTGGG	1	0.784387	0.890198	1.12116	0.857219	0.750046	0.00787877
GTTTCGC	1256.61	1353.96	1207.73	1006.69	1028.54	942.716	GTTTCGC	1	1.07747	0.961101	0.801111	0.818505	0.750205	0.0301138
TGTAGGC	2123.76	2032.6	1963.83	1983.42	1749.1	1593.84	TGTAGGC	1	0.957074	0.924694	0.933919	0.823587	0.750479	0.0182362
GTCACTG	1489.78	1500.96	1397.18	1361.11	1247.04	1118.3	GTCACTG	1	1.0075	0.93784	0.913626	0.837058	0.750645	0.0214447
GATGGAA	1223.84	1138.43	1339.67	1439.31	1077.35	918.678	GATGGAA	1	0.930211	1.09464	1.17606	0.880306	0.750651	0.0134717
GTTGAGA	1372.57	1268.85	1295.69	1402.7	1155.22	1030.51	GTTGAGA	1	0.924437	0.943989	1.02196	0.84165	0.750788	0.0149138
TGCAATG	1706.57	1913.23	1627.22	1427.66	1280.74	1281.34	TGCAATG	1	1.12109	0.953504	0.836568	0.750475	0.750828	0.0382873
GGGGCTC	226.871	285.16	201.288	184.698	169.68	170.358	GGGGCTC	1	1.25693	0.887239	0.81411	0.747917	0.750903	0.0690318
GTTCGGT	2350.63	2382.97	2246.31	2044.99	1935.05	1765.24	GTTCGGT	1	1.01376	0.95562	0.869973	0.823206	0.750964	0.022959
GGCTTGG	615.072	651.006	568.344	470.896	488.122	461.952	GGCTTGG	1	1.05842	0.924029	0.765595	0.793602	0.751054	0.0306536
GTCGAAG	1578.01	1569.49	1422.55	1411.02	1241.22	1185.19	GTCGAAG	1	0.994598	0.901483	0.894179	0.786575	0.751065	0.0227273
CGATTGA	1136.87	1267.75	1248.33	1054.94	891.404	853.88	CGATTGA	1	1.11512	1.09803	0.927931	0.784083	0.751076	0.0315382
CAGGGTG	2770.34	2990.87	2427.3	2098.23	1950.16	2080.87	CAGGGTG	1	1.0796	0.876174	0.757391	0.703943	0.751125	0.0405469
CCCCGTG	147.466	130.422	147.16	158.075	152.248	110.785	CCCCGTG	1	0.884422	0.997928	1.07194	1.03242	0.751257	0.00889609
TGCTGTG	2038.06	2619.5	1755.78	1372.75	1492.26	1531.13	TGCTGTG	1	1.28529	0.861496	0.673561	0.732197	0.75127	0.152112
GGCCCGG	80.6651	75.1585	59.2025	76.5414	82.5158	60.6181	GGCCCGG	1	0.931735	0.733929	0.948878	1.02294	0.751479	0.0120849
GGTTACC	80.6651	57.4742	62.5855	74.8775	88.3268	60.6181	GGTTACC	1	0.712503	0.775868	0.928251	1.09498	0.751479	0.0039776
GGAGGTA	1278.04	1221.33	1063.95	1020	1008.79	960.484	GGAGGTA	1	0.955626	0.832489	0.798096	0.789323	0.75153	0.0212164
GTGAGTG	2269.97	2694.65	1955.37	1585.74	1460.88	1706.71	GTGAGTG	1	1.18709	0.86141	0.698573	0.643568	0.751867	0.0919922
AGGTACC	1067.55	1012.43	1094.4	1026.65	950.676	802.668	AGGTACC	1	0.948365	1.02515	0.961689	0.890518	0.751876	0.0153481
GGGTACT	594.905	652.111	468.545	502.511	418.39	447.32	GGGTACT	1	1.09616	0.787596	0.844691	0.703289	0.751918	0.0400809
GAGGGGT	3313.57	3450.66	2867.09	3071.64	2437.12	2491.61	GAGGGGT	1	1.04137	0.865257	0.926987	0.735497	0.751942	0.0284751
GATACTG	1136.87	1090.9	1151.91	1008.35	926.269	854.925	GATACTG	1	0.959564	1.01323	0.886949	0.814751	0.751996	0.0188935
GTCTTGT	1652.38	2095.6	1322.75	1058.27	1009.95	1242.67	GTCTTGT	1	1.26823	0.800516	0.640453	0.61121	0.752052	0.237237
GAGGAGG	2006.55	2013.81	2220.94	2196.41	1709.59	1509.18	GAGGAGG	1	1.00362	1.10685	1.09462	0.852006	0.75213	0.0182015
GGATGTC	773.881	859.902	647.844	582.38	534.61	582.143	GGATGTC	1	1.11116	0.837137	0.752545	0.690816	0.752238	0.0483501
AAGGTAG	1875.46	1909.91	1904.63	1693.9	1453.91	1410.94	AAGGTAG	1	1.01837	1.01555	0.903187	0.775224	0.752314	0.0244006
GTCCTGG	1630.95	1594.91	1424.24	1492.56	1429.5	1226.99	GTCCTGG	1	0.977902	0.87326	0.915147	0.876484	0.75232	0.0182633
GGATCAC	190.319	186.791	199.597	168.058	187.113	143.184	GGATCAC	1	0.981461	1.04875	0.883033	0.983155	0.752337	0.0154865
GTCACGC	1338.54	1329.64	1270.32	1174.74	1120.36	1007.52	GTCACGC	1	0.993355	0.949033	0.877633	0.837	0.752699	0.0207873
AAGTGAG	1381.39	1128.48	1515.58	1670.6	1369.07	1039.91	AAGTGAG	1	0.816918	1.09714	1.20936	0.991078	0.752803	0.00700943
GCCTCGA	999.492	1006.9	894.803	805.349	769.373	752.501	GCCTCGA	1	1.00742	0.895258	0.805759	0.769764	0.752884	0.0260023
AGGGCCG	2152.75	2391.81	2031.49	1678.92	1472.5	1621.01	AGGGCCG	1	1.11105	0.943672	0.779895	0.684009	0.752996	0.045089
CCGAAGG	932.691	879.797	937.091	983.391	921.621	702.334	CCGAAGG	1	0.943289	1.00472	1.05436	0.988131	0.753019	0.012317
AGACTGC	878.494	915.166	844.058	732.135	679.884	661.574	AGACTGC	1	1.04174	0.960802	0.833398	0.77392	0.753077	0.028048
AAGTAGG	1898.15	1635.8	1701.65	1797.06	1660.78	1429.75	AAGTAGG	1	0.861788	0.896477	0.946742	0.874944	0.753234	0.011284
GTGAGAG	1720.44	1617.01	1627.22	1510.86	1307.47	1295.97	GTGAGAG	1	0.939886	0.94582	0.878185	0.759964	0.753282	0.0195782
AGTTCAG	1433.07	1404.8	1429.32	1272.92	1283.06	1079.63	AGTTCAG	1	0.980276	0.997384	0.888247	0.895327	0.75337	0.0177858
CGACACG	995.71	852.165	975.995	996.702	971.595	750.411	CGACACG	1	0.855836	0.9802	1.001	0.975781	0.753643	0.00883001
GATTAGG	1604.48	1445.7	1568.02	1600.71	1537.58	1209.23	GATTAGG	1	0.901037	0.977276	0.997653	0.958307	0.753657	0.0111969
GATGGAG	1715.39	1471.12	1771	1995.07	1578.26	1292.84	GATGGAG	1	0.857597	1.03242	1.16304	0.920057	0.753668	0.00976328
GCGGGCA	2663.21	2507.86	2518.64	2597.42	2066.38	2007.71	GCGGGCA	1	0.941669	0.945717	0.975295	0.775899	0.75387	0.0180705
GCGGTAA	2239.72	2407.28	2229.4	1905.22	1710.75	1688.95	GCGGTAA	1	1.07482	0.995392	0.85065	0.763824	0.754089	0.0311386
GTAGTTG	2092.25	2363.07	1977.36	1607.37	1568.96	1578.16	GTAGTTG	1	1.12944	0.945088	0.768249	0.749892	0.754288	0.0424771
TGGTACG	1785.98	1950.81	1610.31	1271.25	1230.76	1347.19	TGGTACG	1	1.09229	0.90164	0.711797	0.689127	0.754313	0.0461613
CGTATGA	1019.66	1147.27	974.304	826.98	725.21	769.223	CGTATGA	1	1.12515	0.95552	0.811037	0.711228	0.754393	0.0428556
TAGTAAG	1441.89	1362.8	1434.39	1286.23	1151.74	1087.99	TAGTAAG	1	0.94515	0.9948	0.892044	0.798768	0.754559	0.0183302
TAGTCCG	1204.94	1067.69	1133.3	900.194	907.674	909.272	TAGTCCG	1	0.8861	0.940552	0.747089	0.753297	0.754623	0.0174167
GGAGCGC	1109.15	1225.75	1096.09	858.595	866.997	837.157	GGAGCGC	1	1.10513	0.988231	0.774105	0.78168	0.754777	0.0357799
GTGTCAG	1797.32	1849.12	1661.05	1357.78	1263.31	1356.59	GTGTCAG	1	1.02882	0.924183	0.755446	0.702883	0.754786	0.032974
GGTACTG	182.757	166.896	167.458	154.747	120.868	137.959	GGTACTG	1	0.913214	0.91629	0.846735	0.661361	0.754874	0.0216597
GTTAGCG	2165.36	2098.91	2112.68	1876.93	1782.81	1634.6	GTTAGCG	1	0.969316	0.975675	0.8668	0.823332	0.754887	0.0195224
GCTGCGA	1659.94	1752.96	1727.02	1663.94	1475.99	1253.12	GCTGCGA	1	1.05604	1.04041	1.00241	0.889183	0.754922	0.0214297
GGGATGT	1745.64	2413.92	1410.71	1076.57	1069.22	1317.92	GGGATGT	1	1.38282	0.808132	0.616719	0.612507	0.754977	0.363394
ATGATGG	1706.57	1566.17	1676.28	1783.75	1538.75	1288.66	ATGATGG	1	0.917729	0.982248	1.04522	0.901659	0.755115	0.01284
CCCATAC	70.582	45.3162	62.5855	73.2135	48.8122	53.3021	CCCATAC	1	0.642036	0.886706	1.03728	0.691567	0.75518	0.00422922
GCCTAGG	1609.52	1376.06	1551.11	1602.38	1453.91	1215.5	GCCTAGG	1	0.854952	0.963706	0.995562	0.903316	0.755192	0.0100265
GCGTGAG	2104.86	1761.8	2176.96	2168.12	1954.81	1589.66	GCGTGAG	1	0.837019	1.03426	1.03006	0.928715	0.755234	0.0087013
GTAACTG	1526.34	1518.64	1402.25	1296.21	1178.47	1152.79	GTAACTG	1	0.994961	0.918706	0.849231	0.772088	0.755266	0.0238063
ACCTTCG	791.527	660.953	803.462	803.685	701.966	597.82	ACCTTCG	1	0.835036	1.01508	1.01536	0.88685	0.755275	0.00935646
TTGTCTG	1346.1	1749.65	1282.16	901.858	901.863	1016.92	TTGTCTG	1	1.29979	0.952498	0.669978	0.669983	0.755458	0.162372
TGGGTTG	2452.72	3788.87	2055.17	1407.7	1534.1	1853.03	TGGGTTG	1	1.54476	0.837914	0.573932	0.625467	0.7555	0.504127
GGTTCTC	56.7177	69.6322	49.0535	63.2299	46.4878	42.8507	GGTTCTC	1	1.2277	0.864871	1.11482	0.819635	0.755509	0.0371245
GTCCTCC	113.435	97.264	98.107	124.796	123.193	85.7015	GTCCTCC	1	0.85744	0.864871	1.10015	1.08602	0.755509	0.00713955
AGGTGCG	2964.44	3110.24	2481.43	2163.13	2164.01	2239.74	AGGTGCG	1	1.04918	0.837064	0.729691	0.729987	0.755533	0.0353783
GCGTTGT	2532.13	2896.92	2385.01	1918.53	1823.48	1913.65	GCGTTGT	1	1.14406	0.941901	0.757674	0.720139	0.755748	0.048562
GATCACG	1096.54	1036.75	1136.69	1053.28	1080.84	828.796	GATCACG	1	0.945469	1.03661	0.960544	0.985682	0.755827	0.0129135
CAGGATG	1424.24	1508.7	1231.41	886.882	840.267	1076.49	CAGGATG	1	1.0593	0.864607	0.622704	0.589974	0.755836	0.0628544
GTTGAGT	1998.98	2039.23	1830.2	1643.98	1565.48	1511.27	GTTGAGT	1	1.02013	0.915567	0.822406	0.783136	0.756021	0.0259529
GGTTCTA	128.56	119.369	94.724	76.5414	82.5158	97.198	GGTTCTA	1	0.928511	0.736807	0.595375	0.641847	0.756051	0.0312871
GTAAACG	1473.4	1226.85	1398.87	1414.35	1314.44	1114.12	GTAAACG	1	0.832668	0.949417	0.959925	0.892116	0.756156	0.00932988
GCCGATC	830.599	765.954	805.154	797.029	686.857	628.129	GCCGATC	1	0.922171	0.969365	0.959584	0.826942	0.756236	0.0154433
GCCGCTG	1618.34	1811.54	1686.43	1527.5	1341.17	1223.86	GCCGCTG	1	1.11938	1.04207	0.943866	0.828731	0.756241	0.0294792
GTCACCC	114.696	100.58	111.639	111.484	106.922	86.7466	GTCACCC	1	0.876927	0.973349	0.972	0.932222	0.756319	0.0106139
TGTGCTG	1908.23	2345.39	1732.1	1407.7	1302.82	1443.34	TGTGCTG	1	1.22909	0.907695	0.737696	0.682736	0.756374	0.0855908
GGCAAAC	186.538	191.212	159.001	203.001	162.707	141.094	GGCAAAC	1	1.02506	0.852378	1.08826	0.872247	0.756381	0.0194851
GAAAGTG	1639.77	1552.91	1699.96	1515.85	1419.04	1240.58	GAAAGTG	1	0.947027	1.0367	0.92443	0.865389	0.756558	0.0160586
GGCTCGA	129.82	162.475	116.713	101.501	141.788	98.2432	GGCTCGA	1	1.25154	0.899038	0.781853	1.09218	0.756762	0.0333697
GGCTGCC	158.81	182.37	120.096	118.14	125.517	120.191	GGCTGCC	1	1.14836	0.75623	0.74391	0.790362	0.756826	0.0463157
GCCTTGG	1920.84	2010.49	1640.75	1437.65	1291.2	1453.79	GCCTTGG	1	1.04667	0.854187	0.748448	0.672206	0.756852	0.0385481
GTGTGAA	1459.54	1277.7	1493.59	1527.5	1306.31	1104.71	GTGTGAA	1	0.875413	1.02334	1.04657	0.895016	0.756894	0.0108496
GGGGTGT	3096.79	4277.41	2420.54	1740.49	1813.02	2344.25	GGGGTGT	1	1.38124	0.781629	0.56203	0.585454	0.756994	0.428368
AGGTAAC	1191.07	1204.75	1265.24	1126.49	1066.9	901.956	AGGTAAC	1	1.01148	1.06227	0.945779	0.895744	0.757264	0.0188586
GATCGCT	1453.23	1401.49	1246.64	1161.43	1161.03	1100.53	GATCGCT	1	0.964392	0.857836	0.799206	0.798931	0.757299	0.0211961
GGTCGGG	160.07	160.265	153.926	201.337	185.951	121.236	GGTCGGG	1	1.00122	0.96162	1.25781	1.16169	0.757396	0.0109846
CGGGTGG	1864.12	1773.96	1833.59	1963.45	1637.53	1411.98	CGGGTGG	1	0.951635	0.983619	1.05329	0.878448	0.757453	0.0150326
GTCGCAG	2074.61	2202.81	1946.92	1905.22	1703.78	1571.89	GTCGCAG	1	1.0618	0.938451	0.91835	0.821253	0.757681	0.0258766
GGGCCGA	219.308	198.949	174.224	156.411	165.032	166.177	GGGCCGA	1	0.907166	0.794427	0.7132	0.75251	0.757733	0.0198307
TCGGTAG	1813.71	1961.86	1649.21	1454.29	1321.42	1374.36	TCGGTAG	1	1.08169	0.909305	0.801832	0.728572	0.757763	0.0361472
GCTGAGT	1933.44	1996.12	1845.43	1655.62	1563.15	1465.29	GCTGAGT	1	1.03242	0.954477	0.856309	0.808481	0.757864	0.0249972
GTTAACG	1525.08	1350.64	1381.96	1412.69	1284.23	1155.93	GTTAACG	1	0.885624	0.906155	0.926307	0.842073	0.757946	0.01328
ACGGTTG	1951.09	2222.7	1774.38	1490.89	1451.58	1478.87	ACGGTTG	1	1.13921	0.909433	0.764134	0.743986	0.757974	0.0451819
GTTTGGA	1247.79	938.377	1540.96	1758.79	1114.55	945.852	GTTTGGA	1	0.752031	1.23495	1.40952	0.893216	0.758022	0.0058382
TAGTTAG	1527.6	1693.28	1258.48	1213.02	1084.33	1158.02	TAGTTAG	1	1.10846	0.823827	0.794068	0.709826	0.758064	0.0429713
GGGTCCA	132.341	99.4745	115.022	98.1727	106.922	100.333	GGGTCCA	1	0.751652	0.869132	0.741815	0.807926	0.758142	0.00788639
TATGCGG	2384.66	2302.28	2322.43	2344.5	2172.14	1808.09	TATGCGG	1	0.965454	0.973902	0.983156	0.91088	0.758217	0.0155519
GTTACTG	1472.14	1525.28	1343.05	1247.96	1101.76	1116.21	GTTACTG	1	1.0361	0.912312	0.847718	0.748408	0.758223	0.0285129
CTGTACG	1339.8	1300.91	1085.94	925.153	921.621	1015.88	CTGTACG	1	0.970972	0.810527	0.690517	0.68788	0.758231	0.0297082
GCCGCGG	1990.16	2202.81	2117.76	2016.7	1715.4	1509.18	GCCGCGG	1	1.10685	1.06411	1.01334	0.86194	0.758322	0.0255883
TGCGGAA	1506.17	1457.85	1500.36	1357.78	1098.27	1142.34	TGCGGAA	1	0.967922	0.996143	0.901478	0.729184	0.758439	0.0221005
GTCGAGG	1972.51	1730.86	2056.86	2161.46	1835.11	1496.64	GTCGAGG	1	0.877487	1.04276	1.09579	0.930338	0.758747	0.0101576
GCTGATA	1275.52	1432.43	1290.61	1216.34	1176.14	967.8	GCTGATA	1	1.12302	1.01184	0.953607	0.922089	0.758751	0.0256434
TGAACGC	1231.4	1130.69	1045.35	976.735	936.729	934.355	TGAACGC	1	0.918215	0.848907	0.793188	0.7607	0.758772	0.0191042
TCGATAG	1114.19	1194.8	1087.63	940.128	897.215	845.518	TCGATAG	1	1.07235	0.976168	0.843779	0.805264	0.758866	0.0287765
GGCTTCC	74.3632	49.7373	55.8195	63.2299	60.4341	56.4376	GGCTTCC	1	0.668843	0.750633	0.850285	0.812689	0.758945	0.00356301
GATGACG	1294.42	1214.69	1287.23	1422.67	1159.87	982.432	GATGACG	1	0.938406	0.994444	1.09908	0.896052	0.758972	0.0135523
GCTGCGT	2529.61	2774.23	2317.35	2038.33	1822.32	1919.92	GCTGCGT	1	1.09671	0.916092	0.805789	0.720397	0.75898	0.0384292
GACTCGC	1012.1	1026.8	1038.58	873.571	908.837	768.178	GACTCGC	1	1.01453	1.02617	0.863131	0.897975	0.758998	0.0199363
GTACGTG	1935.96	1937.54	1749.01	1514.19	1419.04	1469.47	GTACGTG	1	1.00082	0.903432	0.782137	0.732989	0.759037	0.027348
CCCATGT	178.976	128.212	140.394	153.083	166.194	135.868	CCCATGT	1	0.716363	0.784433	0.855327	0.928583	0.759143	0.00397664
GTGTTGA	1804.88	2059.12	1679.66	1444.3	1369.07	1370.18	GTGTTGA	1	1.14086	0.93062	0.80022	0.758534	0.759151	0.0417203
CGACCGG	194.101	147.001	184.373	231.288	185.951	147.365	CGACCGG	1	0.757346	0.949887	1.19159	0.958015	0.759219	0.00509517
GGTTGGA	194.101	133.738	213.129	261.239	204.546	147.365	GGTTGGA	1	0.689014	1.09803	1.3459	1.05382	0.759219	0.00341775
TGAGGTG	2345.59	2385.18	2183.73	1930.18	1684.02	1780.92	TGAGGTG	1	1.01688	0.930992	0.822895	0.717951	0.759262	0.0286154
TGAAAGC	1242.75	1146.17	1204.35	1163.1	1064.57	943.762	TGAAAGC	1	0.922285	0.969101	0.935908	0.856627	0.759415	0.0147896
AGGATAC	886.056	883.113	820.377	790.373	746.129	673.07	AGGATAC	1	0.996678	0.925875	0.892013	0.842079	0.759625	0.020487
GGTGGTA	301.234	299.529	272.331	226.296	221.979	228.886	GGTGGTA	1	0.99434	0.904053	0.751231	0.7369	0.759827	0.0271513
GAAGGTG	2430.04	2537.71	2285.22	2111.54	1853.7	1846.76	GAAGGTG	1	1.04431	0.940404	0.868935	0.762828	0.759973	0.0278554
GTCTTCC	120.998	170.212	111.639	79.8693	129.004	91.9723	GTCTTCC	1	1.40674	0.922654	0.660089	1.06617	0.760116	0.0939148
GTGTGCC	1754.47	1817.07	1502.05	1289.56	1170.33	1333.6	GTGTGCC	1	1.03568	0.85613	0.735013	0.667058	0.760116	0.0376813
GCGAGGT	2345.59	2321.07	2599.83	2639.02	2232.58	1783.01	GCGAGGT	1	0.989547	1.10839	1.1251	0.951818	0.760153	0.0145941
TGATTGT	1711.61	1995.02	1471.6	1231.32	1309.79	1301.2	TGATTGT	1	1.16558	0.859776	0.71939	0.765239	0.760218	0.0522933
GCCTTGT	1530.12	1771.75	1258.48	981.727	1230.76	1163.24	GCCTTGT	1	1.15792	0.82247	0.641603	0.80436	0.76023	0.053604
GAAATGA	1031	1020.17	1075.79	1054.94	973.919	783.855	GAAATGA	1	0.989491	1.04345	1.02322	0.944634	0.760285	0.015554
GTAGCGA	1715.39	1444.59	1683.04	1792.07	1537.58	1304.33	GTAGCGA	1	0.842133	0.98114	1.0447	0.896344	0.76037	0.0093149
TGTTCGG	1899.41	1957.44	1649.21	1366.1	1550.37	1444.38	TGTTCGG	1	1.03055	0.868275	0.719221	0.816236	0.760437	0.0275311
GAGGGAG	1870.42	1935.33	2085.62	2244.66	1696.8	1422.44	GAGGGAG	1	1.0347	1.11505	1.20008	0.907177	0.760489	0.0173342
GAATCCG	913.785	775.901	854.207	785.382	934.405	695.018	GAATCCG	1	0.849107	0.934801	0.859482	1.02257	0.760593	0.00820298
GAGATCG	1144.44	1243.43	1123.16	888.546	769.373	870.602	GAGATCG	1	1.0865	0.981405	0.776405	0.672272	0.760725	0.0412336
GCTAAAG	1467.1	1320.8	1420.86	1444.3	1477.15	1116.21	GCTAAAG	1	0.900282	0.968484	0.984463	1.00685	0.760829	0.0101813
AAGAACG	902.441	807.954	864.356	833.636	754.265	686.657	AAGAACG	1	0.895298	0.957798	0.923756	0.835805	0.760888	0.0138209
CCACCCT	107.133	57.4742	82.8835	106.492	92.9756	81.5209	CCACCCT	1	0.536473	0.773647	0.994017	0.867849	0.760929	0.000378511
ACGGCAG	1933.44	1880.07	1760.85	1750.47	1608.48	1471.56	ACGGCAG	1	0.972394	0.910734	0.905364	0.831924	0.761107	0.018978
GAGTTTG	1520.03	1838.07	1216.19	901.858	1001.81	1156.97	GAGTTTG	1	1.20923	0.800106	0.593314	0.659072	0.761148	0.190305
TGACACG	1106.62	981.482	960.772	988.383	969.271	842.383	TGACACG	1	0.886915	0.8682	0.893151	0.87588	0.761218	0.0127676
TGATCGG	1046.13	1003.59	981.07	900.194	907.674	796.397	TGATCGG	1	0.959337	0.937812	0.860502	0.867653	0.761282	0.0174231
TGGGTAG	2600.19	3331.29	2193.88	1720.52	1742.13	1979.5	TGGGTAG	1	1.28117	0.843736	0.661689	0.670001	0.761289	0.188363
GTGGGAT	2083.43	2059.12	1921.54	2203.06	1768.86	1586.52	GTGGGAT	1	0.988333	0.922298	1.05742	0.849014	0.761496	0.0178733
GGTCGCC	61.7593	34.2635	25.3725	33.2789	43.0012	47.0313	GGTCGCC	1	0.554791	0.410829	0.538848	0.696272	0.761526	0.00101646
GCTGCCA	1499.87	1391.54	1371.81	1344.47	1116.87	1142.34	GCTGCCA	1	0.927774	0.914618	0.89639	0.744645	0.761626	0.0187963
GTCAGTA	1531.38	1647.96	1488.52	1417.68	1293.52	1166.38	GTCAGTA	1	1.07613	0.972014	0.925755	0.844679	0.761652	0.0256141
CTTCAGG	1425.5	1232.38	1302.45	1391.06	1432.99	1085.9	CTTCAGG	1	0.864521	0.91368	0.975835	1.00525	0.761766	0.00867665
GTCACGT	1567.93	1568.38	1557.87	1470.93	1323.74	1194.6	GTCACGT	1	1.00029	0.993585	0.938133	0.84426	0.761894	0.0198252
GCAGTGT	2751.44	2764.29	2515.26	2249.65	2125.65	2096.55	GCAGTGT	1	1.00467	0.914162	0.817628	0.772561	0.761984	0.0248913
GTTCAGG	1961.17	1766.23	1879.26	2146.49	1888.57	1494.55	GTTCAGG	1	0.900597	0.958231	1.09449	0.962979	0.76207	0.01047
GCTAATG	1479.7	1512.01	1432.7	1266.26	1141.28	1127.71	GCTAATG	1	1.02184	0.968236	0.855755	0.771288	0.762117	0.0254761
AATGCGG	2211.99	1864.6	2209.1	2469.29	2073.36	1685.81	AATGCGG	1	0.842949	0.998693	1.11632	0.937326	0.762124	0.008665
CTTCACG	1044.87	947.219	1001.37	990.047	962.297	796.397	CTTCACG	1	0.906546	0.95837	0.947535	0.920977	0.7622	0.012313
GTAGGCG	3260.64	3316.92	3092.06	2830.37	2795.08	2485.34	GTAGGCG	1	1.01726	0.9483	0.868042	0.857219	0.762226	0.0215788
TGGACTG	1280.56	1792.75	1219.57	980.063	892.566	976.161	TGGACTG	1	1.39998	0.952374	0.76534	0.697012	0.762293	0.176844
GCTAAGT	1717.92	1664.54	1693.19	1600.71	1517.83	1309.56	GCTAAGT	1	0.96893	0.985608	0.931777	0.883528	0.762296	0.0167512
GGAGAAG	952.857	996.956	959.08	918.497	797.266	726.372	GGAGAAG	1	1.04628	1.00653	0.96394	0.836711	0.76231	0.0228943
GGCGTCC	156.289	130.422	104.873	86.5251	90.6512	119.146	GGCGTCC	1	0.834495	0.671021	0.553623	0.580024	0.762345	0.024409
GTCGGTA	1941.01	2103.33	1816.67	1580.75	1424.85	1479.92	GTCGGTA	1	1.08363	0.935943	0.814396	0.734079	0.76245	0.0350148
GAAGTAG	1554.06	1577.22	1568.02	1452.62	1299.33	1185.19	GAAGTAG	1	1.0149	1.00898	0.934725	0.836088	0.762638	0.0210589
GTTTGTT	1855.3	2298.97	1515.58	1224.66	1336.52	1415.12	GTTTGTT	1	1.23914	0.816895	0.660089	0.720382	0.762745	0.129538
GCCCTGT	1542.72	1441.28	1375.19	1239.64	1237.74	1176.83	GCCCTGT	1	0.934243	0.891405	0.80354	0.802308	0.762826	0.0184446
CCCGATC	63.0196	68.5269	74.426	91.5169	74.3805	48.0764	CCCGATC	1	1.08739	1.181	1.4522	1.18027	0.76288	0.0132929
GCCCATG	1213.76	1152.8	1172.21	1229.65	1039	925.994	GCCCATG	1	0.949777	0.965768	1.0131	0.856021	0.762915	0.015671
TCGGTCA	362.993	278.529	361.981	284.534	306.819	276.962	TCGGTCA	1	0.767311	0.997211	0.783856	0.845249	0.762995	0.00766707
GCTGTTA	1784.72	1797.17	1480.06	1475.92	1371.39	1361.82	GCTGTTA	1	1.00698	0.829298	0.826976	0.768408	0.763044	0.0254755
TCGTTAG	1376.35	1503.17	1315.99	1113.18	982.055	1050.37	TCGTTAG	1	1.09214	0.956143	0.808791	0.713522	0.763154	0.0374869
AGTTCGA	1077.64	1119.64	1065.64	870.243	984.379	822.525	AGTTCGA	1	1.03898	0.988873	0.807548	0.913462	0.763268	0.0217943
GGATGAC	746.153	700.743	656.302	640.618	543.907	569.601	GGATGAC	1	0.939141	0.879581	0.858562	0.728949	0.763385	0.0207153
GACTGCC	954.117	942.798	800.079	705.512	733.345	728.463	GACTGCC	1	0.988136	0.838554	0.73944	0.768611	0.763494	0.0253767
CGGGGTG	2295.18	2944.45	1919.85	1574.09	1496.91	1752.7	CGGGGTG	1	1.28289	0.836473	0.685826	0.652197	0.763645	0.181346
TAGGCTG	2264.93	2705.71	1924.93	1532.49	1498.07	1729.71	TAGGCTG	1	1.19461	0.849885	0.676619	0.661421	0.763692	0.0980231
AGAACTG	1020.92	912.955	955.697	933.473	896.052	779.675	AGAACTG	1	0.894249	0.936115	0.914346	0.877693	0.763699	0.0128075
TGTCGAG	1675.06	1743.02	1488.52	1389.39	1348.15	1279.25	TGTCGAG	1	1.04057	0.888635	0.829458	0.804834	0.763704	0.0264283
GATTCTG	1085.2	1233.48	1052.11	913.505	865.835	828.796	GATTCTG	1	1.13664	0.969512	0.841786	0.797859	0.763728	0.0358098
GCAGCTG	2457.77	2413.92	2231.09	2109.88	1863	1877.07	GCAGCTG	1	0.982158	0.907771	0.858455	0.758005	0.763731	0.0228749
GGCGCCG	239.475	195.633	169.15	154.747	199.898	182.9	GGCGCCG	1	0.816927	0.706338	0.646193	0.834734	0.763753	0.0115517
CTGATGG	1772.11	1500.96	1701.65	1827.01	1594.53	1353.46	CTGATGG	1	0.846989	0.960237	1.03098	0.899791	0.763753	0.00940213
GTCTGTG	1996.46	2283.49	1696.57	1324.5	1324.9	1524.86	GTCTGTG	1	1.14377	0.84979	0.663423	0.663625	0.763781	0.0720864
AGATAGC	1119.23	1074.33	1121.46	1129.82	993.677	854.925	AGATAGC	1	0.95988	1.002	1.00946	0.887823	0.763851	0.015382
GCGACTG	1503.65	1593.8	1353.2	1123.16	1029.7	1148.61	GCGACTG	1	1.05996	0.899944	0.746958	0.684804	0.763881	0.038447
GGTGCAG	288.63	263.055	208.054	221.305	187.113	220.525	GGTGCAG	1	0.911391	0.720835	0.766741	0.648281	0.764039	0.023915
GGAGACA	690.695	609.005	712.121	697.193	663.613	527.796	GGAGACA	1	0.881728	1.03102	1.00941	0.96079	0.764151	0.00995374
GGCCACG	144.945	140.37	128.554	119.804	105.76	110.785	GGCCACG	1	0.968433	0.886914	0.826547	0.729653	0.764322	0.0234963
GGAAACT	515.501	455.372	446.556	465.904	467.202	394.018	GGAAACT	1	0.883359	0.866257	0.90379	0.906308	0.76434	0.0117579
TGGCGTG	2978.31	3824.24	2544.02	2151.48	2046.63	2277.36	TGGCGTG	1	1.28403	0.854181	0.722383	0.687177	0.764649	0.136225
GTCCATG	1392.73	1412.54	1305.84	1164.76	1105.25	1065	GTCCATG	1	1.01422	0.937607	0.836312	0.793581	0.764681	0.0242392
GCCGTGC	1702.79	1799.38	1683.04	1332.82	1234.25	1302.24	GCCGTGC	1	1.05673	0.988402	0.782726	0.72484	0.764771	0.0328568
GGTTTGG	259.641	264.16	224.969	173.05	188.276	198.577	GGTTTGG	1	1.01741	0.866464	0.666498	0.725138	0.764812	0.0328875
GTACGAT	1314.59	1308.64	1295.69	1129.82	1173.82	1005.42	GTACGAT	1	0.995476	0.985622	0.859445	0.892915	0.76482	0.018782
TGCGACG	1545.24	1452.33	1463.15	1479.25	1367.9	1182.05	TGCGACG	1	0.939871	0.946873	0.957291	0.885236	0.764963	0.0147989
GGCGTAG	423.492	425.53	367.055	361.076	348.659	323.993	GGCGTAG	1	1.00481	0.866735	0.852615	0.823294	0.765052	0.0222987
AAATTCG	928.91	843.323	930.325	970.079	835.618	710.695	AAATTCG	1	0.907863	1.00152	1.04432	0.899569	0.765086	0.0121025
GATATGA	994.45	996.956	979.378	855.267	772.86	760.862	GATATGA	1	1.00252	0.984844	0.86004	0.777173	0.765108	0.0233498
CGAACGG	1419.2	1227.96	1287.23	1517.52	1424.85	1085.9	CGAACGG	1	0.865245	0.90701	1.06927	1.00398	0.765149	0.00839866
AGGGTGT	3203.92	3579.98	2613.37	2256.31	2196.55	2451.9	AGGGTGT	1	1.11737	0.815678	0.704234	0.685582	0.765281	0.0539426
GTACCGG	262.162	194.528	248.65	307.83	240.574	200.667	GTACCGG	1	0.742015	0.948462	1.1742	0.917656	0.765432	0.00493792
GCCCCAC	114.696	71.8427	126.862	99.8366	137.139	87.7918	GCCCCAC	1	0.626376	1.10608	0.870448	1.19568	0.765432	0.00166268
GTGTAAC	1294.42	1328.54	1327.83	1061.6	1120.36	990.793	GTGTAAC	1	1.02635	1.02581	0.820131	0.865525	0.765432	0.0222188
GTTGGTA	2263.67	2410.6	2092.39	1815.36	1508.53	1732.84	GTTGGTA	1	1.06491	0.924335	0.801957	0.66641	0.765503	0.0378479
TGACCGT	1165.86	1120.75	1091.02	1061.6	1005.3	892.55	TGACCGT	1	0.961302	0.935802	0.910567	0.862278	0.76557	0.0170796
ACGAGCG	1412.9	1281.01	1363.35	1361.11	1322.58	1081.72	ACGAGCG	1	0.906653	0.964929	0.963342	0.936073	0.765602	0.011815
GTTGGAT	1874.2	1625.86	1946.92	2314.55	1671.24	1434.98	GTTGGAT	1	0.867491	1.0388	1.23495	0.891705	0.765646	0.0103037
AGACCGC	757.496	655.427	791.622	795.365	700.804	580.053	AGACCGC	1	0.865254	1.04505	1.04999	0.925158	0.76575	0.00962595
CGGTCAG	214.267	198.949	135.32	211.321	202.222	164.087	CGGTCAG	1	0.928511	0.631549	0.986251	0.943786	0.765807	0.0131282
GGGTAAA	626.415	538.268	529.439	497.519	484.635	479.719	GGGTAAA	1	0.859283	0.845189	0.794232	0.773665	0.765817	0.0143341
AGATAGT	1236.45	1288.75	1405.64	1241.3	1215.66	946.897	AGATAGT	1	1.0423	1.13684	1.00393	0.983186	0.765822	0.0173116
GAATGGG	1484.74	1310.85	1938.46	2387.76	1475.99	1137.11	GAATGGG	1	0.882882	1.30559	1.6082	0.994103	0.765865	0.00912993
AGGATTG	1386.43	1718.7	1197.58	921.825	985.541	1061.86	AGGATTG	1	1.23966	0.863787	0.66489	0.710847	0.765896	0.117096
GGCTGTG	579.781	632.216	439.79	381.043	420.715	444.185	GGCTGTG	1	1.09044	0.758545	0.657219	0.725644	0.766125	0.0475343
GGCTGCG	347.868	364.74	231.735	236.28	238.25	266.511	GGCTGCG	1	1.0485	0.666158	0.679222	0.684885	0.766125	0.043799
GTCCTGT	1392.73	1442.38	1385.34	1161.43	1166.84	1067.09	GTCCTGT	1	1.03565	0.99469	0.833923	0.837808	0.766182	0.0238961
AGTCCGT	1343.58	1361.7	1202.66	1174.74	1299.33	1029.46	AGTCCGT	1	1.01348	0.895114	0.87434	0.967069	0.76621	0.0177705
CCCATCG	99.571	93.9482	93.0325	116.476	75.5427	76.2952	CCCATCG	1	0.943529	0.934333	1.16978	0.758681	0.766239	0.0167251
AGATAGA	979.325	798.007	877.888	966.751	950.676	750.411	AGATAGA	1	0.814854	0.896422	0.987161	0.970745	0.766253	0.00692394
GGGTGAT	1014.62	1047.8	911.718	820.324	800.752	777.584	GGGTGAT	1	1.0327	0.898584	0.808507	0.789217	0.766383	0.0266964
TGTAACG	1264.17	1247.85	1307.53	1121.5	1098.27	968.845	TGTAACG	1	0.987089	1.0343	0.887139	0.868768	0.766386	0.0184926
GGTCACA	83.1859	55.2636	60.894	91.5169	96.4622	63.7535	GGTCACA	1	0.664339	0.732023	1.10015	1.1596	0.766398	0.00253759
GCTATGT	1717.92	1899.96	1623.84	1272.92	1348.15	1316.88	GCTATGT	1	1.10597	0.945238	0.740966	0.784757	0.766555	0.0365998
GCTGCAG	2235.94	2379.65	2134.67	1732.17	1666.59	1714.03	GCTGCAG	1	1.06428	0.95471	0.774693	0.745364	0.766582	0.0328588
GGGGCAG	1319.63	1894.44	1195.89	903.522	839.105	1011.7	GGGGCAG	1	1.43558	0.906231	0.684677	0.635863	0.76665	0.295589
GCGGAGC	1943.53	1754.07	1906.32	2006.72	1604.99	1490.37	GCGGAGC	1	0.902518	0.980857	1.03251	0.825814	0.766838	0.0134699
GTATCGG	1793.54	1379.38	1659.36	1883.58	1644.51	1375.4	GTATCGG	1	0.769083	0.925188	1.05021	0.916906	0.766866	0.00599125
CGGCGTG	2966.96	3324.66	2635.36	2221.37	2173.3	2275.27	CGGCGTG	1	1.12056	0.888233	0.7487	0.732501	0.766868	0.0436432
GTAAGTA	1509.95	1351.75	1474.99	1287.89	1353.96	1158.02	GTAAGTA	1	0.895227	0.976845	0.852937	0.89669	0.766923	0.0126872
CGGTAGT	1174.69	1139.54	1004.75	888.546	990.19	900.911	CGGTAGT	1	0.970077	0.855335	0.756411	0.84294	0.766937	0.0202084
GGATCCA	100.831	65.2111	82.8835	79.8693	76.7049	77.3404	GGATCCA	1	0.646734	0.822	0.792107	0.760724	0.767026	0.00316716
GTAAGGT	2152.75	1706.54	2278.45	2710.56	2082.65	1651.32	GTAAGGT	1	0.792726	1.05839	1.25912	0.967438	0.767075	0.00614734
TCGACCG	809.172	739.427	901.569	780.39	769.373	620.813	TCGACCG	1	0.913807	1.11419	0.96443	0.950815	0.76722	0.0117979
TAGTTCG	1163.34	1390.43	1138.38	800.357	796.104	892.55	TAGTTCG	1	1.19521	0.978542	0.68798	0.684324	0.767229	0.074048
TGACTGC	1028.48	1273.27	942.165	853.603	828.645	789.081	TGACTGC	1	1.23801	0.916075	0.829965	0.805698	0.76723	0.0515214
GCGAGGC	2295.18	1966.28	2413.77	2485.93	2124.49	1761.06	GCGAGGC	1	0.856701	1.05167	1.08311	0.925634	0.767288	0.00926176
GTCAAGG	1983.86	1594.91	2192.18	2379.44	1975.73	1522.77	GTCAAGG	1	0.803943	1.10501	1.1994	0.995903	0.76758	0.00617948
GTAACGG	1934.7	1453.43	1950.3	2238	1825.81	1485.14	GTAACGG	1	0.751244	1.00806	1.15677	0.943715	0.767634	0.0048953
GTAGAAC	1121.75	953.85	1013.21	1020	964.622	861.195	GTAGAAC	1	0.850324	0.903239	0.909292	0.859926	0.767725	0.010815
GGAATTG	731.028	814.586	673.217	505.839	467.202	561.24	GGAATTG	1	1.1143	0.920918	0.691956	0.639103	0.767741	0.0577543
CTGTTAG	1649.85	1800.49	1566.33	1327.83	1385.34	1266.71	CTGTTAG	1	1.0913	0.949374	0.804815	0.839672	0.767771	0.029469
GTGGAGA	1705.31	1703.23	1694.88	1675.59	1501.56	1309.56	GTGGAGA	1	0.998777	0.993884	0.982572	0.880517	0.76793	0.0179724
GCTGGTC	1654.9	1901.07	1542.65	1277.91	1130.82	1270.89	GCTGGTC	1	1.14875	0.932172	0.772199	0.683315	0.767958	0.0517589
GGACCAG	187.799	201.16	123.479	143.099	145.274	144.229	GGACCAG	1	1.07115	0.65751	0.761982	0.773565	0.768	0.0349146
GGGGCGA	1164.6	1313.06	1158.68	1016.67	866.997	894.64	GGGGCGA	1	1.12748	0.994912	0.872975	0.744457	0.768193	0.036671
GATTGAA	1186.03	1187.06	1101.17	1000.03	976.244	911.362	GATTGAA	1	1.00087	0.928447	0.843175	0.823119	0.768414	0.021778
GTTACCG	1255.35	1183.75	1150.22	1066.59	1161.03	964.664	GTTACCG	1	0.942961	0.916253	0.849633	0.924867	0.768442	0.0147888
CGATCGT	1343.58	1390.43	1299.07	1179.74	1113.38	1032.6	CGATCGT	1	1.03487	0.966874	0.878055	0.82867	0.768543	0.023517
GAGGAAC	947.815	912.955	1013.21	1015.01	882.106	728.463	GAGGAAC	1	0.96322	1.06899	1.07089	0.930673	0.76857	0.0139092
CGGTTTG	897.4	1065.48	754.409	620.651	697.317	689.793	CGGTTTG	1	1.1873	0.840661	0.691611	0.777042	0.768657	0.0590812
GTTGCGC	2193.08	2336.55	1826.82	1748.81	1508.53	1685.81	GTTGCGC	1	1.06542	0.832991	0.797418	0.687858	0.768694	0.0372893
GATGTCG	1607	1680.01	1535.88	1437.65	1346.98	1235.36	GATGTCG	1	1.04543	0.955744	0.894615	0.838197	0.768734	0.0237458
GCGGAAC	1192.33	1163.85	1258.48	1276.25	989.028	916.588	GCGGAAC	1	0.976114	1.05547	1.07038	0.829491	0.768736	0.0170327
GATTACG	1140.66	1069.9	1133.3	976.735	1025.06	876.873	GATTACG	1	0.937973	0.993556	0.856293	0.898655	0.768744	0.0149477
TGGTTCG	1746.9	2228.23	1464.84	1091.55	1201.71	1343.01	TGGTTCG	1	1.27553	0.838534	0.624847	0.687908	0.768791	0.205397
GAGGACG	1314.59	1142.85	1488.52	1670.6	1223.79	1010.65	GAGGACG	1	0.86936	1.13231	1.27081	0.93093	0.768795	0.00964768
GTTGTAA	1504.91	1567.28	1451.31	1435.98	1330.71	1156.97	GTTGTAA	1	1.04144	0.964382	0.9542	0.884248	0.768797	0.0209575
GTTTGAA	1401.56	1602.65	1315.99	1089.88	1070.38	1077.54	GTTTGAA	1	1.14348	0.938946	0.777623	0.763709	0.768816	0.0419725
TGTAAGC	1541.46	1561.75	1415.79	1341.14	1254.01	1185.19	TGTAAGC	1	1.01316	0.91847	0.870044	0.81352	0.768874	0.0227145
GCAGAGT	2062	1962.96	1918.16	1930.18	1858.35	1585.48	GCAGAGT	1	0.95197	0.930242	0.936068	0.901235	0.768902	0.0151733
GCCGGCC	1317.11	1258.91	1290.61	1181.4	1020.41	1012.74	GCCGGCC	1	0.955809	0.979883	0.896964	0.774732	0.768911	0.0193102
GGGGGCG	2912.77	3564.5	2684.41	2244.66	2093.11	2239.74	GGGGGCG	1	1.22375	0.921601	0.770628	0.718599	0.768937	0.0662077
AGAACGT	1232.66	1067.69	1153.6	1049.95	1049.46	947.942	AGAACGT	1	0.866167	0.935861	0.851772	0.851377	0.769019	0.012118
TGCGGCG	3335	3897.19	2944.9	2584.11	2258.14	2564.77	TGCGGCG	1	1.16857	0.883029	0.774844	0.677105	0.769048	0.0582721
GATAGGC	1704.05	1510.91	1794.68	1901.89	1730.51	1310.61	GATAGGC	1	0.886656	1.05318	1.1161	1.01553	0.769112	0.00895345
CGTTTAG	1618.34	1584.96	1515.58	1311.19	1344.66	1244.76	CGTTTAG	1	0.979372	0.936503	0.810203	0.830886	0.769158	0.0202773
GTGTAGA	1722.96	1756.28	1627.22	1339.47	1467.85	1325.24	GTGTAGA	1	1.01934	0.944436	0.777428	0.851938	0.769165	0.0229991
TTGCCGA	957.899	992.535	970.921	931.809	763.562	736.824	TTGCCGA	1	1.03616	1.01359	0.972763	0.797122	0.769209	0.0231866
GGTTTAG	191.58	163.58	125.171	104.828	132.49	147.365	GGTTTAG	1	0.85385	0.653362	0.547179	0.691567	0.769209	0.020272
GCGTTGG	3326.18	3498.19	3034.55	2615.72	2537.07	2559.55	GCGTTGG	1	1.05171	0.912324	0.786404	0.762759	0.769517	0.030244
GATTCAG	1313.33	1282.12	1327.83	1081.56	1154.06	1010.65	GATTCAG	1	0.976234	1.01104	0.823528	0.878728	0.769533	0.018106
GGCTCAG	192.84	165.791	152.235	184.698	173.167	148.41	GGCTCAG	1	0.859732	0.789436	0.957777	0.897983	0.769601	0.0103744
CTATATG	1174.69	1096.43	1091.02	1138.14	1057.6	904.046	CTATATG	1	0.933382	0.928773	0.968887	0.900323	0.769607	0.0138949
TGATAGA	1002.01	1189.27	1150.22	980.063	948.351	771.313	TGATAGA	1	1.18688	1.14791	0.978095	0.946447	0.769764	0.0281122
CTGTTTG	1710.35	2083.44	1388.72	1119.83	1233.09	1316.88	CTGTTTG	1	1.21813	0.81195	0.654739	0.720956	0.769944	0.109303
GTTGTTA	1658.68	1817.07	1557.87	1377.75	1173.82	1277.16	GTTGTTA	1	1.09549	0.939225	0.830629	0.707683	0.769988	0.0372519
AGGAAGG	2011.59	2100.02	1904.63	1788.74	1750.27	1548.9	AGGAAGG	1	1.04396	0.946829	0.889218	0.870092	0.769988	0.0224935
TGGGACG	1377.61	1366.12	1449.62	1482.57	1163.36	1060.82	TGGGACG	1	0.991658	1.05227	1.07619	0.844475	0.770042	0.0174576
ACGTAGG	1643.55	1584.96	1628.91	1619.02	1426.01	1265.66	ACGTAGG	1	0.964351	0.991094	0.985072	0.867641	0.770079	0.016184
AGGAACG	1184.77	1412.54	1101.17	965.088	1022.73	912.407	AGGAACG	1	1.19225	0.929435	0.814578	0.863233	0.770114	0.0392423
GCTCAGG	1893.11	1824.81	1808.21	1935.17	1749.1	1457.97	GCTCAGG	1	0.963919	0.955155	1.02222	0.923931	0.770146	0.0145575
TGCGCGG	3169.89	3474.98	3026.09	2850.34	2531.26	2441.45	TGCGCGG	1	1.09625	0.954637	0.899191	0.798533	0.7702	0.0297018
TGACCTG	991.929	953.85	903.261	777.062	810.05	763.997	TGACCTG	1	0.961611	0.91061	0.783384	0.816641	0.770214	0.0198556
ATGATTG	1223.84	1351.75	1067.34	925.153	900.701	942.716	ATGATTG	1	1.10451	0.87212	0.755942	0.735962	0.770293	0.0403028
GTCGGGG	2285.09	2380.76	2794.36	3243.03	2160.52	1761.06	GTCGGGG	1	1.04186	1.22286	1.41921	0.945485	0.770674	0.0160117
TGCTGAT	1625.91	1663.44	1447.92	1316.18	1303.98	1253.12	TGCTGAT	1	1.02308	0.890533	0.809505	0.802003	0.770723	0.0250567
GTTTGAC	1216.28	1263.33	1069.03	873.571	879.782	937.491	GTTTGAC	1	1.03868	0.878933	0.718232	0.723339	0.770786	0.0334738
CGTGTGT	2684.64	2682.5	2249.69	1810.37	1904.84	2069.38	CGTGTGT	1	0.999203	0.837988	0.674345	0.709533	0.770822	0.0312397
GGATGTA	896.139	1013.54	815.303	633.963	681.046	690.838	GGATGTA	1	1.131	0.909795	0.707438	0.759978	0.770904	0.0444941
TGGGGAG	2332.99	2601.81	2366.41	2371.12	1864.16	1798.69	TGGGGAG	1	1.11523	1.01433	1.01635	0.799045	0.77098	0.0285046
GTGCAGG	2838.4	3027.34	2701.32	2477.61	2132.63	2188.52	GTGCAGG	1	1.06656	0.951705	0.872889	0.751347	0.77104	0.0298675
GTCCAGG	1656.16	1704.33	1586.63	1695.56	1434.15	1277.16	GTCCAGG	1	1.02909	0.958017	1.02379	0.86595	0.77116	0.0198554
GGAGAGA	846.984	732.796	810.228	803.685	757.751	653.213	GGAGAGA	1	0.865183	0.956604	0.948878	0.894646	0.771222	0.0105152
GGGATTC	829.339	1114.11	778.09	685.545	603.179	639.626	GGGATTC	1	1.34338	0.938205	0.826617	0.727302	0.771248	0.100064
GTGGGTC	2580.02	3012.97	2151.59	1642.31	1473.66	1989.95	GTGGGTC	1	1.16781	0.833941	0.636549	0.571182	0.77129	0.135926
GTTTTGT	1714.13	2074.6	1534.19	1176.41	1315.6	1322.1	GTTTTGT	1	1.21029	0.895023	0.686299	0.767504	0.771294	0.0666149
TAGTCAG	1643.55	1569.49	1606.92	1342.8	1351.63	1267.76	TAGTCAG	1	0.954936	0.977714	0.817012	0.822385	0.771351	0.0185325
TGGTTGC	2114.94	2747.71	1606.92	1435.98	1480.64	1631.46	TGGTTGC	1	1.29919	0.759797	0.678972	0.700085	0.7714	0.220082
GGGTTCG	470.127	591.321	329.842	329.461	288.224	362.664	GGGTTCG	1	1.25779	0.701603	0.700792	0.613078	0.771417	0.220912
TGGTATG	1808.66	2387.39	1491.9	1156.44	1144.76	1395.26	TGGTATG	1	1.31997	0.824865	0.63939	0.632932	0.771433	0.26653
ATGGTAC	1375.09	1367.22	1182.36	1179.74	1138.95	1060.82	ATGGTAC	1	0.994279	0.859841	0.857935	0.828275	0.771454	0.0210117
CTGCCGG	253.339	232.107	209.746	236.28	211.519	195.441	CTGCCGG	1	0.916192	0.827926	0.932664	0.834927	0.771461	0.0149203
TGTTACC	852.026	816.797	796.696	740.455	764.724	657.393	TGTTACC	1	0.958653	0.935061	0.869053	0.897537	0.771565	0.0161327
AGACTTG	942.774	966.008	943.857	830.308	741.48	727.418	AGACTTG	1	1.02464	1.00115	0.880708	0.786488	0.771572	0.0240833
GATGGTA	1850.26	2116.6	1869.11	1667.27	1470.18	1427.66	GATGGTA	1	1.14395	1.01019	0.901103	0.79458	0.771602	0.0341802
GCGTATG	2016.63	2233.76	1441.16	1257.94	1202.87	1556.21	GCGTATG	1	1.10767	0.714637	0.623784	0.596477	0.771691	0.103709
GAGATAC	836.901	781.428	837.292	813.669	756.589	645.897	GAGATAC	1	0.933716	1.00047	0.97224	0.904036	0.771772	0.0136245
CGGTCGG	291.151	238.739	216.512	247.928	267.305	224.705	CGGTCGG	1	0.819984	0.743642	0.851544	0.918098	0.771783	0.00856416
AATGCTG	1492.31	1505.38	1537.57	1480.91	1245.87	1151.74	AATGCTG	1	1.00876	1.03033	0.992364	0.834865	0.771789	0.0196243
GTCGGCC	1584.31	1646.86	1542.65	1337.81	1254.01	1222.81	GTCGGCC	1	1.03948	0.973701	0.84441	0.791515	0.771826	0.0258567
GTCTCAG	804.131	788.059	781.473	650.602	728.696	620.813	GTCTCAG	1	0.980014	0.971823	0.809075	0.906191	0.77203	0.0176921
GGACGGC	950.336	972.64	906.644	925.153	912.323	733.688	GGACGGC	1	1.02347	0.954024	0.973501	0.96	0.77203	0.0173221
CGTAACG	1390.21	1254.48	1453	1434.32	1327.23	1073.36	CGTAACG	1	0.902368	1.04516	1.03173	0.954693	0.772082	0.0106913
TGGTTAG	2014.11	2226.02	1649.21	1276.25	1366.74	1555.17	TGGTTAG	1	1.10521	0.81883	0.633653	0.678584	0.772138	0.0592708
TGTATAG	1579.27	1565.07	1483.45	1399.38	1262.14	1219.68	TGTATAG	1	0.991005	0.939322	0.88609	0.799193	0.772304	0.0211344
AATGTGG	2204.43	1833.65	2202.33	2421.04	2127.98	1702.53	AATGTGG	1	0.831802	0.99905	1.09826	0.965321	0.772325	0.00753315
GGGTTTC	368.035	394.582	267.257	236.28	223.141	284.278	GGGTTTC	1	1.07213	0.726173	0.642005	0.606305	0.772422	0.0662521
GAACCGG	184.017	150.317	192.831	204.665	176.654	142.139	GAACCGG	1	0.816864	1.0479	1.11221	0.959984	0.772422	0.00704787
AGGAAGT	1619.6	1552.91	1590.01	1430.99	1505.04	1251.03	AGGAAGT	1	0.958819	0.981727	0.883544	0.929265	0.772431	0.0150788
AATTTCG	883.535	816.797	773.015	828.644	835.618	682.477	AATTTCG	1	0.924464	0.874912	0.937873	0.945766	0.772438	0.0126281
TGAACGG	535.667	519.478	519.29	529.134	475.338	413.876	TGAACGG	1	0.969778	0.969428	0.987804	0.887375	0.772636	0.0159353
GTGACGG	1958.65	1864.6	1738.86	2005.05	1622.42	1513.36	GTGACGG	1	0.951979	0.887786	1.02369	0.828338	0.772656	0.016296
GGGGGTA	2421.21	2983.13	2021.34	1615.69	1330.71	1870.8	GGGGGTA	1	1.23208	0.834846	0.667305	0.549606	0.77267	0.183905
GGGCCAG	259.641	300.634	201.288	226.296	203.384	200.667	GGGCCAG	1	1.15788	0.775257	0.871574	0.783328	0.772863	0.0399538
GGAATCA	278.547	282.95	274.023	276.215	270.791	215.299	GGAATCA	1	1.01581	0.983759	0.991628	0.972158	0.772936	0.0163323
TGGGAAG	1932.18	2307.81	1679.66	1470.93	1437.64	1493.51	TGGGAAG	1	1.19441	0.869307	0.761277	0.744047	0.772963	0.0565395
GGACCCT	93.2691	74.0533	84.575	79.8693	89.489	72.1147	GGACCCT	1	0.793975	0.906785	0.856332	0.959471	0.773189	0.00652146
AGTGGTG	2949.32	3362.24	2584.61	2257.97	2201.2	2280.5	AGTGGTG	1	1.14001	0.876342	0.765591	0.746341	0.773228	0.0443311
ACGTATC	766.319	674.216	793.313	787.046	765.887	592.594	ACGTATC	1	0.879812	1.03523	1.02705	0.999436	0.7733	0.00891573
GTTGGTT	2977.05	3272.71	2552.47	2139.83	2155.87	2302.44	GTTGGTT	1	1.09931	0.857384	0.718776	0.724164	0.773398	0.0425003
AGGTAGC	1817.49	1961.86	1723.64	1642.31	1601.5	1405.71	AGGTAGC	1	1.07944	0.948364	0.903618	0.881165	0.773438	0.0243993
AGAATGG	1593.14	1495.43	1503.74	1439.31	1346.98	1232.22	AGAATGG	1	0.938673	0.943888	0.903445	0.845492	0.773455	0.0159428
GGTCGTT	225.61	204.475	153.926	139.771	185.951	174.538	GGTCGTT	1	0.906321	0.682267	0.619525	0.824214	0.773628	0.0180139
TGCCGTG	1617.08	1846.91	1551.11	1096.54	1141.28	1251.03	TGCCGTG	1	1.14212	0.959199	0.678097	0.705761	0.773635	0.0545013
GACTGGT	1901.93	1966.28	1818.36	1638.98	1455.07	1471.56	GACTGGT	1	1.03383	0.95606	0.861747	0.765047	0.773717	0.0262333
GCCGTTG	1659.94	1849.12	1699.96	1460.94	1252.85	1284.48	GCCGTTG	1	1.11397	1.02411	0.880119	0.754755	0.773811	0.0336993
CGGCCGC	1303.25	1288.75	1135	1116.51	1127.33	1008.56	CGGCCGC	1	0.988875	0.870899	0.856712	0.865016	0.773883	0.0192569
GAGTGCC	1436.85	1497.64	1354.89	1049.95	1041.33	1112.03	GAGTGCC	1	1.04231	0.942961	0.730731	0.72473	0.773937	0.0326367
TGTCCTG	1209.98	1248.96	1050.42	885.218	915.81	936.446	TGTCCTG	1	1.03222	0.868133	0.731599	0.756882	0.773937	0.0300103
GGTAACC	94.5295	75.1585	77.809	94.8448	76.7049	73.1598	GGTAACC	1	0.795081	0.823119	1.00334	0.811439	0.773937	0.00858885
GCTGTCA	1647.33	1725.33	1576.48	1480.91	1359.77	1275.07	GCTGTCA	1	1.04735	0.956988	0.898974	0.825436	0.774021	0.0241125
GTGGTTG	3031.25	4139.25	2407	1742.15	1716.56	2346.34	GTGGTTG	1	1.36553	0.794064	0.574731	0.566289	0.774051	0.398284
GGCTGCT	417.19	489.636	311.236	292.854	312.63	322.948	GGCTGCT	1	1.17365	0.746029	0.701968	0.749372	0.774104	0.0619334
CGATGCG	1807.4	1884.49	1799.76	1782.08	1599.18	1399.44	CGATGCG	1	1.04265	0.995769	0.985991	0.884794	0.774283	0.0203627
GGAGCGG	1503.65	1384.91	1393.8	1620.68	1371.39	1164.29	GGAGCGG	1	0.921031	0.926942	1.07783	0.912042	0.774307	0.0121786
CCGTCAG	800.35	704.059	815.303	810.341	756.589	619.768	CCGTCAG	1	0.879689	1.01868	1.01248	0.945323	0.774372	0.00987724
GAGTGGG	2382.14	2331.02	2990.57	3344.53	2406.91	1844.67	GAGTGGG	1	0.978539	1.25541	1.404	1.0104	0.774375	0.0122344
AGTTCTG	1184.77	1365.01	1119.77	966.751	969.271	917.633	AGTTCTG	1	1.15213	0.94514	0.815983	0.818109	0.774525	0.0368236
GCCGTGT	1949.83	1990.6	1813.29	1544.14	1485.29	1510.23	GCCGTGT	1	1.02091	0.929973	0.791937	0.761752	0.774544	0.0267128
TGTTTGC	1319.63	1744.12	1119.77	985.055	1043.65	1022.15	TGTTTGC	1	1.32167	0.84855	0.746462	0.790866	0.77457	0.110179
CGGCAGC	2088.47	2031.49	1984.13	1858.63	1867.65	1617.88	CGGCAGC	1	0.972717	0.950039	0.889946	0.894265	0.774671	0.0167595
TAGTTTG	1590.62	1797.17	1310.91	1098.2	953	1232.22	TAGTTTG	1	1.12986	0.824154	0.690426	0.599139	0.774681	0.0760441
GTCCGGC	326.442	269.687	299.395	317.813	269.629	252.924	GTCCGGC	1	0.82614	0.917148	0.973568	0.825964	0.77479	0.00970835
CGAATGG	1692.71	1568.38	1520.66	1663.94	1437.64	1311.65	CGAATGG	1	0.926552	0.898358	0.983007	0.849311	0.774883	0.0145256
GAAGAGG	1772.11	1559.54	1771	1856.96	1624.75	1373.31	GAAGAGG	1	0.880046	0.999372	1.04788	0.916843	0.774959	0.0101996
TGAACTG	1216.28	1255.59	1138.38	1049.95	978.568	942.716	TGAACTG	1	1.03232	0.935952	0.863246	0.804559	0.775082	0.0243866
GTTAGCC	1332.24	1422.49	1255.09	1103.19	1051.79	1032.6	GTTAGCC	1	1.06774	0.942095	0.828078	0.78949	0.775087	0.0289131
GCTTTGC	1603.22	1623.65	1459.76	1089.88	1149.41	1242.67	GCTTTGC	1	1.01274	0.91052	0.679809	0.716939	0.77511	0.0313641
TGTCTCG	231.912	231.002	170.841	156.411	189.438	179.764	TGTCTCG	1	0.996075	0.736664	0.674439	0.816851	0.775138	0.0250487
GAGGAAT	1238.97	1230.17	1268.62	1404.37	1186.6	960.484	GAGGAAT	1	0.992899	1.02394	1.1335	0.957735	0.77523	0.0142867
TGGACCG	1220.06	1425.8	1160.37	1013.34	1057.6	945.852	TGGACCG	1	1.16863	0.951075	0.830567	0.86684	0.77525	0.0349671
AGGTTCG	1588.1	1815.96	1407.33	1054.94	1104.09	1231.18	AGGTTCG	1	1.14349	0.886173	0.66428	0.695226	0.775253	0.0609139
CGGCCGG	310.057	265.265	274.023	276.215	289.387	240.382	CGGCCGG	1	0.855539	0.883783	0.890852	0.933334	0.775285	0.00959009
TGTAGTG	1957.39	2395.13	1796.37	1412.69	1448.1	1517.54	TGTAGTG	1	1.22363	0.917739	0.72172	0.739809	0.775289	0.069263
TGTCAAG	1687.67	1568.38	1530.81	1470.93	1502.72	1308.52	TGTCAAG	1	0.92932	0.907056	0.871574	0.890412	0.77534	0.0144988
CGGCCGT	1746.9	1694.38	1554.49	1469.26	1502.72	1354.5	CGGCCGT	1	0.969934	0.889853	0.841066	0.860218	0.775372	0.0181902
GTAGATC	1261.65	1187.06	1158.68	1103.19	1043.65	978.251	GTAGATC	1	0.940879	0.91838	0.874404	0.827209	0.775372	0.0168593
CCGTCTG	662.967	643.269	661.376	542.446	503.23	514.209	CCGTCTG	1	0.970288	0.997601	0.81821	0.759058	0.775618	0.0216595
GACTATG	1111.67	1138.43	1058.88	1015.01	916.972	862.241	GACTATG	1	1.02408	0.952515	0.913049	0.824862	0.775629	0.0221062
GAGGTGA	1915.8	1986.18	1892.79	1853.63	1696.8	1486.19	GAGGTGA	1	1.03674	0.98799	0.967552	0.885691	0.775755	0.0201325
TGTAGAG	1720.44	1801.59	1525.73	1401.04	1315.6	1334.64	TGTAGAG	1	1.04717	0.886829	0.814352	0.764692	0.775759	0.0288137
GTAATTG	1624.65	1645.75	1625.53	1326.16	1259.82	1260.44	GTAATTG	1	1.01299	1.00054	0.816278	0.775442	0.775824	0.0244941
GTGGTCG	2780.43	3269.4	2298.75	1813.7	1694.48	2157.17	GTGGTCG	1	1.17586	0.826761	0.65231	0.609432	0.775841	0.117615
TGGTATC	1334.76	1586.07	1224.65	1141.47	1094.79	1035.73	TGGTATC	1	1.18828	0.917505	0.855187	0.820216	0.775972	0.040024
GCTGCGC	2162.83	2212.76	2100.84	2068.28	1706.1	1678.5	GCTGCGC	1	1.02308	0.971338	0.956283	0.788827	0.776063	0.0226567
GATGCTA	1240.23	1326.33	1148.53	1123.16	1021.57	962.574	GATGCTA	1	1.06942	0.926063	0.90561	0.823696	0.776128	0.0259096
AGAAACG	926.389	697.427	827.143	883.554	855.376	719.056	AGAAACG	1	0.752845	0.892868	0.953762	0.923344	0.776193	0.00506953
GATCTGG	1617.08	1688.86	1542.65	1529.16	1419.04	1255.21	GATCTGG	1	1.04438	0.953969	0.945631	0.87753	0.77622	0.0212582
CGGTAGA	848.244	813.481	729.036	762.086	682.208	658.438	CGGTAGA	1	0.959017	0.859465	0.898428	0.804259	0.776237	0.0186384
GGTCATG	118.477	99.4745	60.894	54.9102	70.8939	91.9723	GGTCATG	1	0.839611	0.513973	0.463467	0.598377	0.776289	0.0267057
GTAACGC	1402.82	1269.96	1380.26	1357.78	1274.93	1089.04	GTAACGC	1	0.905291	0.983923	0.967894	0.908834	0.776321	0.0119692
GGCGCCA	178.976	97.264	182.682	128.124	152.248	139.004	GGCGCCA	1	0.543448	1.02071	0.715872	0.85066	0.776662	7.46e-05
GGCCTAC	99.571	75.1585	64.277	78.2054	83.678	77.3404	GGCCTAC	1	0.754823	0.645539	0.785423	0.840385	0.776736	0.00697123
GGGTATG	938.993	1214.69	625.855	545.774	564.827	729.508	GGGTATG	1	1.29361	0.666517	0.581233	0.601524	0.776905	0.411183
CCAAACC	139.904	102.79	135.32	161.403	138.301	108.695	CCAAACC	1	0.734723	0.967237	1.15367	0.988546	0.776925	0.00403539
AGATGAG	1322.15	1271.06	1285.54	1146.46	1122.68	1027.37	AGATGAG	1	0.96136	0.972308	0.867115	0.849131	0.777046	0.0174222
GGACGGT	1402.82	1430.22	1275.39	1189.72	1111.06	1090.08	GGACGGT	1	1.01954	0.909164	0.848093	0.792019	0.777066	0.0241433
TGTAAAG	1624.65	1498.75	1579.86	1504.21	1470.18	1262.53	TGTAAAG	1	0.922508	0.972434	0.925866	0.904921	0.77711	0.013217
GTTGCGT	2509.44	2679.18	2339.34	2121.53	1858.35	1950.23	GTTGCGT	1	1.06764	0.932217	0.845418	0.740543	0.777157	0.0310823
AGTAGCG	2009.07	2000.54	1862.34	1845.31	1715.4	1561.44	AGTAGCG	1	0.995758	0.926968	0.918493	0.853829	0.777197	0.0191042
CCGATTG	664.227	718.427	652.919	635.627	541.583	516.299	CCGATTG	1	1.0816	0.982975	0.956942	0.815358	0.777293	0.0260356
GTACGGG	1430.55	1203.64	1836.97	2044.99	1409.74	1112.03	GTACGGG	1	0.841386	1.2841	1.42952	0.985458	0.777346	0.00751467
AGGGTCG	2451.46	2843.87	1958.76	1567.44	1643.34	1906.34	AGGGTCG	1	1.16007	0.799015	0.639387	0.670352	0.777631	0.0892738
TGTCGGG	1803.62	1662.33	1999.35	2417.71	1757.24	1402.58	TGTCGGG	1	0.921662	1.10852	1.34048	0.974283	0.777645	0.0106727
GGGTCGC	243.256	222.16	155.618	153.083	184.789	189.17	GGGTCGC	1	0.913276	0.63973	0.629308	0.759649	0.77766	0.021056
GCCACGT	1420.46	1287.64	1354.89	1402.7	1293.52	1104.71	GCCACGT	1	0.906495	0.953838	0.987498	0.910635	0.777714	0.0118838
GCTGCAA	1728	1674.49	1686.43	1542.48	1388.82	1344.05	GCTGCAA	1	0.969033	0.975941	0.892637	0.803718	0.777807	0.0190233
ATGCTGG	2177.96	2040.33	1992.59	1758.79	1682.86	1694.17	ATGCTGG	1	0.93681	0.914887	0.80754	0.772677	0.777871	0.0189523
ATGTTCG	1245.27	1378.28	1009.83	928.481	1019.25	968.845	ATGTTCG	1	1.10681	0.81093	0.745607	0.818494	0.778021	0.0347355
CGTTTGA	1409.12	1647.96	1383.65	1028.32	1080.84	1096.35	CGTTTGA	1	1.1695	0.981923	0.729759	0.767033	0.778041	0.047433
TGTTCGC	1184.77	1383.8	1084.25	960.096	1019.25	921.814	TGTTCGC	1	1.16799	0.915158	0.810365	0.86029	0.778053	0.0361706
GATTGTA	1267.96	1324.12	1194.2	1053.28	951.838	986.612	GATTGTA	1	1.04429	0.94183	0.830689	0.750687	0.778113	0.0284226
GTAACAG	1513.73	1428.01	1568.02	1607.37	1457.39	1177.87	GTAACAG	1	0.943372	1.03586	1.06186	0.962781	0.778125	0.0121119
GCGCTGT	2629.18	2894.71	2491.58	2309.55	2028.03	2046.38	GCGCTGT	1	1.10099	0.947664	0.878432	0.771355	0.778336	0.0317682
GCCGTGA	1397.78	1357.27	1491.9	1449.3	1241.22	1087.99	GCCGTGA	1	0.971025	1.06734	1.03686	0.888	0.778373	0.0152442
GGCTAAG	370.556	343.74	241.884	272.887	302.171	288.459	GGCTAAG	1	0.927634	0.652762	0.736426	0.815453	0.778449	0.0184233
TCCCGAA	61.7593	61.8953	65.9685	78.2054	51.1366	48.0764	TCCCGAA	1	1.0022	1.06816	1.26629	0.827999	0.778449	0.0170265
GATGTAA	1298.2	1319.7	1241.56	1282.9	1133.14	1010.65	GATGTAA	1	1.01655	0.956367	0.988211	0.872852	0.778499	0.0189966
GTTTACG	1402.82	1311.96	1427.63	1121.5	1161.03	1092.17	GTTTACG	1	0.935231	1.01768	0.799461	0.827644	0.778556	0.0168673
TGGGAGG	2643.04	2786.39	2447.6	2450.99	2111.71	2057.88	TGGGAGG	1	1.05424	0.926053	0.927336	0.798968	0.778603	0.0252178
TGATAAG	1342.32	1305.33	1251.71	1252.95	1120.36	1045.14	TGATAAG	1	0.972442	0.932498	0.933422	0.834642	0.778608	0.0179429
GAGATGT	1590.62	1604.86	1380.26	1188.06	1145.92	1238.49	GAGATGT	1	1.00895	0.867754	0.746916	0.720428	0.778624	0.028921
GGCTGTC	310.057	378.003	243.576	236.28	245.223	241.427	GGCTGTC	1	1.21914	0.785585	0.762054	0.790898	0.778656	0.0581771
CCACTTA	206.704	164.686	170.841	193.018	219.655	160.952	CCACTTA	1	0.79672	0.826501	0.933785	1.06265	0.778656	0.00543286
CAGAAGG	1657.42	1552.91	1711.8	1767.11	1627.07	1290.75	CAGAAGG	1	0.936945	1.03281	1.06618	0.981692	0.778771	0.0114155
TGGCTGA	1804.88	2237.07	1755.78	1372.75	1177.3	1405.71	TGGCTGA	1	1.23946	0.972793	0.760578	0.652288	0.778839	0.082657
AGACCTG	830.599	788.059	832.218	835.3	754.265	646.942	AGACCTG	1	0.948785	1.00195	1.00566	0.908097	0.778886	0.0139081
GGAGAGT	1121.75	1355.06	1096.09	985.055	965.784	873.737	GGAGAGT	1	1.20799	0.977127	0.878141	0.860962	0.778906	0.0378831
GGTTCGC	124.779	150.317	101.49	99.8366	96.4622	97.198	GGTTCGC	1	1.20467	0.813359	0.800108	0.773065	0.778962	0.0523247
TGCTGGT	2558.6	2773.13	2317.35	2068.28	2067.54	1993.08	TGCTGGT	1	1.08385	0.905713	0.808366	0.808077	0.778974	0.0300459
GCTCACG	1393.99	1246.75	1314.3	1227.99	1215.66	1085.9	GCTCACG	1	0.89437	0.942827	0.880915	0.872067	0.778985	0.0127234
GGACCGT	270.984	261.95	213.129	226.296	213.844	211.118	GGACCGT	1	0.966659	0.786499	0.83509	0.789137	0.779079	0.0206184
GCGGCGC	3210.22	3597.66	3043.01	2625.7	2408.07	2501.02	GCGGCGC	1	1.12069	0.947912	0.81792	0.750125	0.77908	0.0372633
GCGGATA	1230.14	1149.48	1356.58	1540.81	1180.79	958.394	GCGGATA	1	0.93443	1.10278	1.25255	0.95988	0.779091	0.0113977
GCGGTCC	646.582	689.69	556.503	560.749	496.257	503.758	GCGGTCC	1	1.06667	0.860686	0.867252	0.767509	0.779109	0.0293437
GTTCATG	1609.52	1614.8	1530.81	1246.29	1142.44	1254.17	GTTCATG	1	1.00328	0.951094	0.774326	0.709799	0.779218	0.0276746
AGTTAGA	1172.17	1092.01	1182.36	1066.59	993.677	913.453	AGTTAGA	1	0.931617	1.0087	0.90993	0.847727	0.779286	0.0150914
GGCGTCG	376.857	358.108	334.917	251.256	301.009	293.684	GGCGTCG	1	0.950249	0.88871	0.666712	0.798733	0.779298	0.020969
TAGAATG	1218.8	1320.8	1075.79	903.522	880.944	950.032	TAGAATG	1	1.08369	0.882666	0.741321	0.722796	0.779482	0.0381557
GCGACAC	1092.76	951.64	955.697	1104.86	990.19	851.789	GCGACAC	1	0.870858	0.874571	1.01107	0.906136	0.779484	0.0101408
GCGCGGT	3723.2	4046.4	3303.5	3099.93	2723.02	2902.35	GCGCGGT	1	1.08681	0.887274	0.832598	0.731366	0.779532	0.0344001
GTGTTCG	1788.5	2140.91	1429.32	1129.82	1172.65	1394.22	GTGTTCG	1	1.19705	0.799172	0.631713	0.655665	0.779546	0.138292
GGATATC	485.251	469.741	394.119	392.691	345.172	378.341	GGATATC	1	0.968036	0.812197	0.809252	0.711326	0.77968	0.0242307
GCTGGTA	2215.77	2536.6	1989.2	1841.99	1570.13	1727.62	GCTGGTA	1	1.14479	0.897748	0.831307	0.708614	0.779691	0.0441062
GCTGCCG	1690.19	1758.49	1630.61	1532.49	1298.17	1317.92	GCTGCCG	1	1.04041	0.964749	0.9067	0.768064	0.779749	0.0255222
GGAGCGT	1312.07	1380.49	1129.92	1001.69	1086.65	1023.19	GGAGCGT	1	1.05214	0.861176	0.763446	0.828198	0.779831	0.0271257
GGGTTAG	806.651	919.587	612.323	474.224	507.879	629.174	GGGTTAG	1	1.14001	0.759092	0.587892	0.629614	0.779983	0.134306
CGGGAGG	1910.76	1817.07	1943.53	2111.54	1721.21	1490.37	CGGGAGG	1	0.950968	1.01715	1.10508	0.900801	0.77999	0.0134647
GGTGCTA	191.58	172.423	128.554	163.067	168.518	149.455	GGTGCTA	1	0.900004	0.671021	0.851168	0.879625	0.780119	0.0135041
TGTTAAG	1512.47	1731.96	1502.05	1299.54	1436.47	1179.96	TGTTAAG	1	1.14512	0.993111	0.859216	0.949752	0.780156	0.0271243
GTGATAC	1088.98	1032.32	1014.9	835.3	887.917	849.699	GTGATAC	1	0.947974	0.931973	0.767048	0.815366	0.780271	0.0186541
GGATGAG	1116.71	1145.06	938.782	802.021	799.59	871.647	GGATGAG	1	1.02539	0.840669	0.718201	0.716024	0.78055	0.0320328
CGGACGG	1225.1	1191.48	1233.1	1274.58	1052.95	956.303	CGGACGG	1	0.972559	1.00653	1.04039	0.859478	0.780591	0.0160574
GTGTCAC	731.028	669.795	730.728	592.364	599.693	570.647	GTGTCAC	1	0.916238	0.99959	0.810317	0.820342	0.780608	0.0157191
ATGAGGG	1765.81	1509.8	1980.75	2301.23	1654.97	1378.54	ATGAGGG	1	0.85502	1.12172	1.30322	0.937227	0.780684	0.00868333
TGCTGAG	1725.48	2009.39	1505.43	1377.75	1247.04	1347.19	TGCTGAG	1	1.16454	0.872474	0.798472	0.722719	0.780761	0.0485789
GTCAAGA	1315.85	1130.69	1315.99	1297.88	1307.47	1027.37	GTCAAGA	1	0.859288	1.0001	0.98634	0.993631	0.780767	0.00813472
GGGGACG	1424.24	1760.7	1366.73	1394.39	1040.16	1112.03	GGGGACG	1	1.23623	0.959619	0.979035	0.730327	0.780786	0.0472354
GGCGAAT	323.921	250.897	287.555	277.879	258.007	252.924	GGCGAAT	1	0.774562	0.887732	0.857859	0.796513	0.78082	0.00811722
GGAGAAC	607.509	604.584	649.536	572.397	571.8	474.494	GGAGAAC	1	0.995185	1.06918	0.942202	0.94122	0.781047	0.0159481
GAGCAGG	2280.05	2398.44	2205.72	2049.98	1857.19	1780.92	GAGCAGG	1	1.05192	0.967398	0.899094	0.814538	0.781087	0.0245815
ACGTGCG	1802.36	1864.6	1875.87	1585.74	1436.47	1407.8	ACGTGCG	1	1.03453	1.04079	0.879811	0.796995	0.781088	0.0239083
GTATCCA	804.131	800.217	845.75	835.3	769.373	628.129	GTATCCA	1	0.995134	1.05176	1.03876	0.956776	0.781128	0.0148708
GAGAACG	1157.04	1142.85	1014.9	975.071	961.135	904.046	GAGAACG	1	0.987737	0.877151	0.842729	0.830684	0.781343	0.0202108
TGCGTTG	2161.57	2644.92	2053.48	1504.21	1593.37	1688.95	TGCGTTG	1	1.22361	0.949993	0.695884	0.737134	0.78135	0.0717032
TTGTAGG	1901.93	1741.91	1889.41	2015.04	1780.48	1486.19	TTGTAGG	1	0.915863	0.993413	1.05947	0.936144	0.78141	0.0112948
TGTTCTG	1246.53	1575.01	1080.87	973.407	876.295	974.071	TGTTCTG	1	1.26352	0.867103	0.780894	0.702988	0.781427	0.0849615
GGAGAGC	1094.02	1057.75	981.07	1006.69	879.782	854.925	GGAGAGC	1	0.966842	0.896756	0.920171	0.804172	0.781452	0.0186445
CACTTCG	962.94	977.061	932.016	965.088	977.406	752.501	CACTTCG	1	1.01466	0.967886	1.00223	1.01502	0.781462	0.0149691
CGGTTGC	592.385	701.848	534.514	429.298	443.959	462.997	CGGTTGC	1	1.18478	0.902309	0.724694	0.749443	0.781582	0.0550884
CGATTCG	1207.46	1142.85	1111.32	1034.97	1026.22	943.762	CGATTCG	1	0.946495	0.920377	0.857152	0.849901	0.781611	0.016519
GTTGAAG	1715.39	1694.38	1595.08	1494.22	1371.39	1340.91	GTTGAAG	1	0.987751	0.929864	0.871066	0.79946	0.781695	0.0207595
ATGTGTG	1895.63	2170.76	1745.63	1344.47	1402.77	1482.01	ATGTGTG	1	1.14514	0.920869	0.709245	0.740001	0.781802	0.0481193
GACGCAG	1720.44	1707.65	1652.6	1723.85	1534.1	1345.1	GACGCAG	1	0.992566	0.960567	1.00198	0.891691	0.781834	0.0167652
GCGATAC	1037.3	967.114	1033.51	991.711	919.296	811.029	GCGATAC	1	0.932334	0.996339	0.956047	0.886237	0.781863	0.0137939
GCTGGGC	3162.33	2947.76	3017.64	3083.29	2814.84	2472.8	GCTGGGC	1	0.93215	0.954246	0.975006	0.890116	0.781957	0.013631
AGGTAGA	1462.06	1492.12	1459.76	1414.35	1362.09	1143.38	AGGTAGA	1	1.02056	0.998433	0.967372	0.931628	0.782038	0.0175639
GTTCGAT	1644.81	1569.49	1439.47	1317.84	1420.2	1286.57	GTTCGAT	1	0.954204	0.875155	0.801212	0.863443	0.782197	0.0172601
AGAATCC	601.207	530.531	588.642	545.774	579.935	470.313	AGAATCC	1	0.882442	0.979099	0.907796	0.964618	0.782281	0.00995537
GAGGTGG	1047.39	1139.54	975.995	921.825	804.239	819.39	GAGGTGG	1	1.08798	0.931839	0.880119	0.767853	0.782319	0.0305033
GATTCGG	1404.08	1006.9	1346.43	1670.6	1455.07	1098.44	GATTCGG	1	0.717128	0.958945	1.18982	1.03632	0.782323	0.00345531
GTGCTGG	2968.23	3285.98	2587.99	2356.14	2134.95	2322.3	GTGCTGG	1	1.10705	0.8719	0.793789	0.719269	0.782387	0.0394412
GGGTAAC	447.439	540.478	404.268	397.683	395.146	350.122	GGGTAAC	1	1.20794	0.903515	0.888796	0.883128	0.782501	0.0365564
CGTAAGT	1700.27	1751.86	1742.24	1633.99	1664.26	1330.46	CGTAAGT	1	1.03034	1.02469	0.96102	0.978823	0.782501	0.0168726
CGACCTG	962.94	868.744	898.186	895.202	796.104	753.546	CGACCTG	1	0.902179	0.932754	0.929655	0.826743	0.782547	0.0137962
TGCCAGG	1576.75	1655.7	1568.02	1539.15	1383.01	1234.31	TGCCAGG	1	1.05007	0.994462	0.976151	0.877127	0.782819	0.0209248
GTATGAG	1667.5	1673.38	1449.62	1179.74	1116.87	1305.38	GTATGAG	1	1.00353	0.869335	0.707488	0.669787	0.782837	0.0324005
CGGACGC	947.815	973.745	989.527	845.284	823.996	742.05	CGGACGC	1	1.02736	1.04401	0.891823	0.869364	0.782905	0.0205066
AGGTTAC	1225.1	1174.9	1135	1020	1097.11	959.439	AGGTTAC	1	0.959026	0.92645	0.832582	0.895527	0.78315	0.0161883
GAAAGCG	1774.63	1583.86	1694.88	1685.58	1635.21	1390.04	GAAAGCG	1	0.892498	0.955061	0.949816	0.921435	0.783281	0.0110361
GAGGTGC	2280.05	2721.18	2102.53	1777.09	1563.15	1786.14	GAGGTGC	1	1.19347	0.922144	0.779409	0.685578	0.783379	0.0599944
GCCTCTG	1208.72	1204.75	1167.13	973.407	993.677	946.897	GCCTCTG	1	0.996716	0.965598	0.805323	0.822092	0.78339	0.021311
TGTACCG	1209.98	1013.54	1145.15	1084.89	1113.38	947.942	TGTACCG	1	0.837648	0.946419	0.896621	0.920168	0.783438	0.00870424
CCGCCTC	137.383	154.738	128.554	144.763	154.572	107.649	CCGCCTC	1	1.12633	0.935735	1.05372	1.12512	0.783573	0.0178432
GTTGTCG	2175.44	2325.49	1967.21	1667.27	1471.34	1704.62	GTTGTCG	1	1.06898	0.904284	0.766407	0.676341	0.783577	0.0381438
GCTGTTG	2068.3	2609.55	1989.2	1688.9	1593.37	1621.01	GCTGTTG	1	1.26168	0.961756	0.816564	0.770375	0.78374	0.059504
GATCTGT	1425.5	1478.85	1332.9	1108.19	1108.73	1117.25	GATCTGT	1	1.03743	0.935039	0.7774	0.777784	0.783761	0.0273271
GCCTTGC	1313.33	1565.07	1063.95	930.145	926.269	1029.46	GCCTTGC	1	1.19168	0.810119	0.708234	0.705283	0.783857	0.072617
CGATTAG	1290.64	1300.91	1143.45	1079.9	1064.57	1011.7	CGATTAG	1	1.00795	0.885957	0.836715	0.824838	0.78387	0.0218928
GCCCTGG	1411.64	1478.85	1478.37	1346.13	1291.2	1106.8	GCCCTGG	1	1.04761	1.04727	0.953593	0.91468	0.784055	0.0196566
CTGCTGG	2106.12	2145.33	2061.94	1990.08	1885.08	1651.32	CTGCTGG	1	1.01862	0.979024	0.944904	0.89505	0.78406	0.018681
GTCTTGG	1901.93	2167.44	1674.58	1492.56	1344.66	1491.42	GTCTTGG	1	1.1396	0.880465	0.784758	0.706996	0.784158	0.046077
GTAGGTA	2007.81	1891.12	1980.75	1720.52	1558.5	1575.03	GTAGGTA	1	0.941885	0.986523	0.856915	0.776222	0.784451	0.0181748
GCGAAGA	1237.71	1230.17	1114.7	1191.38	1142.44	970.935	GCGAAGA	1	0.99391	0.900616	0.962574	0.923028	0.784464	0.0164133
TGTGATG	1734.3	2093.39	1414.09	1201.37	1228.44	1360.77	TGTGATG	1	1.20705	0.815368	0.69271	0.70832	0.784623	0.0834438
GTAAGCG	2135.11	2149.76	2215.86	1971.77	1790.94	1675.36	GTAAGCG	1	1.00686	1.03782	0.923502	0.838807	0.784673	0.0196914
AGGGGCG	3638.75	4438.78	3259.52	2875.3	2718.37	2857.41	AGGGGCG	1	1.21986	0.895779	0.790187	0.747062	0.785272	0.0572542
CGGGCTG	1977.56	2695.76	1737.17	1294.55	1305.15	1553.08	CGGGCTG	1	1.36318	0.878443	0.65462	0.659979	0.785352	0.257124
GATGTAT	1430.55	1415.85	1397.18	1198.04	1242.39	1123.53	GATGTAT	1	0.98973	0.976675	0.83747	0.86847	0.785382	0.0187182
CGCAGTG	2412.39	2566.44	2391.78	2201.4	2201.2	1894.84	CGCAGTG	1	1.06386	0.991456	0.912537	0.912454	0.785461	0.0213961
GGGCAGT	670.529	702.953	602.174	535.79	493.933	526.751	GGGCAGT	1	1.04836	0.898058	0.799056	0.736632	0.785575	0.0302851
GCTCCGG	119.737	97.264	101.49	121.468	124.355	94.0626	GCTCCGG	1	0.812311	0.847605	1.01445	1.03856	0.785575	0.00554846
CCCAAGA	71.8424	49.7373	82.8835	59.902	76.7049	56.4376	CCCAAGA	1	0.692311	1.15368	0.833797	1.06768	0.785575	0.002932
TCTGCTG	1318.37	1436.85	1287.23	1216.34	1071.54	1035.73	TCTGCTG	1	1.08987	0.97638	0.922611	0.812779	0.785616	0.0271423
CGTTCGT	1726.74	1893.33	1518.97	1359.44	1457.39	1356.59	CGTTCGT	1	1.09648	0.879674	0.787289	0.844015	0.785638	0.0297309
AGACACG	913.785	763.743	940.474	925.153	841.429	718.011	AGACACG	1	0.835802	1.02921	1.01244	0.920818	0.785755	0.00805652
GATTGAT	1323.41	1425.8	1180.67	1178.07	1122.68	1039.91	GATTGAT	1	1.07737	0.892138	0.890178	0.848322	0.785783	0.0255399
GCCGGAT	1182.25	1063.27	1216.19	1271.25	1065.73	929.13	GCCGGAT	1	0.899364	1.02871	1.07528	0.901446	0.7859	0.0109673
TGATGCG	1861.6	1966.28	1625.53	1569.1	1407.42	1463.2	TGATGCG	1	1.05623	0.87319	0.842877	0.756026	0.785988	0.0290694
GTACGAA	991.929	1050.01	970.921	961.76	875.133	779.675	GTACGAA	1	1.05855	0.978821	0.969585	0.882253	0.786018	0.0213457
GACCGCG	1308.29	1187.06	1309.22	1224.66	1178.47	1028.42	GACCGCG	1	0.907341	1.00071	0.936081	0.900769	0.786079	0.0121525
AGTTGAG	1673.8	1642.44	1608.62	1467.6	1356.28	1315.83	AGTTGAG	1	0.98126	0.961055	0.876805	0.8103	0.786133	0.0195852
TGGTTGA	1845.22	2084.54	1683.04	1401.04	1337.69	1450.65	TGGTTGA	1	1.1297	0.912112	0.759283	0.724949	0.786171	0.0433701
GACTCGG	1238.97	1006.9	1216.19	1344.47	1334.2	974.071	GACTCGG	1	0.812696	0.981615	1.08515	1.07687	0.786196	0.00529523
GCCGAAC	729.768	756.007	766.249	757.095	676.398	573.782	GCCGAAC	1	1.03596	1.04999	1.03745	0.926867	0.786253	0.0177062
CATTATG	1291.9	1253.38	1317.68	1236.31	1212.17	1015.88	CATTATG	1	0.970181	1.01995	0.956969	0.938282	0.786341	0.0144705
GTAGGCC	1852.78	1740.8	1613.69	1467.6	1334.2	1456.93	GTAGGCC	1	0.939565	0.870958	0.792107	0.720108	0.786347	0.0211317
AGGATCG	1129.31	1350.64	1084.25	906.849	884.43	888.369	AGGATCG	1	1.19599	0.960099	0.803011	0.783159	0.786646	0.0455564
GTTGTAC	1375.09	1395.96	1258.48	1154.78	1069.22	1081.72	GTTGTAC	1	1.01518	0.915196	0.839784	0.777564	0.786655	0.0240932
GTAACCT	1081.42	886.429	1063.95	1078.24	1113.38	850.744	GTAACCT	1	0.819692	0.983851	0.997058	1.02956	0.786694	0.00592451
TGGATAG	1574.23	2022.65	1376.88	1189.72	1211.01	1238.49	TGGATAG	1	1.28485	0.874637	0.755747	0.769269	0.786728	0.0827017
CCATTCG	467.606	442.109	564.961	572.397	485.798	367.889	CCATTCG	1	0.945474	1.2082	1.2241	1.0389	0.786751	0.0102991
ACATAAG	1034.78	796.902	1065.64	1151.45	1058.76	814.164	ACATAAG	1	0.770115	1.02982	1.11275	1.02317	0.786797	0.00464223
CTGTCAG	1530.12	1519.75	1588.32	1361.11	1396.96	1204	CTGTCAG	1	0.993225	1.03804	0.889544	0.912975	0.786869	0.0169137
GACGTAG	1613.3	1444.59	1650.9	1467.6	1374.88	1269.85	GACGTAG	1	0.895425	1.02331	0.909686	0.852212	0.787109	0.0127605
GACTGCT	1241.49	1483.28	1180.67	1005.02	927.432	977.206	GACTGCT	1	1.19476	0.95101	0.809531	0.747033	0.787125	0.0486902
GTTGCCA	1416.68	1419.17	1344.74	1247.96	1131.98	1115.16	GTTGCCA	1	1.00176	0.94922	0.880902	0.799035	0.787167	0.021405
GGCAGAT	398.284	342.635	378.896	314.485	364.929	313.542	GGCAGAT	1	0.860277	0.951321	0.789601	0.916253	0.787232	0.0102889
GTCGCTG	1943.53	2075.7	1840.35	1687.24	1432.99	1530.09	GTCGCTG	1	1.06801	0.946914	0.868133	0.737313	0.787273	0.0300915
CGACCGT	1148.22	1014.64	1099.47	1046.62	1070.38	904.046	CGACCGT	1	0.883665	0.957549	0.911518	0.932211	0.787347	0.0104917
ATGAGTG	1525.08	1645.75	1378.57	1251.29	1168.01	1200.87	ATGAGTG	1	1.07913	0.903937	0.820475	0.765868	0.787414	0.0311812
GATACGC	1100.32	1035.64	1052.11	1108.19	1030.87	866.421	GATACGC	1	0.941215	0.956185	1.00715	0.936877	0.787424	0.0127264
GATTGAG	1450.71	1632.49	1246.64	1086.56	1021.57	1142.34	GATTGAG	1	1.1253	0.859326	0.748981	0.704185	0.787433	0.0461982
AATGTGC	1475.92	1484.38	1403.94	1455.95	1229.6	1162.2	AATGTGC	1	1.00573	0.951234	0.98647	0.833109	0.787438	0.0192388
TGATACC	702.039	606.795	674.908	687.209	661.289	552.879	TGATACC	1	0.864332	0.961355	0.978876	0.941955	0.787534	0.00907729
CGCCGTG	1806.14	1697.7	1789.61	1549.13	1481.8	1422.44	CGCCGTG	1	0.939958	0.990844	0.857702	0.820422	0.787554	0.016581
ATGTATC	956.638	929.534	935.399	870.243	875.133	753.546	ATGTATC	1	0.971668	0.977798	0.909688	0.9148	0.787702	0.0155242
GGGTTCC	126.039	128.212	91.341	99.8366	72.0561	99.2883	GGGTTCC	1	1.01724	0.724702	0.792107	0.571695	0.787757	0.0401277
GGCTTCG	226.871	189.002	179.299	154.747	174.329	178.719	GGCTTCG	1	0.833081	0.790313	0.682092	0.768408	0.787757	0.0130857
GTACTCC	126.039	103.896	120.096	119.804	145.274	99.2883	GTACTCC	1	0.824311	0.952849	0.950529	1.15261	0.787757	0.00554341
GCAGCGG	3329.96	3429.66	3384.69	3291.28	2883.41	2623.3	GCAGCGG	1	1.02994	1.01644	0.988385	0.865899	0.787788	0.0195891
GTAAGTT	1919.58	1828.12	1809.9	1655.62	1714.24	1512.32	GTAAGTT	1	0.952355	0.942866	0.862494	0.893028	0.787839	0.0154091
AGGTACA	1391.47	1282.12	1392.1	1427.66	1297.01	1096.35	AGGTACA	1	0.921409	1.00045	1.02601	0.932112	0.787907	0.0116528
AGCCGTG	1498.61	1424.7	1498.67	1404.37	1313.28	1181.01	AGCCGTG	1	0.95068	1.00004	0.937116	0.876334	0.788071	0.015011
GTGTCGA	1196.11	1192.59	1048.73	963.424	940.216	942.716	GTGTCGA	1	0.997054	0.876782	0.805462	0.786059	0.78815	0.0228918
GGTGCCT	229.392	190.107	209.746	189.69	161.545	180.809	GGTGCCT	1	0.828744	0.914358	0.826925	0.704233	0.788212	0.0131096
GTGGTAG	3089.22	3507.03	2616.75	1961.79	1872.3	2435.18	GTGGTAG	1	1.13525	0.847058	0.635043	0.606073	0.788281	0.0880666
GCCAGGT	2020.41	1822.59	2046.71	2109.88	1764.21	1592.79	GCCAGGT	1	0.902092	1.01302	1.04428	0.873195	0.788352	0.0117661
CCCCTTC	76.884	57.4742	67.66	91.5169	81.3537	60.6181	CCCCTTC	1	0.747544	0.880027	1.19033	1.05814	0.788437	0.00394206
AGAAAGT	1128.05	1100.85	1297.38	1266.26	1171.49	889.414	AGAAAGT	1	0.975888	1.15011	1.12252	1.03851	0.788452	0.0115999
GATGTCA	1333.5	1370.54	1312.6	1286.23	1157.55	1051.41	GATGTCA	1	1.02778	0.984333	0.964554	0.868054	0.788462	0.0197128
GGCTGAT	436.096	456.478	392.428	374.387	348.659	343.851	GGCTGAT	1	1.04674	0.899866	0.858498	0.7995	0.788476	0.0254888
TGCCGGC	1387.69	1408.12	1307.53	1151.45	1063.41	1094.26	TGCCGGC	1	1.01472	0.942233	0.829758	0.766314	0.788548	0.0245088
ATGTCGG	1825.05	1822.59	1809.9	1723.85	1591.04	1439.16	ATGTCGG	1	0.998655	0.991702	0.944548	0.871782	0.788559	0.0179329
ATGCCAA	899.921	841.113	952.314	970.079	827.483	709.65	ATGCCAA	1	0.934652	1.05822	1.07796	0.919507	0.78857	0.0121967
TGTACAG	1517.51	1530.8	1534.19	1574.09	1363.25	1196.69	TGTACAG	1	1.00876	1.01099	1.03728	0.898348	0.788583	0.0169098
CAATTTG	1440.63	1304.22	1268.62	1351.12	1283.06	1136.07	CAATTTG	1	0.905314	0.880605	0.93787	0.890627	0.788591	0.0123626
GTTCGAA	1312.07	1289.85	1315.99	1034.97	1011.11	1034.69	GTTCGAA	1	0.983068	1.00299	0.78881	0.770622	0.788593	0.0221101
GCGCTGC	2143.93	2363.07	2058.56	1805.38	1646.83	1691.04	GCGCTGC	1	1.10222	0.960179	0.842089	0.768137	0.788756	0.0324383
TAGGTCG	2094.77	2129.86	1742.24	1487.57	1385.34	1652.37	TAGGTCG	1	1.01675	0.83171	0.710132	0.66133	0.788805	0.0346858
GGGTTTG	828.078	1050.01	568.344	449.265	440.472	653.213	GGGTTTG	1	1.26801	0.686341	0.542539	0.531921	0.78883	0.419735
CCATTTG	673.05	594.637	537.897	638.955	538.096	530.931	CCATTTG	1	0.883496	0.799193	0.949342	0.79949	0.788844	0.0132847
GGGACCA	207.965	179.054	164.075	181.37	161.545	164.087	GGGACCA	1	0.860983	0.788958	0.872118	0.776791	0.789013	0.0130971
AGTAAGA	1048.65	1138.43	1143.45	1151.45	1042.49	827.751	AGTAAGA	1	1.08562	1.09041	1.09803	0.994128	0.789351	0.0180371
GTTACGC	1317.11	1352.85	1354.89	1104.86	1130.82	1039.91	GTTACGC	1	1.02714	1.02868	0.83885	0.858558	0.789542	0.0213417
CTGGAAG	1477.18	1476.64	1331.21	1402.7	1279.58	1166.38	CTGGAAG	1	0.999637	0.901183	0.949583	0.866229	0.789596	0.0182988
CGAGTGT	2031.75	2105.54	1979.05	1653.96	1664.26	1604.29	CGAGTGT	1	1.03632	0.974062	0.814056	0.819127	0.789609	0.0241559
TGCGCTG	2113.68	2430.49	2070.4	1860.29	1479.47	1669.09	TGCGCTG	1	1.14989	0.979522	0.880119	0.699952	0.789661	0.0413102
GTTCCGG	105.873	84.0007	62.5855	103.165	89.489	83.6112	GTTCCGG	1	0.79341	0.591137	0.974418	0.845249	0.789731	0.00779771
GGAACCA	132.341	97.264	115.022	138.107	106.922	104.514	GGAACCA	1	0.734948	0.869132	1.04357	0.807926	0.789731	0.00568519
GTCTGTT	1733.04	2075.7	1544.34	1359.44	1277.25	1369.13	GTCTGTT	1	1.19772	0.891116	0.784426	0.737001	0.790018	0.0535772
ATGTGGG	2004.02	1825.91	2417.15	2644.01	1902.51	1583.39	ATGTGGG	1	0.911122	1.20615	1.31935	0.949346	0.790104	0.0104359
GAACCCG	801.61	590.216	729.036	803.685	777.508	633.355	GAACCCG	1	0.736288	0.909465	1.00259	0.969934	0.790104	0.00361879
GACGCGG	1310.81	1240.12	1305.84	1312.85	1252.85	1035.73	GACGCGG	1	0.946069	0.996208	1.00156	0.955781	0.790149	0.0124861
GGATAGT	937.732	1051.11	771.324	713.832	767.049	741.004	GGATAGT	1	1.12091	0.822542	0.761232	0.817983	0.790209	0.035133
GCGTTTG	2203.17	2565.34	1644.14	1256.28	1295.85	1741.2	GCGTTTG	1	1.16439	0.746261	0.570215	0.588175	0.790318	0.211175
GGTAAGT	296.192	260.844	258.799	226.296	263.818	234.111	GGTAAGT	1	0.880659	0.873755	0.764018	0.890699	0.790403	0.0120987
GTCATCC	867.15	846.639	911.718	860.259	842.591	685.612	GTCATCC	1	0.976346	1.0514	0.992053	0.971679	0.790649	0.0136403
GTAGGTT	2548.51	2511.18	2364.72	2128.18	1933.89	2015.03	GTAGGTT	1	0.98535	0.92788	0.835069	0.758831	0.790669	0.0222632
ACGAAAC	569.698	452.057	559.886	574.061	631.072	450.455	ACGAAAC	1	0.793503	0.982778	1.00766	1.10773	0.790692	0.0047314
ATGCGGT	2794.29	2735.55	2679.34	2482.6	2226.77	2209.43	ATGCGGT	1	0.978978	0.958861	0.888456	0.796898	0.790693	0.0195732
GTCGTTG	1959.91	2316.65	1806.52	1440.98	1334.2	1549.94	GTCGTTG	1	1.18202	0.921737	0.735225	0.680745	0.790823	0.0621225
GGACCGG	136.122	126.001	153.926	118.14	98.7866	107.649	GGACCGG	1	0.925645	1.13079	0.867895	0.725719	0.790828	0.01828
GTAGGTC	1908.23	1906.6	1828.51	1594.06	1386.5	1509.18	GTAGGTC	1	0.999141	0.958221	0.835358	0.726587	0.790879	0.0246308
TGTACCC	763.798	647.69	783.164	748.775	763.562	604.091	TGTACCC	1	0.847986	1.02536	0.980331	0.999691	0.790904	0.00738284
GCCACCG	1037.3	883.113	964.155	1053.28	1044.81	820.435	GCCACCG	1	0.851354	0.929482	1.0154	1.00724	0.790931	0.00728417
GATTTGC	1204.94	1369.43	1162.06	831.972	878.619	953.168	GATTTGC	1	1.13652	0.964417	0.69047	0.729184	0.791053	0.047187
CAGTAGT	2000.24	1937.54	2001.04	1876.93	1826.97	1582.34	CAGTAGT	1	0.968654	1.0004	0.93835	0.913374	0.791075	0.0150184
CTGCGGT	2505.66	2501.23	2373.17	2344.5	2191.9	1982.63	CTGCGGT	1	0.998232	0.947125	0.93568	0.874779	0.791261	0.0179302
CGTAGGT	2341.81	2273.55	2400.24	2181.43	1989.68	1853.03	CGTAGGT	1	0.97085	1.02495	0.931515	0.849632	0.791283	0.0168001
GATGCAA	1382.65	1399.28	1381.96	1489.23	1163.36	1094.26	GATGCAA	1	1.01202	0.999497	1.07708	0.841396	0.791423	0.0182074
AGACGGG	166.372	101.685	140.394	184.698	168.518	131.688	AGACGGG	1	0.611192	0.843859	1.11015	1.0129	0.791526	0.000779049
AGCGACG	1472.14	1503.17	1530.81	1575.75	1384.17	1165.33	AGCGACG	1	1.02108	1.03985	1.07038	0.940247	0.791591	0.0161315
GGAGCCG	417.19	389.056	289.246	359.412	325.415	330.264	GGAGCCG	1	0.932563	0.693321	0.861506	0.780015	0.79164	0.0179004
AATGATG	1363.75	1234.59	1326.14	1311.19	1164.52	1079.63	AATGATG	1	0.905293	0.972422	0.961461	0.853913	0.791665	0.0127879
AGAACGG	1451.97	1361.7	1456.38	1409.36	1448.1	1149.65	AGAACGG	1	0.937825	1.00304	0.970652	0.997329	0.791788	0.0113958
GTCTAGG	1797.32	1607.07	1830.2	1812.04	1731.67	1423.48	GTCTAGG	1	0.894146	1.0183	1.00819	0.963474	0.792002	0.00981227
CTGATTG	1376.35	1429.12	1207.73	1039.97	957.649	1090.08	CTGATTG	1	1.03834	0.877489	0.755597	0.695789	0.792009	0.0327512
TGCAGTG	2276.27	2648.23	2222.63	1750.47	1864.16	1802.87	TGCAGTG	1	1.16341	0.976436	0.769008	0.818954	0.792027	0.0386133
CGGGAAC	815.474	890.85	735.802	710.504	683.371	645.897	CGGGAAC	1	1.09243	0.9023	0.871277	0.838004	0.79205	0.0273252
GCAGACG	1603.22	1430.22	1598.47	1545.8	1545.72	1269.85	GCAGACG	1	0.892094	0.997036	0.964187	0.964134	0.792059	0.00991633
GGGGTAC	1464.58	1948.6	1336.28	1023.33	923.945	1160.11	GGGGTAC	1	1.33048	0.912403	0.698718	0.630862	0.79211	0.189909
GCCGCGT	1947.31	1916.54	1858.96	1695.56	1629.4	1542.63	GCCGCGT	1	0.984202	0.95463	0.87072	0.836744	0.792185	0.0188019
TCGTAAG	1357.44	1370.54	1270.32	1271.25	1026.22	1075.45	TCGTAAG	1	1.00965	0.935815	0.936506	0.755993	0.792261	0.0226633
GGGGATG	1959.91	2623.92	1625.53	1224.66	1197.06	1553.08	GGGGATG	1	1.33879	0.82939	0.624856	0.610773	0.792423	0.297257
AGGCGTG	2964.44	3281.55	2520.33	2267.96	2060.57	2349.48	AGGCGTG	1	1.10697	0.850188	0.765053	0.695095	0.792552	0.0425728
CGAGTGC	1642.29	1733.07	1617.07	1404.37	1320.25	1302.24	CGAGTGC	1	1.05527	0.984644	0.855127	0.803909	0.792943	0.0254888
GCTTCGC	1356.18	1409.22	1222.95	1204.7	1171.49	1075.45	GCTTCGC	1	1.03911	0.901762	0.888299	0.863816	0.792997	0.0216659
TGTAGGG	1876.73	1631.38	2371.48	2888.61	1684.02	1488.28	TGTAGGG	1	0.869271	1.26363	1.53917	0.897319	0.79302	0.00965545
TGCCGGT	375.597	319.424	345.066	312.821	261.494	297.865	TGCCGGT	1	0.850443	0.918713	0.832864	0.696208	0.793044	0.0145176
GTTAAGT	1855.3	1933.12	1899.55	1757.12	1658.45	1471.56	GTTAAGT	1	1.04195	1.02385	0.947085	0.893901	0.793165	0.0197607
CCAACTG	320.14	277.423	353.523	364.404	330.063	253.969	CCAACTG	1	0.86657	1.10428	1.13826	1.031	0.793307	0.00737862
GATGAAC	932.691	855.481	928.633	840.292	882.106	739.959	GATGAAC	1	0.917218	0.99565	0.900933	0.945765	0.79336	0.0117544
GTACGTA	1341.06	1295.38	1243.25	1133.15	1040.16	1063.95	GTACGTA	1	0.965938	0.927068	0.844964	0.77563	0.793368	0.0198985
AGTAGTA	1404.08	1284.33	1348.13	1294.55	1236.58	1114.12	AGTAGTA	1	0.914712	0.96015	0.921992	0.880703	0.793488	0.0129297
GGGACGG	1116.71	1318.59	1067.34	1038.3	884.43	886.279	GGGACGG	1	1.18078	0.955788	0.929787	0.791998	0.793653	0.0367771
ACCTTTG	970.503	816.797	960.772	935.137	865.835	770.268	ACCTTTG	1	0.841622	0.989973	0.963559	0.892151	0.79368	0.0088173
CGGACGT	1117.97	1202.54	1167.13	1058.27	1029.7	887.324	CGGACGT	1	1.07564	1.04398	0.946599	0.92105	0.793693	0.0210403
TGTTGTG	1797.32	2415.02	1544.34	1346.13	1214.49	1426.62	TGTTGTG	1	1.34368	0.859245	0.748965	0.675725	0.793746	0.170248
GTTCGCT	1656.16	1834.75	1507.13	1354.45	1248.2	1314.79	GTTCGCT	1	1.10784	0.910014	0.817828	0.753671	0.793878	0.0348814
GTACGCT	1549.02	1655.7	1417.48	1316.18	1272.6	1230.13	GTACGCT	1	1.06887	0.915078	0.849684	0.821552	0.794133	0.0262643
TGCGGTT	2832.1	3260.55	2506.8	2171.45	2151.22	2249.14	TGCGGTT	1	1.15128	0.885138	0.766726	0.759585	0.79416	0.0430695
GACCTGG	1283.08	1267.75	1343.05	1344.47	1165.68	1019.01	GACCTGG	1	0.98805	1.04674	1.04784	0.908503	0.794192	0.0151936
GGAGCAG	1105.36	1086.48	1089.33	1079.9	961.135	877.918	GGAGCAG	1	0.982918	0.98549	0.976962	0.869519	0.794234	0.016574
GGATGTT	1136.87	1237.91	933.708	783.718	880.944	903.001	GGATGTT	1	1.08887	0.821294	0.689362	0.774882	0.794284	0.0365902
GTGGTGT	3548.01	4179.04	3031.17	2379.44	2141.93	2818.74	GTGGTGT	1	1.17785	0.85433	0.670641	0.603698	0.794458	0.101756
CGGTACG	422.232	439.899	341.683	271.223	287.062	335.49	CGGTACG	1	1.04184	0.809231	0.642356	0.679869	0.794564	0.0401109
AGTTTAG	1300.73	1422.49	1272.01	1081.56	1101.76	1033.64	AGTTTAG	1	1.09361	0.977922	0.831508	0.847036	0.794667	0.0272908
GACTGAG	1270.48	1241.22	1261.86	1118.17	951.838	1009.61	GACTGAG	1	0.976973	0.993217	0.880119	0.749198	0.794667	0.0209339
GGATGCT	1005.79	1200.33	837.292	720.488	771.697	799.532	GGATGCT	1	1.19341	0.832469	0.716338	0.767252	0.794927	0.0563871
GATCGGG	1373.83	1191.48	1686.43	1880.26	1435.31	1092.17	GATCGGG	1	0.867273	1.22754	1.36863	1.04475	0.794984	0.00717827
CCGGAGG	855.807	765.954	869.431	920.161	864.673	680.386	CCGGAGG	1	0.895008	1.01592	1.0752	1.01036	0.795023	0.00871754
TGGACAG	1381.39	1592.7	1454.69	1369.43	1286.55	1098.44	TGGACAG	1	1.15297	1.05306	0.991339	0.931344	0.795171	0.0253627
TTGTCAG	1658.68	1897.75	1508.82	1342.8	1369.07	1318.97	TTGTCAG	1	1.14414	0.909651	0.809563	0.825396	0.795192	0.0346876
CGGACTG	1078.9	1327.43	1025.05	793.701	746.129	858.06	CGGACTG	1	1.23036	0.95009	0.73566	0.691567	0.795313	0.0744716
GTGAATG	1668.76	2019.33	1434.39	1171.42	1299.33	1327.33	GTGAATG	1	1.21008	0.859555	0.701968	0.778622	0.795398	0.0601266
CGGTAGC	839.422	840.007	822.069	713.832	718.237	667.845	CGGTAGC	1	1.0007	0.979328	0.850385	0.855633	0.795601	0.0193614
GCTGAAA	1307.03	1243.43	1314.3	1232.98	1128.49	1039.91	GCTGAAA	1	0.951343	1.00556	0.943349	0.863403	0.795633	0.0150878
GCGACGG	748.673	834.481	710.43	707.176	633.396	595.73	GCGACGG	1	1.11461	0.948918	0.944572	0.846025	0.795714	0.0270526
AGTCCAG	1279.3	1166.06	1275.39	1252.95	1155.22	1017.97	AGTCCAG	1	0.911486	0.996945	0.979404	0.903012	0.795722	0.0118112
AGGCCGG	344.087	324.95	284.172	339.445	297.522	273.827	AGGCCGG	1	0.944383	0.825872	0.986507	0.86467	0.795806	0.0146575
AGCGCTG	2039.32	1987.28	2034.87	1832	1740.97	1623.1	AGCGCTG	1	0.974484	0.997822	0.898342	0.853702	0.795906	0.0171369
CAGAGCG	1854.04	1851.33	1931.69	1955.13	1792.1	1475.74	CAGAGCG	1	0.99854	1.04188	1.05453	0.966595	0.795959	0.0143406
AGGACGC	1133.09	1347.33	1124.85	961.76	935.567	901.956	AGGACGC	1	1.18907	0.992723	0.848791	0.825675	0.796012	0.0378834
GCTCTGA	1228.88	1337.38	1229.72	1171.42	1021.57	978.251	GCTCTGA	1	1.08829	1.00068	0.953237	0.831299	0.796049	0.0251398
GATTCGC	1104.1	1021.27	970.921	906.849	972.757	878.963	GATTCGC	1	0.924978	0.879374	0.821344	0.881038	0.796087	0.0142979
GCTTCTG	1327.19	1593.8	1387.03	1131.48	1116.87	1056.64	GCTTCTG	1	1.20088	1.04508	0.852537	0.841527	0.796144	0.0375608
GGACGCA	380.639	384.635	245.267	289.526	301.009	303.091	GGACGCA	1	1.0105	0.644358	0.760633	0.790799	0.796269	0.0254209
AGAACCC	507.938	418.898	568.344	565.741	593.882	404.469	AGAACCC	1	0.824703	1.11892	1.1138	1.1692	0.796296	0.00522091
GGGGGGT	4054.68	4778.09	3585.98	3492.62	2955.46	3229.48	GGGGGGT	1	1.17841	0.884404	0.861379	0.728901	0.796482	0.044934
AGTTTTG	1341.06	1608.17	1280.47	1000.03	1057.6	1068.13	AGTTTTG	1	1.19918	0.954817	0.745702	0.788629	0.796485	0.0485776
CCGCCCC	95.7899	71.8427	74.426	91.5169	67.4073	76.2952	CCGCCCC	1	0.750003	0.776971	0.955393	0.7037	0.796485	0.00800223
TAGTGTG	2078.39	2408.39	1820.05	1470.93	1286.55	1655.5	TAGTGTG	1	1.15878	0.875704	0.707725	0.619013	0.796532	0.0724174
GACTGAT	1057.47	1269.96	1057.19	998.366	846.078	842.383	GACTGAT	1	1.20094	0.999733	0.944109	0.800097	0.796602	0.0375018
GACACGC	1091.5	966.008	1048.73	1111.51	1013.43	869.557	GACACGC	1	0.885028	0.960815	1.01834	0.928478	0.796662	0.00985907
GGGTGGT	1348.62	1468.91	1178.98	1151.45	961.135	1074.4	GGGTGGT	1	1.08919	0.874208	0.853798	0.71268	0.796669	0.0343196
CCAACAC	128.56	110.527	153.926	141.435	127.841	102.424	CCAACAC	1	0.859732	1.19731	1.10015	0.99441	0.796699	0.00770876
GAGGGGG	3022.42	3311.4	3729.76	3953.53	3028.68	2408	GAGGGGG	1	1.09561	1.23403	1.30807	1.00207	0.796713	0.01634
GACACTG	1163.34	1075.43	1143.45	1179.74	1061.08	927.039	GACACTG	1	0.924431	0.982904	1.01409	0.912099	0.796876	0.012065
CTGACCG	841.942	851.06	898.186	841.956	915.81	670.98	CTGACCG	1	1.01083	1.0668	1.00002	1.08773	0.796943	0.0127385
CGGAAAC	810.433	960.482	771.324	745.447	743.805	645.897	CGGAAAC	1	1.18515	0.951743	0.919814	0.917787	0.796978	0.0303211
GGTTGAC	129.82	98.3693	111.639	123.132	108.084	103.469	GGTTGAC	1	0.757733	0.859949	0.948478	0.832566	0.797015	0.00607083
GGTCGGC	129.82	96.1587	103.181	118.14	142.95	103.469	GGTCGGC	1	0.740705	0.794801	0.910026	1.10114	0.797015	0.003694
CCATACG	487.772	333.792	463.471	477.552	435.823	388.792	CCATACG	1	0.68432	0.950179	0.979047	0.893498	0.797078	0.00241388
TGACCGC	878.494	843.323	852.516	808.677	872.808	700.244	TGACCGC	1	0.959965	0.970429	0.920526	0.993528	0.797096	0.0127565
GGGATGC	1433.07	2112.18	1344.74	995.039	1007.62	1142.34	GGGATGC	1	1.47389	0.938367	0.694342	0.703124	0.797128	0.282776
GATGTAC	1042.34	1164.96	1079.18	958.432	912.323	830.886	GATGTAC	1	1.11763	1.03534	0.919496	0.87526	0.797132	0.0260457
GGGGTTC	1504.91	2101.12	1243.25	948.448	804.239	1199.82	GGGGTTC	1	1.39618	0.826131	0.630236	0.53441	0.797271	0.367664
GTTGCAG	2322.9	2470.28	2171.89	1866.95	1716.56	1851.99	GTTGCAG	1	1.06345	0.934987	0.803712	0.738972	0.797273	0.0307494
GGAACCC	65.5404	46.4215	60.894	83.1972	60.4341	52.257	GGAACCC	1	0.708287	0.929106	1.2694	0.922089	0.797325	0.00297015
GATCATG	1346.1	1275.48	1265.24	1148.12	1069.22	1073.36	GATCATG	1	0.947541	0.939932	0.852924	0.794309	0.797384	0.0177023
GTACACG	1283.08	1205.85	1351.51	1341.14	1280.74	1023.19	GTACACG	1	0.939811	1.05333	1.04525	0.998175	0.79745	0.010915
GCGCAGC	2214.51	2067.97	2146.51	2161.46	1933.89	1766.29	GCGCAGC	1	0.933825	0.969295	0.976046	0.873282	0.797597	0.0136368
GGCGTAT	429.794	395.688	382.279	376.051	310.306	342.806	GGCGTAT	1	0.920645	0.889447	0.874957	0.721988	0.797605	0.0180361
GTGTGAT	1953.61	1813.75	1935.08	1883.58	1566.64	1558.3	GTGTGAT	1	0.928411	0.990513	0.964156	0.80192	0.797654	0.0151136
GACCCTG	828.078	767.059	881.271	861.923	717.074	660.529	GACCCTG	1	0.926313	1.06424	1.04087	0.86595	0.797665	0.0128826
GATATTG	1261.65	1380.49	1334.59	1089.88	1087.81	1006.47	GATATTG	1	1.09419	1.05781	0.863853	0.862214	0.797739	0.0255375
AACTCTG	865.89	719.533	860.973	896.866	815.861	690.838	AACTCTG	1	0.830975	0.994322	1.03577	0.942222	0.797835	0.00729106
GCAGCCG	1832.61	1752.96	1808.21	1828.67	1703.78	1462.15	GCAGCCG	1	0.956538	0.986687	0.997852	0.9297	0.797851	0.0134021
GAGAGAG	1366.27	1268.85	1348.13	1289.56	1119.19	1090.08	GAGAGAG	1	0.928701	0.986722	0.943855	0.819162	0.797854	0.014855
CGAAAGT	1501.13	1263.33	1353.2	1442.64	1373.71	1197.73	CGAAAGT	1	0.841585	0.901455	0.961037	0.915122	0.797887	0.00836651
GCGCTGA	1937.22	1975.12	1860.65	1723.85	1566.64	1545.76	GCGCTGA	1	1.01956	0.960472	0.889854	0.808703	0.797926	0.0218031
GGTGCCA	167.632	130.422	143.777	154.747	135.977	133.778	GGTGCCA	1	0.778026	0.857696	0.923133	0.811161	0.798044	0.00730159
GGCGTAC	236.954	218.844	208.054	237.944	199.898	189.17	GGCGTAC	1	0.923572	0.878038	1.00418	0.843614	0.798343	0.0136963
GGGCCGG	204.184	172.423	186.065	212.985	156.896	163.042	GGGCCGG	1	0.844448	0.911263	1.0431	0.768408	0.798506	0.0108954
GGTAAAG	204.184	163.58	164.075	178.042	185.951	163.042	GGTAAAG	1	0.801143	0.803568	0.87197	0.910706	0.798506	0.00701885
GGCCAGC	170.153	130.422	147.16	169.722	197.573	135.868	GGCCAGC	1	0.766499	0.864871	0.997468	1.16115	0.798506	0.00405124
GTGGAAA	1433.07	1407.01	1502.05	1520.84	1290.04	1144.43	GTGGAAA	1	0.981819	1.04814	1.06125	0.900193	0.798587	0.0148306
AGCAGGT	2428.78	2356.44	2381.63	2281.27	2081.49	1939.78	AGCAGGT	1	0.970217	0.980589	0.939266	0.857012	0.798665	0.0163577
GCGGCGA	2431.3	2673.65	2378.25	2252.98	2058.25	1941.87	GCGGCGA	1	1.09968	0.978181	0.926657	0.846563	0.798697	0.0258644
CAGCAGT	2127.54	1820.38	2087.31	2198.07	2073.36	1699.4	CAGCAGT	1	0.855627	0.98109	1.03315	0.974531	0.798761	0.00770406
AGTTGGG	2094.77	1724.23	2549.09	3046.68	2247.69	1673.27	AGTTGGG	1	0.823108	1.21688	1.45442	1.073	0.798783	0.00526141
TGTTGGC	1821.27	1675.59	1444.54	1630.67	1506.2	1454.84	TGTTGGC	1	0.920015	0.793151	0.895346	0.827009	0.798804	0.0148848
GGGGGAT	2166.62	2432.71	2075.47	2109.88	1690.99	1730.75	GGGGGAT	1	1.12281	0.957932	0.973814	0.780477	0.798828	0.0300097
GACTGAC	791.527	838.902	784.856	710.504	626.423	632.31	GACTGAC	1	1.05985	0.991572	0.897637	0.791411	0.798848	0.0253666
GGGGACC	518.021	607.9	519.29	470.896	416.066	413.876	GGGGACC	1	1.1735	1.00245	0.909028	0.803183	0.798954	0.0352236
ATGGTAG	1972.51	2118.81	1694.88	1574.09	1581.75	1576.07	ATGGTAG	1	1.07417	0.85925	0.798012	0.801894	0.799016	0.0289259
TGCGGAT	1734.3	1629.17	1740.55	1815.36	1501.56	1385.86	TGCGGAT	1	0.939383	1.00361	1.04674	0.865799	0.799086	0.0135216
AGGACGA	973.023	1099.75	904.952	891.874	826.321	777.584	AGGACGA	1	1.13024	0.930042	0.916601	0.84923	0.799142	0.0287629
GATGAAA	1008.31	936.166	969.229	1006.69	863.511	805.803	GATGAAA	1	0.928447	0.961237	0.998385	0.856391	0.799159	0.0135453
GGGAAGT	1635.99	2114.39	1490.21	1317.84	1276.09	1307.47	GGGAAGT	1	1.29242	0.910893	0.805533	0.780011	0.799192	0.0683971
CGTGTGG	2548.51	2132.07	2733.46	2976.8	2495.23	2036.98	CGTGTGG	1	0.836594	1.07257	1.16805	0.979093	0.799281	0.00694977
GTTAGTT	1957.39	1908.81	1759.16	1537.48	1660.78	1564.57	GTTAGTT	1	0.975179	0.898727	0.785477	0.848465	0.799317	0.0186707
GTCGGTT	2414.91	2692.44	2222.63	1817.03	1901.35	1930.37	GTCGGTT	1	1.11492	0.920377	0.752419	0.787337	0.799355	0.0353016
GGTAGTA	175.195	181.265	172.533	148.091	158.059	140.049	GGTAGTA	1	1.03465	0.984807	0.845294	0.902188	0.79939	0.0200819
TTGAAAG	1296.94	1319.7	1212.81	1134.81	1147.09	1036.78	TTGAAAG	1	1.01754	0.935125	0.874987	0.884453	0.799401	0.0192923
GAACGCG	1613.3	1565.07	1578.17	1663.94	1316.77	1289.7	GAACGCG	1	0.970101	0.978222	1.03139	0.816193	0.799418	0.0166118
GTGGCCG	2946.8	3418.61	2506.8	2026.68	1961.79	2355.75	GTGGCCG	1	1.16011	0.850687	0.687758	0.665734	0.799425	0.0673745
GGAATGG	1301.99	1278.8	1124.85	1149.79	976.244	1040.96	GGAATGG	1	0.982192	0.863947	0.883101	0.749811	0.799517	0.0215333
GAAGAAG	1238.97	1062.17	1146.84	1186.39	1113.38	990.793	GAAGAAG	1	0.857301	0.92564	0.957566	0.898639	0.799693	0.0093348
GATAAGT	1536.42	1344.01	1432.7	1502.54	1362.09	1229.08	GATAAGT	1	0.874769	0.932493	0.97795	0.886537	0.799967	0.0102877
TGCGAGG	2036.79	2237.07	2070.4	1983.42	1787.46	1629.37	TGCGAGG	1	1.09833	1.0165	0.973795	0.877583	0.799969	0.0236022
ATCTTCG	932.691	744.954	881.271	825.316	835.618	746.23	ATCTTCG	1	0.798715	0.94487	0.884877	0.895922	0.800083	0.00699115
CAGTATC	1012.1	933.955	1070.72	1031.65	944.865	809.984	CAGTATC	1	0.922794	1.05792	1.01932	0.933573	0.800304	0.0114
ATGTTAG	1412.9	1582.75	1390.41	1124.83	1065.73	1130.84	ATGTTAG	1	1.12021	0.984084	0.796111	0.754287	0.800369	0.0360149
GGATGAA	724.726	778.112	678.291	618.987	653.154	580.053	GGATGAA	1	1.07366	0.935928	0.854098	0.901242	0.800375	0.0229351
GATGTTA	1347.36	1330.75	1211.11	1156.44	1106.41	1078.58	GATGTTA	1	0.987671	0.898879	0.858301	0.821169	0.800517	0.019559
GCTGGAG	1864.12	1769.54	2117.76	2316.21	1797.92	1492.46	GCTGGAG	1	0.949263	1.13606	1.24252	0.964484	0.800624	0.0114488
GTAGACG	1503.65	1379.38	1551.11	1625.67	1470.18	1204	GTAGACG	1	0.917355	1.03156	1.08115	0.977739	0.80072	0.0100471
ATGAAAG	1027.22	1001.38	1136.69	1028.32	949.513	822.525	ATGAAAG	1	0.974842	1.10657	1.00107	0.924352	0.800729	0.0142388
GCGTCAC	1027.22	887.534	979.378	958.432	934.405	822.525	GCGTCAC	1	0.864015	0.953426	0.933034	0.909644	0.800729	0.00952016
GAGTGGC	587.343	508.425	488.843	540.782	526.474	470.313	GAGTGGC	1	0.865636	0.832296	0.920726	0.896366	0.800747	0.0100481
GGGTGAC	845.724	819.007	852.516	853.603	785.644	677.251	GGGTGAC	1	0.96841	1.00803	1.00932	0.92896	0.800794	0.0138464
TTGTTGG	2177.96	2354.23	1867.42	1750.47	1849.05	1744.34	TTGTTGG	1	1.08093	0.857415	0.80372	0.848984	0.800905	0.0269749
GAGTTGC	1555.32	1644.65	1476.68	1116.51	1078.52	1245.81	GAGTTGC	1	1.05743	0.949435	0.717861	0.693435	0.800995	0.0354621
TACTCAG	1038.56	996.956	1040.27	1051.61	871.646	831.932	TACTCAG	1	0.959937	1.00165	1.01256	0.83928	0.80104	0.0154796
GCCACGC	1152	987.009	1126.54	1236.31	1050.62	922.859	GCCACGC	1	0.856779	0.977899	1.07319	0.912001	0.801093	0.00871356
GCGTGCG	3016.12	3015.18	2982.11	2688.93	2478.96	2416.36	GCGTGCG	1	0.99969	0.988725	0.891521	0.821904	0.80115	0.0196868
TTGCGGT	2941.76	2922.34	2589.69	2359.47	2302.31	2356.79	TTGCGGT	1	0.9934	0.880319	0.802062	0.78263	0.801151	0.0222197
GAAACTA	819.255	702.953	773.015	808.677	855.376	656.348	GAAACTA	1	0.858039	0.943558	0.987088	1.04409	0.801152	0.00691452
GCTACGG	1604.48	1371.64	1588.32	1800.39	1572.45	1285.52	GCTACGG	1	0.854883	0.989927	1.1221	0.980037	0.801208	0.00754244
TCGAGTG	1417.94	1640.22	1381.96	1216.34	1108.73	1136.07	TCGAGTG	1	1.15676	0.97462	0.857823	0.781932	0.801209	0.0364669
GTTGAGC	1646.07	1812.65	1551.11	1379.41	1393.47	1318.97	GTTGAGC	1	1.10119	0.942306	0.838	0.846543	0.801281	0.0277557
GGCTCAA	149.987	98.3693	128.554	121.468	141.788	120.191	GGCTCAA	1	0.655853	0.857102	0.809858	0.945335	0.801345	0.00161825
AGTCAGC	1428.03	1327.43	1444.54	1426	1409.74	1144.43	AGTCAGC	1	0.929558	1.01157	0.998582	0.987197	0.801406	0.0108071
ATGATCG	1090.24	1163.85	1047.04	841.956	819.347	873.737	ATGATCG	1	1.06752	0.960374	0.772266	0.75153	0.801417	0.0309036
CGTAAGC	1543.98	1460.07	1454.69	1439.31	1561.99	1237.45	CGTAAGC	1	0.94565	0.942168	0.932208	1.01166	0.801464	0.0115471
CGGTTGT	868.411	1048.9	693.515	648.938	667.1	696.063	CGGTTGT	1	1.20784	0.798602	0.747271	0.768185	0.801537	0.0571057
GGTGCGC	264.683	277.423	252.033	229.624	203.384	212.163	GGTGCGC	1	1.04814	0.95221	0.867546	0.768408	0.801577	0.0259956
ACTCCCG	75.6236	65.2111	74.426	89.853	76.7049	60.6181	ACTCCCG	1	0.862312	0.984164	1.18816	1.0143	0.801577	0.00733473
GCTGGCT	2746.4	3174.34	2423.92	2218.04	2131.47	2202.11	GCTGGCT	1	1.15582	0.882582	0.807617	0.776095	0.801818	0.0397458
GGCAGGC	419.711	389.056	358.598	435.953	360.28	336.535	GGCAGGC	1	0.926962	0.854393	1.0387	0.858402	0.801826	0.0132463
GCTGCTA	1450.71	1575.01	1370.11	1247.96	1150.57	1163.24	GCTGCTA	1	1.08568	0.944443	0.860238	0.793109	0.801841	0.0284095
TGTCAGT	2027.97	2231.55	1928.31	1757.12	1797.92	1626.24	TGTCAGT	1	1.10038	0.950856	0.866444	0.886558	0.801904	0.0252893
GTTAAGG	1958.65	1708.75	2220.94	2387.76	2033.84	1570.85	GTTAAGG	1	0.872413	1.13391	1.21908	1.03839	0.802004	0.00735189
GCGTGGC	729.768	683.059	610.631	638.955	596.206	585.278	GCGTGGC	1	0.935995	0.836748	0.875559	0.816981	0.802007	0.0161361
GAGCGGG	2544.73	2569.76	2843.41	2958.49	2305.79	2041.16	GAGCGGG	1	1.00983	1.11737	1.16259	0.906105	0.802111	0.0152247
CGCTCTG	1430.55	1445.7	1309.22	1226.33	1278.41	1147.56	CGCTCTG	1	1.01059	0.91519	0.857244	0.893655	0.802186	0.018696
TCGGTTG	1948.57	2241.49	1632.3	1309.52	1340.01	1563.53	TCGGTTG	1	1.15033	0.837691	0.672044	0.68769	0.8024	0.0619471
TGCTGAA	1406.6	1610.38	1334.59	1316.18	1087.81	1128.75	TGCTGAA	1	1.14488	0.948809	0.935718	0.773365	0.802469	0.0333806
GGACGCT	431.054	510.636	387.353	336.117	364.929	345.941	GGACGCT	1	1.18462	0.898618	0.779755	0.846597	0.802547	0.039174
GCCGAAA	823.037	781.428	864.356	856.931	774.022	660.529	GCCGAAA	1	0.949445	1.0502	1.04118	0.940447	0.802551	0.012372
GCGGAGA	1334.76	1473.33	1530.81	1717.19	1278.41	1071.27	GCGGAGA	1	1.10382	1.14688	1.28652	0.957789	0.802595	0.0178266
GGAGGGT	2475.41	2503.44	2706.4	2837.02	2266.28	1986.81	GGAGGGT	1	1.01132	1.09331	1.14608	0.915517	0.802619	0.0152256
GGACGTG	589.864	669.795	522.673	472.56	420.715	473.448	GGACGTG	1	1.13551	0.886092	0.801134	0.71324	0.80264	0.0422589
AGGTCGG	1262.91	1359.49	1099.47	1096.54	1152.9	1013.79	AGGTCGG	1	1.07647	0.870586	0.868261	0.912887	0.802736	0.0226571
GCCTTGA	1072.59	1281.01	901.569	831.972	747.291	861.195	GCCTTGA	1	1.19431	0.84055	0.775663	0.696714	0.802909	0.0596931
CGTTCGG	1711.61	1604.86	1821.75	1777.09	1637.53	1374.36	CGTTCGG	1	0.937627	1.06434	1.03826	0.956719	0.802961	0.0114879
TGACCAG	956.638	942.798	979.378	951.776	936.729	768.178	TGACCAG	1	0.985532	1.02377	0.994917	0.979189	0.802997	0.0136478
AAGGGTG	2753.96	2988.66	2591.38	2219.7	2116.36	2211.52	AAGGGTG	1	1.08522	0.940965	0.806004	0.768478	0.803032	0.0309647
GTGAGGT	2566.16	2374.13	2623.52	2732.2	2280.23	2061.02	GTGAGGT	1	0.925167	1.02235	1.0647	0.888575	0.803152	0.0120685
GTGGGTA	2650.61	3187.61	2467.9	2003.39	1759.56	2128.95	GTGGGTA	1	1.2026	0.931069	0.755823	0.663834	0.803194	0.0665674
GACTGTG	1613.3	1828.12	1493.59	1213.02	1224.95	1295.97	GACTGTG	1	1.13315	0.925799	0.751883	0.759283	0.803305	0.0396997
CTCTCCC	40.3326	30.9476	52.4365	53.2462	56.9476	32.3993	CTCTCCC	1	0.767311	1.3001	1.32018	1.41195	0.803305	0.0040159
GGACCCG	80.6651	54.1584	86.2665	64.8938	62.7585	64.7987	GGACCCG	1	0.671397	1.06944	0.804484	0.778013	0.803305	0.00318655
GGTTACA	162.591	130.422	126.862	136.443	137.139	130.643	GGTTACA	1	0.80215	0.780257	0.839183	0.843462	0.803506	0.0082396
AGTGTTG	1789.76	2045.86	1706.72	1432.66	1349.31	1438.11	AGTGTTG	1	1.14309	0.953606	0.800475	0.753906	0.803524	0.0390266
TGTGTTG	1958.65	2421.65	1615.38	1301.2	1323.74	1573.98	TGTGTTG	1	1.23639	0.824742	0.664337	0.675843	0.803605	0.130757
TGGGTGG	2296.44	2752.13	2104.23	1800.39	1868.81	1845.72	TGGGTGG	1	1.19843	0.916301	0.783992	0.813787	0.803731	0.0435515
CGGCAGA	1533.9	1483.28	1522.35	1502.54	1520.15	1233.27	CGGCAGA	1	0.966998	0.992471	0.979557	0.991038	0.804007	0.0125912
GCGATCG	1501.13	1664.54	1527.42	1104.86	1007.62	1207.14	GCGATCG	1	1.10886	1.01752	0.736019	0.671244	0.804153	0.0431605
GAGTTAG	1588.1	1680.01	1366.73	1119.83	1180.79	1277.16	GAGTTAG	1	1.05788	0.860611	0.705143	0.743526	0.80421	0.0330076
GCTCATG	1463.32	1572.8	1466.53	1236.31	1212.17	1176.83	GCTCATG	1	1.07482	1.0022	0.844869	0.828371	0.80422	0.0256943
TGTTGGT	2551.04	2890.29	2322.43	2116.54	2031.52	2051.61	TGTTGGT	1	1.13299	0.910387	0.829678	0.79635	0.804226	0.0340739
AGGAGAG	1422.98	1472.22	1390.41	1411.02	1242.39	1144.43	AGGAGAG	1	1.0346	0.977111	0.991596	0.873086	0.804246	0.0191991
GTCTGAA	795.308	899.692	727.345	680.553	503.23	639.626	GTCTGAA	1	1.13125	0.914545	0.85571	0.632749	0.804249	0.0454271
CGTTAGC	1552.8	1592.7	1579.86	1394.39	1457.39	1248.94	CGTTAGC	1	1.02569	1.01742	0.897979	0.938555	0.804314	0.0175954
GGTTGCG	253.339	260.844	240.193	203.001	202.222	203.802	GGTTGCG	1	1.02963	0.948109	0.801303	0.798227	0.804465	0.0241743
GATAAGG	1649.85	1383.8	1765.93	1913.54	1634.05	1327.33	GATAAGG	1	0.838742	1.07035	1.15982	0.990418	0.804512	0.00673434
TAGGGTG	2880	3105.82	2643.81	2241.33	1983.87	2317.08	TAGGGTG	1	1.07841	0.917992	0.778241	0.688843	0.804541	0.0364072
GCGGACG	1530.12	1293.17	1679.66	1935.17	1409.74	1231.18	GCGGACG	1	0.845144	1.09773	1.26472	0.92133	0.804628	0.00802179
GGATTGC	978.065	1208.06	891.42	657.258	677.56	786.991	GGATTGC	1	1.23516	0.911412	0.671998	0.692755	0.80464	0.0973569
ACCTCTG	723.466	646.585	729.036	668.905	691.506	582.143	ACCTCTG	1	0.893732	1.0077	0.924585	0.955824	0.804659	0.0100138
GTAGTAC	1276.78	1266.64	1258.48	1191.38	1073.87	1027.37	GTAGTAC	1	0.992062	0.985665	0.933117	0.841077	0.80466	0.0180151
GTGTTTG	1833.87	2357.55	1431.01	1071.58	1161.03	1475.74	GTGTTTG	1	1.28556	0.780321	0.584327	0.633105	0.804712	0.297744
GGGCAAT	470.127	370.266	363.672	381.043	382.362	378.341	GGGCAAT	1	0.787589	0.773563	0.810512	0.813318	0.804764	0.00815689
GGGGAGT	2268.71	2953.29	2046.71	1720.52	1635.21	1825.86	GGGGAGT	1	1.30175	0.90215	0.758369	0.720767	0.804802	0.0995472
GATAGTA	1198.63	1187.06	1123.16	1156.44	1120.36	964.664	GATAGTA	1	0.990347	0.93703	0.964799	0.934694	0.804803	0.0152294
ACGTAAC	829.339	735.006	884.654	858.595	780.995	667.845	ACGTAAC	1	0.886256	1.0667	1.03528	0.941708	0.805274	0.0093928
GCAAATG	1617.08	1478.85	1591.7	1632.33	1568.96	1302.24	GCAAATG	1	0.914519	0.984303	1.00943	0.970242	0.805304	0.0103002
GCGAACG	1361.22	1502.07	1368.42	1128.15	1115.71	1096.35	GCGAACG	1	1.10347	1.00529	0.828779	0.819635	0.805416	0.0289334
GATGGCT	2423.74	2517.81	2298.75	2083.26	1914.14	1952.32	GATGGCT	1	1.03881	0.948432	0.859524	0.789746	0.805501	0.024263
GATTTGT	1589.36	1866.81	1476.68	1284.56	1214.49	1280.3	GATTTGT	1	1.17457	0.929106	0.80823	0.764142	0.805545	0.0426222
GCGGTCA	581.041	518.373	466.854	454.257	402.119	468.223	GCGGTCA	1	0.892145	0.803478	0.781798	0.692067	0.805834	0.0179827
GTGACAG	1667.5	1699.91	1705.03	1585.74	1348.15	1344.05	GTGACAG	1	1.01944	1.02251	0.950968	0.808484	0.806027	0.0205023
GGACGGG	181.497	190.107	179.299	222.968	199.898	146.32	GGACGGG	1	1.04744	0.987892	1.2285	1.10138	0.806184	0.0127683
GGTCAAG	90.7483	67.4216	87.958	58.238	66.2451	73.1598	GGTCAAG	1	0.742952	0.969252	0.641754	0.729987	0.806184	0.00810069
TGATGGT	2235.94	2280.18	2275.07	2286.26	2011.76	1802.87	TGATGGT	1	1.01979	1.0175	1.02251	0.899739	0.806314	0.0170955
GGACTGC	230.652	238.739	145.469	161.403	177.816	186.035	GGACTGC	1	1.03506	0.630686	0.699767	0.770927	0.806562	0.0302978
TTGTATG	1523.82	1881.17	1195.89	1069.92	1092.46	1229.08	TTGTATG	1	1.23452	0.7848	0.70213	0.716926	0.806584	0.0947143
GTCTGCC	1018.4	1245.64	835.601	815.333	754.265	821.48	GTCTGCC	1	1.22314	0.820506	0.800603	0.740639	0.80664	0.0580789
CCTGCAG	1300.73	1179.33	1241.56	1274.58	1237.74	1049.32	CCTGCAG	1	0.906668	0.954514	0.9799	0.951575	0.80672	0.0104162
GATTAGT	1395.25	1491.01	1378.57	1364.43	1292.36	1125.62	GATTAGT	1	1.06863	0.988043	0.97791	0.926254	0.806746	0.0197938
ACGAATC	558.354	499.583	620.78	565.741	605.504	450.455	ACGAATC	1	0.894743	1.1118	1.01323	1.08444	0.806756	0.00759571
AGTCACC	795.308	611.216	735.802	826.98	769.373	641.716	AGTCACC	1	0.768527	0.925179	1.03982	0.96739	0.806877	0.00442944
GTATCGC	1266.69	1184.85	1216.19	1049.95	1018.08	1022.15	GTATCGC	1	0.935389	0.960127	0.828888	0.803732	0.80694	0.0164708
CGGGACG	799.089	874.271	849.133	893.538	679.884	644.851	CGGGACG	1	1.09408	1.06263	1.1182	0.850824	0.806983	0.0219164
GGTGGTT	470.127	460.899	367.055	382.707	385.849	379.386	GGTGGTT	1	0.980372	0.780759	0.814051	0.820734	0.806987	0.0197179
GGACTTG	282.328	323.845	202.98	203.001	226.628	227.841	GGACTTG	1	1.14705	0.718951	0.719026	0.802712	0.807007	0.0425466
CTGAACG	1083.94	1083.17	1016.59	923.489	1019.25	874.782	CTGAACG	1	0.999289	0.937869	0.851976	0.940317	0.807041	0.0164699
GGGCCCA	94.5295	93.9482	74.426	76.5414	77.8671	76.2952	GGGCCCA	1	0.993851	0.787331	0.80971	0.823733	0.807105	0.0206581
TCCCGAG	94.5295	72.948	76.1175	78.2054	112.733	76.2952	TCCCGAG	1	0.771696	0.805225	0.827312	1.19257	0.807105	0.00443426
AGACCCG	709.601	532.741	740.877	763.75	727.534	572.737	AGACCCG	1	0.750762	1.04407	1.07631	1.02527	0.807125	0.00378869
TGTAACA	1184.77	1120.75	1099.47	1181.4	1105.25	956.303	TGTAACA	1	0.945962	0.928007	0.997156	0.93288	0.807164	0.0126389
GTGCTGT	2327.95	2884.76	2205.72	1763.78	1656.13	1879.16	GTGCTGT	1	1.23919	0.947494	0.757655	0.711412	0.807219	0.0681019
CTGTATG	1474.66	1781.7	1167.13	1096.54	1122.68	1190.41	CTGTATG	1	1.20821	0.79146	0.743588	0.761315	0.807247	0.0583632
GATCCCG	143.685	138.159	135.32	126.46	130.166	116.011	GATCCCG	1	0.961543	0.941784	0.880119	0.905912	0.807396	0.0148853
GTCGTGG	2645.56	2717.87	2796.05	2820.39	2405.74	2136.27	GTCGTGG	1	1.02733	1.05688	1.06608	0.90935	0.80749	0.0167842
GTCGACA	1158.3	1083.17	1177.28	1287.89	1170.33	935.4	GTCGACA	1	0.935134	1.01639	1.11188	1.01039	0.807562	0.00997096
TGAGATG	1361.22	1573.91	1290.61	1001.69	971.595	1099.49	TGAGATG	1	1.15624	0.948127	0.735877	0.713766	0.807719	0.0484143
GCTCCGC	243.256	192.317	180.99	206.329	204.546	196.486	GCTCCGC	1	0.790597	0.744033	0.848198	0.840869	0.807735	0.00760161
GCAGGGC	3018.64	2511.18	2929.68	3459.34	2827.62	2438.31	GCAGGGC	1	0.831891	0.970529	1.14599	0.93672	0.807752	0.00720898
ATGGTTG	1998.98	2482.44	1806.52	1409.36	1430.66	1614.74	ATGGTTG	1	1.24185	0.90372	0.705039	0.715695	0.807781	0.0826264
GACCGGG	1032.26	970.429	1209.42	1429.33	1109.9	834.022	GACCGGG	1	0.9401	1.17162	1.38466	1.07521	0.807956	0.00905922
CGGGTTG	2409.87	3484.92	1933.38	1599.05	1559.67	1947.1	CGGGTTG	1	1.4461	0.802277	0.663542	0.647199	0.807967	0.373256
ATGCTGT	1777.15	1883.38	1754.09	1542.48	1452.74	1436.02	ATGCTGT	1	1.05978	0.987019	0.867947	0.817455	0.808046	0.0244138
TGTTACA	1192.33	1166.06	1167.13	1123.16	1107.57	963.619	TGTTACA	1	0.977968	0.978868	0.941988	0.928913	0.80818	0.0146836
GTTAGAA	1198.63	1244.54	1194.2	1184.73	1083.17	968.845	GTTAGAA	1	1.0383	0.9963	0.988399	0.903667	0.808291	0.0183925
[truncated: 14,385 more rows]

## Sheet: Figure 1f
sequence	bio	bio_sd	hits-eq
UGCAUGA	0.68688	0.04293	-0.090497
UGCAUGC	-0.27343	-0.17662	0.022036
UGCAUGU	0	0	0
UGCAUGG	0.20137	0.020137	-0.035348
CGCAUGU	-1.2767	-0.76156	-0.30817
AGCAUGU	-1.8587	-0.39178	-0.30333
UGCACGU	-2.4211	-0.69656	-0.66497
GGAAUGU	-4.0796	-1.851	-2.8769
GGGUUGU	-5.9117	-3.3925	-3.56
GGCUUGU	-6.1395	-3.946	-3.8859
UGCUUGU	-4.2637	-0.21696	-2.9331
CGGUUGU	-5.7726	-0.070605	-3.5779
UGCCUGU	-3.7848	-0.84346	-2.9942
GGCAUGU	-1.8084	-0.32626	-0.85309
UGCGUGU	-4.8102	-2.5342	-3.174
UGCAAGU	-5.3452	-0.73381	-3.5418
UACAUGU	-5.3608	-0.3009	-4.4529
UGCAUAU	-7.013	-1.1632	-4.4678

## Sheet: Figure 1g-h
	sequence	K	KA	RKA
1	AAAAAAA	157.141	0.0063637	0.000894517
2	AAAAAAC	780.44	0.00128133	0.000180111
3	AAAAAAG	134.289	0.0074466	0.00104674
4	AAAAAAT	429.689	0.00232727	0.000327133
5	AAAAACA	244.152	0.0040958	0.000575729
6	AAAAACC	686.701	0.00145624	0.000204697
7	AAAAACG	115.411	0.00866467	0.00121795
8	AAAAACT	310.188	0.00322385	0.000453162
9	AAAAAGA	102.403	0.00976531	0.00137267
10	AAAAAGC	87.8176	0.0113872	0.00160065
11	AAAAAGG	59.8739	0.0167018	0.00234769
12	AAAAAGT	188.954	0.0052923	0.000743914
13	AAAAATA	496.676	0.00201339	0.000283013
14	AAAAATC	153.215	0.00652677	0.00091744
15	AAAAATG	503.69	0.00198535	0.000279071
16	AAAAATT	278.75	0.00358744	0.00050427
17	AAAACAA	1216.6	0.000821962	0.00011554
18	AAAACAC	97.337	0.0102736	0.00144411
19	AAAACAG	471.892	0.00211913	0.000297876
20	AAAACAT	133.068	0.00751495	0.00105634
21	AAAACCA	79.1719	0.0126307	0.00177545
22	AAAACCC	179.988	0.00555591	0.00078097
23	AAAACCG	478.06	0.00209179	0.000294033
24	AAAACCT	643.946	0.00155292	0.000218288
25	AAAACGA	180.123	0.00555178	0.000780389
26	AAAACGC	117.798	0.00848911	0.00119328
27	AAAACGG	32.7082	0.0305733	0.00429756
28	AAAACGT	186.269	0.00536858	0.000754637
29	AAAACTA	78.9429	0.0126674	0.0017806
30	AAAACTC	84.4994	0.0118344	0.00166351
31	AAAACTG	43.0007	0.0232555	0.00326892
32	AAAACTT	87.811	0.0113881	0.00160077
33	AAAAGAA	78.9494	0.0126663	0.00178045
34	AAAAGAC	55.6537	0.0179682	0.00252572
35	AAAAGAG	44.6906	0.0223761	0.00314531
36	AAAAGAT	63.5694	0.0157308	0.00221121
37	AAAAGCA	19.619	0.050971	0.00716477
38	AAAAGCC	46.3663	0.0215674	0.00303163
39	AAAAGCG	47.9985	0.020834	0.00292854
40	AAAAGCT	68.1755	0.014668	0.00206182
41	AAAAGGA	134.123	0.00745584	0.00104803
42	AAAAGGC	24.5351	0.040758	0.00572917
43	AAAAGGG	32.5243	0.0307463	0.00432187
44	AAAAGGT	26.8718	0.0372138	0.00523098
45	AAAAGTA	88.6888	0.0112754	0.00158493
46	AAAAGTC	51.4699	0.0194288	0.00273102
47	AAAAGTG	19.3214	0.0517561	0.00727513
48	AAAAGTT	84.8415	0.0117867	0.0016568
49	AAAATAA	145.307	0.00688197	0.000967368
50	AAAATAC	393.472	0.00254148	0.000357244
51	AAAATAG	103.144	0.00969519	0.00136281
52	AAAATAT	73.0079	0.0136972	0.00192535
53	AAAATCA	320.543	0.0031197	0.000438523
54	AAAATCC	281.54	0.0035519	0.000499275
55	AAAATCG	57.1776	0.0174894	0.0024584
56	AAAATCT	142.958	0.00699507	0.000983265
57	AAAATGA	124.465	0.00803436	0.00112935
58	AAAATGC	26.945	0.0371126	0.00521675
59	AAAATGG	26.5352	0.0376858	0.00529733
60	AAAATGT	62.6251	0.015968	0.00224455
61	AAAATTA	628.495	0.0015911	0.000223654
62	AAAATTC	54.7221	0.0182742	0.00256872
63	AAAATTG	20.6019	0.0485393	0.00682296
64	AAAATTT	130.105	0.00768611	0.0010804
65	AAACAAA	81.7859	0.012227	0.0017187
66	AAACAAC	112.409	0.00889609	0.00125048
67	AAACAAG	145.098	0.00689189	0.000968762
68	AAACAAT	299.163	0.00334266	0.000469863
69	AAACACA	247.623	0.00403839	0.000567659
70	AAACACC	76.5232	0.0130679	0.0018369
71	AAACACG	68.8069	0.0145334	0.0020429
72	AAACACT	146.482	0.0068268	0.000959613
73	AAACAGA	775.774	0.00128904	0.000181194
74	AAACAGC	102.347	0.00977065	0.00137342
75	AAACAGG	48.9277	0.0204383	0.00287292
76	AAACAGT	53.5621	0.0186699	0.00262435
77	AAACATA	184.882	0.00540885	0.000760298
78	AAACATC	340.39	0.00293781	0.000412955
79	AAACATG	62.6777	0.0159546	0.00224267
80	AAACATT	49.6439	0.0201435	0.00283148
81	AAACCAA	464.62	0.00215229	0.000302538
82	AAACCAC	65.9246	0.0151688	0.00213222
83	AAACCAG	161.233	0.00620222	0.000871818
84	AAACCAT	420.404	0.00237866	0.000334358
85	AAACCCA	95.6046	0.0104597	0.00147028
86	AAACCCC	126.564	0.00790114	0.00111063
87	AAACCCG	204.832	0.00488206	0.000686249
88	AAACCCT	296.557	0.00337203	0.000473992
89	AAACCGA	138.086	0.00724185	0.00101796
90	AAACCGC	51.3445	0.0194763	0.00273769
91	AAACCGG	27.4554	0.0364227	0.00511978
92	AAACCGT	131.401	0.00761027	0.00106974
93	AAACCTA	65.0013	0.0153843	0.0021625
94	AAACCTC	325.922	0.00306822	0.000431286
95	AAACCTG	41.8562	0.0238913	0.0033583
96	AAACCTT	85.6315	0.0116779	0.00164152
97	AAACGAA	42.0683	0.0237709	0.00334137
98	AAACGAC	56.644	0.0176541	0.00248156
99	AAACGAG	35.4034	0.0282459	0.0039704
100	AAACGAT	56.3732	0.0177389	0.00249348
101	AAACGCA	20.6001	0.0485435	0.00682354
102	AAACGCC	35.0959	0.0284934	0.00400518
103	AAACGCG	61.0187	0.0163884	0.00230365
104	AAACGCT	30.2826	0.0330223	0.0046418
105	AAACGGA	64.0177	0.0156207	0.00219573
106	AAACGGC	19.0676	0.052445	0.00737196
107	AAACGGG	23.3425	0.0428402	0.00602186
108	AAACGGT	23.8372	0.0419513	0.0058969
109	AAACGTA	67.5754	0.0147983	0.00208013
110	AAACGTC	30.7188	0.0325533	0.00457587
111	AAACGTG	22.7148	0.0440241	0.00618827
112	AAACGTT	27.7496	0.0360366	0.00506551
113	AAACTAA	114.156	0.00875996	0.00123135
114	AAACTAC	81.1729	0.0123194	0.00173168
115	AAACTAG	137.372	0.00727951	0.00102325
116	AAACTAT	75.349	0.0132716	0.00186553
117	AAACTCA	209.031	0.00478399	0.000672464
118	AAACTCC	359.852	0.00277892	0.00039062
119	AAACTCG	40.6392	0.0246068	0.00345887
120	AAACTCT	108.127	0.0092484	0.00130001
121	AAACTGA	90.1494	0.0110927	0.00155925
122	AAACTGC	26.304	0.038017	0.00534389
123	AAACTGG	17.7883	0.0562166	0.00790211
124	AAACTGT	23.3389	0.042847	0.00602281
125	AAACTTA	44.9417	0.0222511	0.00312773
126	AAACTTC	72.315	0.0138284	0.0019438
127	AAACTTG	29.9296	0.0334118	0.00469654
128	AAACTTT	143.574	0.00696505	0.000979045
129	AAAGAAA	150.179	0.00665872	0.000935987
130	AAAGAAC	22.5112	0.0444223	0.00624425
131	AAAGAAG	26.0807	0.0383425	0.00538964
132	AAAGAAT	28.3902	0.0352234	0.00495119
133	AAAGACA	76.8804	0.0130072	0.00182837
134	AAAGACC	209.566	0.00477176	0.000670744
135	AAAGACG	35.9795	0.0277936	0.00390683
136	AAAGACT	112.941	0.00885416	0.00124459
137	AAAGAGA	21.6359	0.0462195	0.00649687
138	AAAGAGC	34.1169	0.029311	0.00412012
139	AAAGAGG	21.126	0.0473351	0.00665368
140	AAAGAGT	26.6724	0.0374919	0.00527007
141	AAAGATA	116.065	0.00861586	0.00121109
142	AAAGATC	38.5424	0.0259455	0.00364704
143	AAAGATG	14.6995	0.0680296	0.00956262
144	AAAGATT	37.8846	0.0263959	0.00371036
145	AAAGCAA	223.91	0.00446608	0.000627776
146	AAAGCAC	27.3143	0.0366109	0.00514623
147	AAAGCAG	29.951	0.0333879	0.00469318
148	AAAGCAT	18.6956	0.0534886	0.00751866
149	AAAGCCA	374.256	0.00267197	0.000375587
150	AAAGCCC	88.9896	0.0112373	0.00157957
151	AAAGCCG	69.724	0.0143423	0.00201603
152	AAAGCCT	33.5485	0.0298076	0.00418992
153	AAAGCGA	24.6758	0.0405256	0.0056965
154	AAAGCGC	26.7069	0.0374435	0.00526327
155	AAAGCGG	17.9548	0.0556955	0.00782886
156	AAAGCGT	24.7401	0.0404203	0.0056817
157	AAAGCTA	111.693	0.00895315	0.0012585
158	AAAGCTC	32.8947	0.0304001	0.0042732
159	AAAGCTG	12.6308	0.0791713	0.0111288
160	AAAGCTT	25.4438	0.0393022	0.00552454
161	AAAGGAA	29.3415	0.0340814	0.00479068
162	AAAGGAC	17.7312	0.0563978	0.00792759
163	AAAGGAG	19.9999	0.0500002	0.00702831
164	AAAGGAT	27.371	0.036535	0.00513556
165	AAAGGCA	19.1841	0.0521266	0.00732721
166	AAAGGCC	17.9601	0.0556788	0.00782653
167	AAAGGCG	17.582	0.0568765	0.00799487
168	AAAGGCT	25.3205	0.0394937	0.00555146
169	AAAGGGA	29.0827	0.0343847	0.0048333
170	AAAGGGC	17.6162	0.056766	0.00797934
171	AAAGGGG	24.2822	0.0411824	0.00578883
172	AAAGGGT	14.9008	0.0671106	0.00943344
173	AAAGGTA	27.6613	0.0361516	0.00508167
174	AAAGGTC	18.3687	0.0544404	0.00765244
175	AAAGGTG	14.8789	0.0672093	0.00944732
176	AAAGGTT	20.5431	0.0486782	0.00684248
177	AAAGTAA	70.438	0.0141969	0.00199559
178	AAAGTAC	37.8889	0.026393	0.00370994
179	AAAGTAG	30.2532	0.0330543	0.0046463
180	AAAGTAT	83.419	0.0119877	0.00168505
181	AAAGTCA	126.344	0.00791488	0.00111256
182	AAAGTCC	20.8576	0.0479441	0.00673929
183	AAAGTCG	22.3911	0.0446605	0.00627773
184	AAAGTCT	17.7152	0.0564488	0.00793475
185	AAAGTGA	22.206	0.0450329	0.00633007
186	AAAGTGC	12.1832	0.0820801	0.0115376
187	AAAGTGG	12.2902	0.0813658	0.0114372
188	AAAGTGT	21.8785	0.0457069	0.00642482
189	AAAGTTA	65.8443	0.0151874	0.00213482
190	AAAGTTC	23.8074	0.0420037	0.00590427
191	AAAGTTG	12.4407	0.0803813	0.0112988
192	AAAGTTT	25.1643	0.0397389	0.00558592
193	AAATAAA	215.713	0.00463578	0.000651631
194	AAATAAC	87.7011	0.0114024	0.00160278
195	AAATAAG	33.7293	0.0296478	0.00416746
196	AAATAAT	513.909	0.00194587	0.000273522
197	AAATACA	547.085	0.00182787	0.000256935
198	AAATACC	59.1296	0.016912	0.00237725
199	AAATACG	36.6384	0.0272938	0.00383657
200	AAATACT	53.0988	0.0188328	0.00264725
201	AAATAGA	33.52	0.0298329	0.00419348
202	AAATAGC	65.2929	0.0153156	0.00215284
203	AAATAGG	35.7913	0.0279397	0.00392736
204	AAATAGT	41.903	0.0238646	0.00335454
205	AAATATA	517.912	0.00193083	0.000271408
206	AAATATC	558.438	0.00179071	0.000251712
207	AAATATG	23.0857	0.0433168	0.00608885
208	AAATATT	152.846	0.00654254	0.000919656
209	AAATCAA	140.936	0.0070954	0.000997369
210	AAATCAC	459.976	0.00217403	0.000305593
211	AAATCAG	28.4219	0.0351842	0.00494568
212	AAATCAT	165.516	0.0060417	0.000849255
213	AAATCCA	97.2793	0.0102797	0.00144497
214	AAATCCC	148.393	0.00673884	0.000947249
215	AAATCCG	69.382	0.014413	0.00202597
216	AAATCCT	124.344	0.0080422	0.00113046
217	AAATCGA	59.9293	0.0166863	0.00234552
218	AAATCGC	139.454	0.00717083	0.00100797
219	AAATCGG	40.3752	0.0247677	0.00348148
220	AAATCGT	55.013	0.0181775	0.00255513
221	AAATCTA	64.5979	0.0154804	0.00217601
222	AAATCTC	72.1707	0.013856	0.00194768
223	AAATCTG	22.5049	0.0444347	0.00624599
224	AAATCTT	59.1597	0.0169034	0.00237603
225	AAATGAA	32.536	0.0307352	0.00432031
226	AAATGAC	24.3093	0.0411365	0.00578237
227	AAATGAG	16.1464	0.0619334	0.00870571
228	AAATGAT	32.254	0.031004	0.00435809
229	AAATGCA	14.4502	0.0692033	0.0097276
230	AAATGCC	29.7344	0.033631	0.00472736
231	AAATGCG	15.5223	0.0644236	0.00905574
232	AAATGCT	27.2486	0.0366991	0.00515863
233	AAATGGA	83.5324	0.0119714	0.00168277
234	AAATGGC	21.385	0.0467618	0.0065731
235	AAATGGG	44.6487	0.0223971	0.00314826
236	AAATGGT	17.9601	0.0556791	0.00782656
237	AAATGTA	56.692	0.0176392	0.00247946
238	AAATGTC	34.535	0.0289561	0.00407023
239	AAATGTG	14.0315	0.0712681	0.0100178
240	AAATGTT	28.467	0.0351284	0.00493784
241	AAATTAA	106.014	0.00943273	0.00132592
242	AAATTAC	107.809	0.00927566	0.00130384
243	AAATTAG	21.3305	0.0468813	0.00658989
244	AAATTAT	97.6971	0.0102357	0.00143879
245	AAATTCA	420.178	0.00237995	0.000334538
246	AAATTCC	100.828	0.00991786	0.00139411
247	AAATTCG	13.8286	0.0723138	0.0101648
248	AAATTCT	56.1785	0.0178004	0.00250212
249	AAATTGA	25.8217	0.0387271	0.00544369
250	AAATTGC	14.2088	0.0703788	0.00989284
251	AAATTGG	16.386	0.0610276	0.00857838
252	AAATTGT	23.8883	0.0418615	0.00588429
253	AAATTTA	91.2031	0.0109645	0.00154124
254	AAATTTC	23.5374	0.0424855	0.005972
255	AAATTTG	11.3831	0.0878494	0.0123486
256	AAATTTT	39.7456	0.02516	0.00353663
257	AACAAAA	326.329	0.00306439	0.000430748
258	AACAAAC	305.9	0.00326905	0.000459515
259	AACAAAG	110.273	0.00906844	0.00127471
260	AACAAAT	136.969	0.00730092	0.00102626
261	AACAACA	145.906	0.00685373	0.000963399
262	AACAACC	181.645	0.00550523	0.000773846
263	AACAACG	30.9938	0.0322645	0.00453528
264	AACAACT	105.023	0.00952169	0.00133842
265	AACAAGA	65.8803	0.015179	0.00213365
266	AACAAGC	38.6811	0.0258524	0.00363396
267	AACAAGG	23.3893	0.0427545	0.00600981
268	AACAAGT	60.7235	0.0164681	0.00231485
269	AACAATA	120.695	0.00828535	0.00116463
270	AACAATC	96.2616	0.0103884	0.00146024
271	AACAATG	31.5477	0.031698	0.00445564
272	AACAATT	293.171	0.00341098	0.000479466
273	AACACAA	90.895	0.0110017	0.00154646
274	AACACAC	294.38	0.00339697	0.000477497
275	AACACAG	55.1176	0.018143	0.00255028
276	AACACAT	75.5456	0.013237	0.00186067
277	AACACCA	210.876	0.00474212	0.000666578
278	AACACCC	531.087	0.00188293	0.000264675
279	AACACCG	286.096	0.00349533	0.000491323
280	AACACCT	132.978	0.00752002	0.00105706
281	AACACGA	108.277	0.0092356	0.00129821
282	AACACGC	70.7224	0.0141398	0.00198757
283	AACACGG	20.7323	0.0482339	0.00678003
284	AACACGT	47.0279	0.021264	0.00298898
285	AACACTA	775.05	0.00129024	0.000181363
286	AACACTC	153	0.00653596	0.000918731
287	AACACTG	32.2826	0.0309765	0.00435422
288	AACACTT	245.492	0.00407346	0.000572588
289	AACAGAA	54.5535	0.0183306	0.00257665
290	AACAGAC	58.3403	0.0171408	0.00240941
291	AACAGAG	35.991	0.0277847	0.00390557
292	AACAGAT	68.0469	0.0146958	0.00206572
293	AACAGCA	35.7218	0.0279941	0.003935
294	AACAGCC	39.1791	0.0255238	0.00358777
295	AACAGCG	33.2712	0.030056	0.00422484
296	AACAGCT	51.4362	0.0194416	0.00273281
297	AACAGGA	71.3739	0.0140107	0.00196943
298	AACAGGC	30.5029	0.0327838	0.00460827
299	AACAGGG	21.7459	0.0459857	0.006464
300	AACAGGT	28.6112	0.0349514	0.00491296
301	AACAGTA	57.4308	0.0174123	0.00244756
302	AACAGTC	23.753	0.0420999	0.0059178
303	AACAGTG	20.3321	0.0491833	0.00691348
304	AACAGTT	58.5899	0.0170678	0.00239914
305	AACATAA	215.932	0.0046311	0.000650973
306	AACATAC	739.476	0.00135231	0.000190088
307	AACATAG	52.2547	0.019137	0.00269001
308	AACATAT	110.353	0.00906184	0.00127378
309	AACATCA	426.939	0.00234226	0.00032924
310	AACATCC	597.24	0.00167437	0.000235358
311	AACATCG	23.5902	0.0423906	0.00595865
312	AACATCT	610.622	0.00163768	0.000230201
313	AACATGA	30.7966	0.0324711	0.00456431
314	AACATGC	38.8695	0.0257271	0.00361635
315	AACATGG	27.7326	0.0360586	0.0050686
316	AACATGT	20.9376	0.0477609	0.00671353
317	AACATTA	127.331	0.00785354	0.00110394
318	AACATTC	64.8364	0.0154234	0.002168
319	AACATTG	23.4188	0.0427008	0.00600226
320	AACATTT	135.278	0.00739221	0.00103909
321	AACCAAA	256.988	0.00389123	0.000546973
322	AACCAAC	219.471	0.0045564	0.000640473
323	AACCAAG	71.316	0.0140221	0.00197102
324	AACCAAT	361.973	0.00276264	0.000388331
325	AACCACA	115.677	0.00864476	0.00121516
326	AACCACC	58.6259	0.0170573	0.00239767
327	AACCACG	133.435	0.00749427	0.00105344
328	AACCACT	91.1298	0.0109734	0.00154248
329	AACCAGA	49.2358	0.0203104	0.00285495
330	AACCAGC	171.24	0.00583974	0.000820867
331	AACCAGG	32.8197	0.0304695	0.00428296
332	AACCAGT	148.763	0.00672209	0.000944894
333	AACCATA	1191.7	0.00083914	0.000117954
334	AACCATC	122.35	0.0081733	0.00114888
335	AACCATG	35.5271	0.0281475	0.00395657
336	AACCATT	101.959	0.00980786	0.00137865
337	AACCCAA	174.529	0.0057297	0.000805399
338	AACCCAC	29.7251	0.0336416	0.00472885
339	AACCCAG	170.397	0.00586865	0.000824931
340	AACCCAT	312.457	0.00320044	0.000449871
341	AACCCCA	425.454	0.00235043	0.00033039
342	AACCCCC	24.3803	0.0410167	0.00576553
343	AACCCCG	260.953	0.00383211	0.000538663
344	AACCCCT	52.8104	0.0189357	0.0026617
345	AACCCGA	67.4605	0.0148235	0.00208367
346	AACCCGC	138.901	0.00719938	0.00101199
347	AACCCGG	27.9503	0.0357778	0.00502913
348	AACCCGT	158.321	0.00631629	0.000887853
349	AACCCTA	180.189	0.00554971	0.000780098
350	AACCCTC	404.055	0.00247491	0.000347887
351	AACCCTG	42.4603	0.0235514	0.00331052
352	AACCCTT	226.171	0.00442143	0.000621501
353	AACCGAA	53.2185	0.0187905	0.00264129
354	AACCGAC	65.2793	0.0153188	0.00215329
355	AACCGAG	42.7715	0.02338	0.00328643
356	AACCGAT	44.9694	0.0222374	0.00312581
357	AACCGCA	26.2611	0.0380791	0.00535261
358	AACCGCC	19.5823	0.0510664	0.00717818
359	AACCGCG	78.0375	0.0128144	0.00180126
360	AACCGCT	60.8121	0.0164441	0.00231147
361	AACCGGA	56.775	0.0176134	0.00247583
362	AACCGGC	41.6858	0.023989	0.00337203
363	AACCGGG	34.998	0.028573	0.00401638
364	AACCGGT	29.7608	0.0336013	0.00472318
365	AACCGTA	73.668	0.0135744	0.0019081
366	AACCGTC	26.5562	0.0376559	0.00529313
367	AACCGTG	44.7701	0.0223363	0.00313972
368	AACCGTT	78.1891	0.0127895	0.00179776
369	AACCTAA	122.651	0.00815324	0.00114607
370	AACCTAC	65.1102	0.0153586	0.00215889
371	AACCTAG	67.9547	0.0147157	0.00206852
372	AACCTAT	658.447	0.00151873	0.00021348
373	AACCTCA	524.759	0.00190564	0.000267867
374	AACCTCC	45.4843	0.0219856	0.00309042
375	AACCTCG	83.0529	0.0120405	0.00169248
376	AACCTCT	117.99	0.00847529	0.00119133
377	AACCTGA	45.7213	0.0218717	0.0030744
378	AACCTGC	21.3819	0.0467685	0.00657405
379	AACCTGG	15.0595	0.0664031	0.00933399
380	AACCTGT	29.5369	0.0338559	0.00475898
381	AACCTTA	262.439	0.00381042	0.000535613
382	AACCTTC	28.5468	0.0350302	0.00492404
383	AACCTTG	16.9005	0.05917	0.00831727
384	AACCTTT	238.465	0.00419349	0.00058946
385	AACGAAA	42.7602	0.0233862	0.0032873
386	AACGAAC	26.1042	0.0383081	0.0053848
387	AACGAAG	22.1116	0.045225	0.00635708
388	AACGAAT	44.97	0.0222371	0.00312576
389	AACGACA	194.223	0.00514872	0.000723732
390	AACGACC	26.1742	0.0382056	0.00537039
391	AACGACG	37.2527	0.0268437	0.0037733
392	AACGACT	27.6356	0.0361852	0.00508639
393	AACGAGA	27.7362	0.0360539	0.00506794
394	AACGAGC	19.9316	0.0501717	0.00705241
395	AACGAGG	22.6873	0.0440776	0.00619579
396	AACGAGT	22.8323	0.0437976	0.00615644
397	AACGATA	48.6968	0.0205352	0.00288654
398	AACGATC	39.042	0.0256134	0.00360036
399	AACGATG	15.3364	0.0652041	0.00916546
400	AACGATT	37.5142	0.0266566	0.00374699
401	AACGCAA	30.8896	0.0323734	0.00455058
402	AACGCAC	45.2794	0.0220851	0.0031044
403	AACGCAG	21.7517	0.0459735	0.00646229
404	AACGCAT	29.0711	0.0343984	0.00483523
405	AACGCCA	95.1615	0.0105084	0.00147713
406	AACGCCC	35.6708	0.0280341	0.00394063
407	AACGCCG	28.4912	0.0350986	0.00493365
408	AACGCCT	26.7669	0.0373596	0.00525147
409	AACGCGA	31.0339	0.0322229	0.00452942
410	AACGCGC	14.0957	0.0709434	0.0099722
411	AACGCGG	17.4665	0.0572525	0.00804773
412	AACGCGT	15.4638	0.0646671	0.00908997
413	AACGCTA	28.1575	0.0355145	0.00499212
414	AACGCTC	23.6938	0.0422052	0.0059326
415	AACGCTG	18.1019	0.0552428	0.00776523
416	AACGCTT	45.485	0.0219853	0.00309037
417	AACGGAA	32.5453	0.0307264	0.00431908
418	AACGGAC	10.4433	0.0957552	0.0134599
419	AACGGAG	20.9119	0.0478196	0.00672179
420	AACGGAT	25.0748	0.0398807	0.00560585
421	AACGGCA	12.8532	0.0778015	0.0109362
422	AACGGCC	12.7492	0.0784363	0.0110254
423	AACGGCG	15.492	0.0645493	0.0090734
424	AACGGCT	21.6724	0.0461417	0.00648593
425	AACGGGA	15.5586	0.0642733	0.00903461
426	AACGGGC	9.18307	0.108896	0.015307
427	AACGGGG	14.9451	0.0669118	0.00940549
428	AACGGGT	12.7702	0.0783071	0.0110073
429	AACGGTA	16.596	0.0602555	0.00846985
430	AACGGTC	30.5699	0.0327119	0.00459817
431	AACGGTG	12.1569	0.0822579	0.0115626
432	AACGGTT	18.3142	0.0546023	0.0076752
433	AACGTAA	244.886	0.00408353	0.000574003
434	AACGTAC	33.7388	0.0296394	0.00416628
435	AACGTAG	21.2046	0.0471596	0.00662902
436	AACGTAT	51.5752	0.0193892	0.00272545
437	AACGTCA	38.2528	0.0261419	0.00367465
438	AACGTCC	21.481	0.0465528	0.00654372
439	AACGTCG	21.1491	0.0472833	0.00664641
440	AACGTCT	25.822	0.0387267	0.00544364
441	AACGTGA	16.5661	0.0603641	0.00848512
442	AACGTGC	12.362	0.080893	0.0113708
443	AACGTGG	15.4008	0.0649317	0.00912716
444	AACGTGT	19.9237	0.0501914	0.00705519
445	AACGTTA	75.0206	0.0133297	0.00187369
446	AACGTTC	20.4601	0.0488757	0.00687024
447	AACGTTG	8.98354	0.111315	0.015647
448	AACGTTT	27.8144	0.0359526	0.0050537
449	AACTAAA	427.751	0.00233781	0.000328616
450	AACTAAC	102.079	0.00979631	0.00137702
451	AACTAAG	18.1954	0.054959	0.00772535
452	AACTAAT	180.847	0.00552955	0.000777264
453	AACTACA	63.3818	0.0157774	0.00221776
454	AACTACC	579.159	0.00172664	0.000242706
455	AACTACG	35.9308	0.0278313	0.00391212
456	AACTACT	155.246	0.00644139	0.000905437
457	AACTAGA	69.0753	0.014477	0.00203496
458	AACTAGC	31.0946	0.0321599	0.00452057
459	AACTAGG	20.7203	0.0482618	0.00678395
460	AACTAGT	27.0378	0.0369853	0.00519885
461	AACTATA	84.7053	0.0118056	0.00165947
462	AACTATC	93.7968	0.0106613	0.00149862
463	AACTATG	21.8009	0.0458696	0.00644768
464	AACTATT	118.867	0.00841278	0.00118255
465	AACTCAA	718.973	0.00139087	0.000195509
466	AACTCAC	65.3565	0.0153007	0.00215075
467	AACTCAG	20.3682	0.0490962	0.00690124
468	AACTCAT	684.524	0.00146087	0.000205348
469	AACTCCA	231.167	0.00432588	0.00060807
470	AACTCCC	52.9866	0.0188727	0.00265285
471	AACTCCG	29.6041	0.0337791	0.00474818
472	AACTCCT	468.533	0.00213432	0.000300012
473	AACTCGA	23.5504	0.042462	0.0059687
474	AACTCGC	21.683	0.0461191	0.00648275
475	AACTCGG	21.0131	0.0475893	0.00668942
476	AACTCGT	49.2103	0.0203209	0.00285642
477	AACTCTA	102.951	0.00971331	0.00136536
478	AACTCTC	36.211	0.0276159	0.00388184
479	AACTCTG	13.4859	0.0741516	0.0104232
480	AACTCTT	275.14	0.00363451	0.000510887
481	AACTGAA	13.485	0.0741566	0.0104239
482	AACTGAC	21.0746	0.0474504	0.00666989
483	AACTGAG	19.094	0.0523723	0.00736175
484	AACTGAT	34.7828	0.0287498	0.00404124
485	AACTGCA	11.1451	0.0897256	0.0126123
486	AACTGCC	19.708	0.0507409	0.00713242
487	AACTGCG	12.4577	0.0802719	0.0112835
488	AACTGCT	26.4711	0.037777	0.00531015
489	AACTGGA	31.4406	0.031806	0.00447083
490	AACTGGC	17.8666	0.0559702	0.00786748
491	AACTGGG	26.4648	0.0377861	0.00531142
492	AACTGGT	14.4693	0.0691119	0.00971475
493	AACTGTA	50.2767	0.0198899	0.00279584
494	AACTGTC	14.8271	0.067444	0.0094803
495	AACTGTG	10.7648	0.0928955	0.0130579
496	AACTGTT	30.0514	0.0332764	0.00467751
497	AACTTAA	102.127	0.00979169	0.00137637
498	AACTTAC	47.8312	0.0209068	0.00293878
499	AACTTAG	13.5806	0.0736343	0.0103504
500	AACTTAT	64.1218	0.0155953	0.00219216
501	AACTTCA	58.0472	0.0172273	0.00242157
502	AACTTCC	33.9289	0.0294734	0.00414294
503	AACTTCG	8.90749	0.112265	0.0157806
504	AACTTCT	59.5738	0.0167859	0.00235952
505	AACTTGA	18.9594	0.0527444	0.00741405
506	AACTTGC	14.1847	0.0704983	0.00990963
507	AACTTGG	17.0532	0.0586399	0.00824275
508	AACTTGT	16.5374	0.0604692	0.00849988
509	AACTTTA	268.468	0.00372484	0.000523584
510	AACTTTC	25.4542	0.0392862	0.00552228
511	AACTTTG	13.2048	0.0757299	0.010645
512	AACTTTT	97.089	0.0102998	0.0014478
513	AAGAAAA	71.0243	0.0140797	0.00197912
514	AAGAAAC	42.1379	0.0237316	0.00333584
515	AAGAAAG	22.2451	0.0449537	0.00631894
516	AAGAAAT	28.4652	0.0351307	0.00493816
517	AAGAACA	73.2644	0.0136492	0.00191861
518	AAGAACC	31.7923	0.0314542	0.00442138
519	AAGAACG	16.1656	0.0618596	0.00869533
520	AAGAACT	66.7258	0.0149867	0.00210662
521	AAGAAGA	25.7895	0.0387755	0.0054505
522	AAGAAGC	43.2354	0.0231292	0.00325117
523	AAGAAGG	14.772	0.0676954	0.00951565
524	AAGAAGT	58.2399	0.0171703	0.00241356
525	AAGAATA	49.7685	0.020093	0.00282439
526	AAGAATC	24.1417	0.041422	0.00582251
527	AAGAATG	9.004	0.111062	0.0156115
528	AAGAATT	36.2267	0.027604	0.00388017
529	AAGACAA	161.821	0.00617966	0.000868647
530	AAGACAC	650.198	0.00153799	0.000216189
531	AAGACAG	34.2222	0.0292208	0.00410744
532	AAGACAT	54.4548	0.0183639	0.00258132
533	AAGACCA	583.066	0.00171507	0.00024108
534	AAGACCC	584.746	0.00171014	0.000240387
535	AAGACCG	18.6759	0.0535448	0.00752656
536	AAGACCT	50.8497	0.0196658	0.00276433
537	AAGACGA	33.5103	0.0298415	0.00419469
538	AAGACGC	72.1612	0.0138579	0.00194794
539	AAGACGG	26.6228	0.0375618	0.00527989
540	AAGACGT	38.5701	0.0259268	0.00364442
541	AAGACTA	35.4594	0.0282013	0.00396412
542	AAGACTC	25.3695	0.0394174	0.00554073
543	AAGACTG	12.574	0.0795289	0.011179
544	AAGACTT	43.4564	0.0230116	0.00323463
545	AAGAGAA	35.6679	0.0280364	0.00394096
546	AAGAGAC	31.1993	0.032052	0.0045054
547	AAGAGAG	13.719	0.0728914	0.010246
548	AAGAGAT	16.8768	0.0592529	0.00832891
549	AAGAGCA	18.9253	0.0528394	0.00742741
550	AAGAGCC	18.5196	0.053997	0.00759011
551	AAGAGCG	19.3996	0.0515475	0.0072458
552	AAGAGCT	27.7867	0.0359885	0.00505874
553	AAGAGGA	60.81	0.0164447	0.00231155
554	AAGAGGC	26.3033	0.0380181	0.00534403
555	AAGAGGG	28.0952	0.0355933	0.00500319
556	AAGAGGT	14.9861	0.0667285	0.00937972
557	AAGAGTA	54.3131	0.0184118	0.00258806
558	AAGAGTC	25.335	0.0394711	0.00554828
559	AAGAGTG	14.8542	0.0673211	0.00946303
560	AAGAGTT	15.2873	0.0654139	0.00919494
561	AAGATAA	523.565	0.00190998	0.000268478
562	AAGATAC	34.6822	0.0288332	0.00405296
563	AAGATAG	16.2598	0.0615012	0.00864495
564	AAGATAT	85.8872	0.0116432	0.00163663
565	AAGATCA	25.973	0.0385015	0.00541199
566	AAGATCC	34.4725	0.0290086	0.00407761
567	AAGATCG	14.6161	0.0684175	0.00961715
568	AAGATCT	36.3221	0.0275315	0.00386998
569	AAGATGA	14.6581	0.0682217	0.00958962
570	AAGATGC	15.5654	0.0642451	0.00903064
571	AAGATGG	11.913	0.0839419	0.0117993
572	AAGATGT	15.3451	0.0651672	0.00916027
573	AAGATTA	57.2525	0.0174665	0.00245518
574	AAGATTC	29.0798	0.0343881	0.00483378
575	AAGATTG	10.9842	0.0910396	0.012797
576	AAGATTT	20.261	0.0493559	0.00693774
577	AAGCAAA	109.717	0.00911433	0.00128116
578	AAGCAAC	20.1594	0.0496047	0.00697272
579	AAGCAAG	17.6309	0.0567187	0.00797269
580	AAGCAAT	35.6387	0.0280594	0.00394418
581	AAGCACA	26.0503	0.0383873	0.00539593
582	AAGCACC	29.3443	0.0340782	0.00479022
583	AAGCACG	4.22766	0.236538	0.033249
584	AAGCACT	21.2145	0.0471377	0.00662593
585	AAGCAGA	37.9978	0.0263173	0.0036993
586	AAGCAGC	22.4639	0.044516	0.00625741
587	AAGCAGG	13.9704	0.0715802	0.0100617
588	AAGCAGT	28.1746	0.0354929	0.00498908
589	AAGCATA	30.6371	0.0326402	0.00458809
590	AAGCATC	10.2282	0.0977688	0.0137429
591	AAGCATG	0.208552	4.79497	0.674008
592	AAGCATT	19.9078	0.0502316	0.00706083
593	AAGCCAA	203.114	0.00492335	0.000692054
594	AAGCCAC	55.6808	0.0179595	0.00252449
595	AAGCCAG	31.7742	0.0314721	0.00442389
596	AAGCCAT	72.8019	0.0137359	0.0019308
597	AAGCCCA	126.806	0.00788606	0.00110851
598	AAGCCCC	23.9361	0.0417779	0.00587253
599	AAGCCCG	14.3166	0.0698488	0.00981833
600	AAGCCCT	33.7506	0.0296291	0.00416483
601	AAGCCGA	42.6886	0.0234255	0.00329281
602	AAGCCGC	37.1216	0.0269385	0.00378662
603	AAGCCGG	44.4163	0.0225142	0.00316473
604	AAGCCGT	55.1061	0.0181468	0.00255082
605	AAGCCTA	211.3	0.00473262	0.000665243
606	AAGCCTC	17.9099	0.0558352	0.0078485
607	AAGCCTG	8.44115	0.118467	0.0166524
608	AAGCCTT	24.6758	0.0405255	0.00569649
609	AAGCGAA	28.8379	0.0346766	0.00487434
610	AAGCGAC	36.3957	0.0274758	0.00386215
611	AAGCGAG	13.8548	0.0721771	0.0101456
612	AAGCGAT	37.2267	0.0268624	0.00377593
613	AAGCGCA	13.952	0.0716746	0.010075
614	AAGCGCC	17.7133	0.0564547	0.00793559
615	AAGCGCG	12.6861	0.0788262	0.0110803
616	AAGCGCT	20.4996	0.0487815	0.00685699
617	AAGCGGA	36.9045	0.027097	0.0038089
618	AAGCGGC	14.3607	0.0696343	0.00978819
619	AAGCGGG	16.6703	0.0599868	0.00843207
620	AAGCGGT	16.7812	0.0595905	0.00837638
621	AAGCGTA	17.0726	0.0585734	0.0082334
622	AAGCGTC	14.5625	0.0686697	0.00965259
623	AAGCGTG	8.32591	0.120107	0.0168829
624	AAGCGTT	26.3614	0.0379342	0.00533225
625	AAGCTAA	67.4829	0.0148186	0.00208298
626	AAGCTAC	17.2231	0.0580616	0.00816146
627	AAGCTAG	12.1436	0.0823477	0.0115752
628	AAGCTAT	31.4749	0.0317713	0.00446596
629	AAGCTCA	24.6815	0.0405161	0.00569517
630	AAGCTCC	43.548	0.0229632	0.00322783
631	AAGCTCG	9.36539	0.106776	0.015009
632	AAGCTCT	31.2754	0.031974	0.00449445
633	AAGCTGA	17.5105	0.0571085	0.00802749
634	AAGCTGC	23.3659	0.0427975	0.00601585
635	AAGCTGG	10.5446	0.0948349	0.0133305
636	AAGCTGT	14.3884	0.0695004	0.00976937
637	AAGCTTA	51.039	0.0195929	0.00275408
638	AAGCTTC	18.2324	0.0548473	0.00770965
639	AAGCTTG	7.13802	0.140095	0.0196925
640	AAGCTTT	24.8635	0.0402196	0.00565349
641	AAGGAAA	38.6812	0.0258524	0.00363395
642	AAGGAAC	13.0998	0.0763368	0.0107303
643	AAGGAAG	14.2832	0.0700122	0.0098413
644	AAGGAAT	26.66	0.0375094	0.00527254
645	AAGGACA	57.2931	0.0174541	0.00245344
646	AAGGACC	29.5962	0.0337882	0.00474945
647	AAGGACG	27.7611	0.0360216	0.00506339
648	AAGGACT	38.2904	0.0261162	0.00367104
649	AAGGAGA	22.7615	0.0439338	0.00617557
650	AAGGAGC	22.0618	0.0453271	0.00637143
651	AAGGAGG	14.5793	0.0685905	0.00964145
652	AAGGAGT	16.4806	0.0606775	0.00852917
653	AAGGATA	31.096	0.0321584	0.00452037
654	AAGGATC	14.5851	0.0685629	0.00963758
655	AAGGATG	9.96407	0.100361	0.0141072
656	AAGGATT	16.9975	0.0588321	0.00826977
657	AAGGCAA	33.087	0.0302233	0.00424836
658	AAGGCAC	12.645	0.0790825	0.0111163
659	AAGGCAG	14.7731	0.0676908	0.009515
660	AAGGCAT	13.6103	0.0734739	0.0103279
661	AAGGCCA	42.3388	0.023619	0.00332002
662	AAGGCCC	17.1713	0.0582367	0.00818607
663	AAGGCCG	17.5193	0.0570799	0.00802346
664	AAGGCCT	19.002	0.0526261	0.00739741
665	AAGGCGA	19.3097	0.0517873	0.00727951
666	AAGGCGC	17.3589	0.0576074	0.00809762
667	AAGGCGG	10.002	0.09998	0.0140537
668	AAGGCGT	15.4804	0.0645977	0.00908022
669	AAGGCTA	21.7345	0.0460099	0.0064674
670	AAGGCTC	10.017	0.0998306	0.0140327
671	AAGGCTG	9.45601	0.105753	0.0148652
672	AAGGCTT	20.142	0.0496474	0.00697872
673	AAGGGAA	21.4527	0.0466141	0.00655234
674	AAGGGAC	15.9202	0.0628133	0.00882939
675	AAGGGAG	20.915	0.0478126	0.0067208
676	AAGGGAT	20.9366	0.0477632	0.00671385
677	AAGGGCA	19.7064	0.0507448	0.00713297
678	AAGGGCC	11.6803	0.0856139	0.0120344
679	AAGGGCG	12.239	0.0817058	0.011485
680	AAGGGCT	13.7608	0.0726702	0.0102149
681	AAGGGGA	21.0128	0.04759	0.00668952
682	AAGGGGC	9.80768	0.101961	0.0143322
683	AAGGGGG	11.9921	0.0833885	0.0117215
684	AAGGGGT	11.9231	0.0838707	0.0117893
685	AAGGGTA	15.73	0.0635729	0.00893617
686	AAGGGTC	12.6199	0.07924	0.0111384
687	AAGGGTG	9.74949	0.102569	0.0144177
688	AAGGGTT	10.1541	0.0984828	0.0138433
689	AAGGTAA	17.2042	0.0581255	0.00817044
690	AAGGTAC	18.3995	0.0543492	0.00763962
691	AAGGTAG	14.4858	0.0690331	0.00970367
692	AAGGTAT	25.1259	0.0397996	0.00559445
693	AAGGTCA	18.2383	0.0548296	0.00770715
694	AAGGTCC	12.3968	0.0806658	0.0113388
695	AAGGTCG	8.68654	0.115121	0.016182
696	AAGGTCT	12.6611	0.0789819	0.0111021
697	AAGGTGA	13.0267	0.0767656	0.0107906
698	AAGGTGC	9.68517	0.103251	0.0145135
699	AAGGTGG	10.7446	0.0930701	0.0130825
700	AAGGTGT	11.737	0.0852003	0.0119762
701	AAGGTTA	40.8188	0.0244985	0.00344364
702	AAGGTTC	13.2469	0.0754894	0.0106112
703	AAGGTTG	10.7262	0.09323	0.0131049
704	AAGGTTT	16.8086	0.0594932	0.00836269
705	AAGTAAA	122.335	0.00817425	0.00114902
706	AAGTAAC	24.4328	0.0409286	0.00575315
707	AAGTAAG	15.7219	0.0636055	0.00894075
708	AAGTAAT	73.9197	0.0135282	0.0019016
709	AAGTACA	53.8566	0.0185678	0.00261
710	AAGTACC	50.3155	0.0198746	0.00279368
711	AAGTACG	12.2888	0.0813748	0.0114385
712	AAGTACT	49.1082	0.0203632	0.00286237
713	AAGTAGA	20.769	0.0481486	0.00676803
714	AAGTAGC	12.0936	0.0826883	0.0116231
715	AAGTAGG	17.1351	0.0583599	0.00820339
716	AAGTAGT	39.8875	0.0250705	0.00352405
717	AAGTATA	164.468	0.0060802	0.000854667
718	AAGTATC	17.4949	0.0571595	0.00803465
719	AAGTATG	10.1375	0.0986437	0.0138659
720	AAGTATT	54.1014	0.0184838	0.00259819
721	AAGTCAA	55.6863	0.0179578	0.00252424
722	AAGTCAC	25.7379	0.0388532	0.00546142
723	AAGTCAG	15.372	0.0650535	0.00914427
724	AAGTCAT	109.435	0.00913781	0.00128446
725	AAGTCCA	70.5702	0.0141703	0.00199185
726	AAGTCCC	51.4562	0.019434	0.00273175
727	AAGTCCG	15.9486	0.0627014	0.00881365
728	AAGTCCT	30.6001	0.0326797	0.00459363
729	AAGTCGA	21.473	0.0465702	0.00654616
730	AAGTCGC	16.4996	0.0606076	0.00851934
731	AAGTCGG	15.0258	0.0665521	0.00935493
732	AAGTCGT	22.3879	0.044667	0.00627864
733	AAGTCTA	58.8147	0.0170026	0.00238997
734	AAGTCTC	14.2554	0.0701488	0.0098605
735	AAGTCTG	10.7567	0.0929653	0.0130677
736	AAGTCTT	20.0028	0.049993	0.00702729
737	AAGTGAA	61.4391	0.0162763	0.00228788
738	AAGTGAC	31.5223	0.0317235	0.00445923
739	AAGTGAG	24.7542	0.0403972	0.00567846
740	AAGTGAT	26.0194	0.0384329	0.00540234
741	AAGTGCA	8.59315	0.116372	0.0163579
742	AAGTGCC	13.0441	0.0766632	0.0107762
743	AAGTGCG	12.519	0.0798789	0.0112282
744	AAGTGCT	10.1425	0.098595	0.0138591
745	AAGTGGA	46.2252	0.0216332	0.00304088
746	AAGTGGC	18.3562	0.0544776	0.00765767
747	AAGTGGG	32.8315	0.0304585	0.00428142
748	AAGTGGT	14.6401	0.0683053	0.00960137
749	AAGTGTA	22.3789	0.044685	0.00628117
750	AAGTGTC	9.16896	0.109064	0.0153306
751	AAGTGTG	9.73843	0.102686	0.0144341
752	AAGTGTT	14.0111	0.0713722	0.0100325
753	AAGTTAA	75.6922	0.0132114	0.00185707
754	AAGTTAC	22.6368	0.0441758	0.00620959
755	AAGTTAG	12.1555	0.0822672	0.0115639
756	AAGTTAT	54.6159	0.0183097	0.00257371
757	AAGTTCA	33.216	0.030106	0.00423186
758	AAGTTCC	20.9215	0.0477976	0.0067187
759	AAGTTCG	11.6352	0.0859461	0.0120811
760	AAGTTCT	19.6211	0.0509655	0.00716399
761	AAGTTGA	9.38221	0.106585	0.0149821
762	AAGTTGC	9.71659	0.102917	0.0144666
763	AAGTTGG	11.2111	0.0891971	0.012538
764	AAGTTGT	13.2965	0.075208	0.0105717
765	AAGTTTA	90.284	0.0110762	0.00155693
766	AAGTTTC	12.1799	0.0821022	0.0115407
767	AAGTTTG	8.91483	0.112173	0.0157676
768	AAGTTTT	27.0317	0.0369936	0.00520003
769	AATAAAA	72.2153	0.0138475	0.00194648
770	AATAAAC	33.462	0.0298846	0.00420075
771	AATAAAG	40.4014	0.0247516	0.00347923
772	AATAAAT	84.2657	0.0118672	0.00166812
773	AATAACA	131.559	0.00760117	0.00106846
774	AATAACC	286.836	0.00348631	0.000490055
775	AATAACG	81.1477	0.0123232	0.00173222
776	AATAACT	589.773	0.00169557	0.000238338
777	AATAAGA	49.1171	0.0203595	0.00286184
778	AATAAGC	47.2671	0.0211564	0.00297385
779	AATAAGG	30.6001	0.0326796	0.00459363
780	AATAAGT	39.0471	0.0256101	0.0035999
781	AATAATA	182.324	0.00548475	0.000770967
782	AATAATC	328.584	0.00304336	0.000427792
783	AATAATG	22.9609	0.0435523	0.00612195
784	AATAATT	103.13	0.00969655	0.001363
785	AATACAA	45.2439	0.0221024	0.00310684
786	AATACAC	640.159	0.00156211	0.000219579
787	AATACAG	162.662	0.00614771	0.000864156
788	AATACAT	296.798	0.0033693	0.000473607
789	AATACCA	40.0773	0.0249518	0.00350736
790	AATACCC	425.039	0.00235272	0.000330712
791	AATACCG	104.132	0.00960317	0.00134988
792	AATACCT	73.7966	0.0135508	0.00190477
793	AATACGA	49.2476	0.0203056	0.00285426
794	AATACGC	27.3972	0.0365001	0.00513066
795	AATACGG	43.3164	0.023086	0.00324509
796	AATACGT	42.1785	0.0237088	0.00333263
797	AATACTA	363.188	0.0027534	0.000387032
798	AATACTC	112.096	0.00892096	0.00125398
799	AATACTG	25.0272	0.0399566	0.00561652
800	AATACTT	74.7053	0.0133859	0.0018816
801	AATAGAA	34.6138	0.0288902	0.00406097
802	AATAGAC	51.1844	0.0195372	0.00274626
803	AATAGAG	20.5314	0.0487059	0.00684636
804	AATAGAT	34.6182	0.0288866	0.00406045
805	AATAGCA	16.1877	0.0617751	0.00868345
806	AATAGCC	34.9748	0.028592	0.00401905
807	AATAGCG	20.3445	0.0491534	0.00690927
808	AATAGCT	29.5593	0.0338302	0.00475537
809	AATAGGA	304.4	0.00328515	0.000461779
810	AATAGGC	26.8329	0.0372676	0.00523854
811	AATAGGG	131.4	0.00761033	0.00106975
812	AATAGGT	25.5794	0.039094	0.00549526
813	AATAGTA	31.9428	0.031306	0.00440054
814	AATAGTC	17.2269	0.0580489	0.00815968
815	AATAGTG	17.8576	0.0559984	0.00787145
816	AATAGTT	25.5307	0.0391686	0.00550575
817	AATATAA	50.6047	0.019761	0.00277772
818	AATATAC	107.481	0.00930396	0.00130782
819	AATATAG	59.2421	0.0168799	0.00237273
820	AATATAT	95.9672	0.0104202	0.00146473
821	AATATCA	57.996	0.0172426	0.00242371
822	AATATCC	529.6	0.00188822	0.000265418
823	AATATCG	42.6026	0.0234727	0.00329946
824	AATATCT	107.531	0.00929968	0.00130721
825	AATATGA	21.7342	0.0460104	0.00646748
826	AATATGC	16.2467	0.061551	0.00865195
827	AATATGG	19.7749	0.0505692	0.00710828
828	AATATGT	14.9112	0.0670639	0.00942687
829	AATATTA	213.597	0.00468172	0.000658089
830	AATATTC	113.335	0.0088234	0.00124027
831	AATATTG	47.8418	0.0209022	0.00293813
832	AATATTT	129.25	0.00773692	0.00108754
833	AATCAAA	212.538	0.00470504	0.000661367
834	AATCAAC	318.815	0.00313662	0.000440901
835	AATCAAG	76.1998	0.0131234	0.0018447
836	AATCAAT	146.651	0.00681889	0.000958501
837	AATCACA	763.98	0.00130893	0.000183991
838	AATCACC	88.6828	0.0112761	0.00158504
839	AATCACG	31.9958	0.0312541	0.00439325
840	AATCACT	46.6262	0.0214472	0.00301473
841	AATCAGA	34.4902	0.0289937	0.00407552
842	AATCAGC	32.3488	0.030913	0.0043453
843	AATCAGG	19.9809	0.0500479	0.00703501
844	AATCAGT	22.3727	0.0446973	0.00628289
845	AATCATA	270.219	0.00370071	0.000520192
846	AATCATC	109.182	0.00915901	0.00128744
847	AATCATG	22.6434	0.0441631	0.00620781
848	AATCATT	53.7973	0.0185883	0.00261287
849	AATCCAA	47.2195	0.0211777	0.00297685
850	AATCCAC	150.64	0.00663834	0.000933122
851	AATCCAG	120.407	0.00830515	0.00116742
852	AATCCAT	136.667	0.00731708	0.00102853
853	AATCCCA	158.432	0.00631186	0.000887229
854	AATCCCC	94.8281	0.0105454	0.00148232
855	AATCCCG	49.5207	0.0201936	0.00283852
856	AATCCCT	348.543	0.00286909	0.000403295
857	AATCCGA	41.5987	0.0240392	0.00337908
858	AATCCGC	105.983	0.00943545	0.0013263
859	AATCCGG	120.325	0.00831085	0.00116822
860	AATCCGT	638.971	0.00156502	0.000219987
861	AATCCTA	252.974	0.00395298	0.000555653
862	AATCCTC	129.29	0.00773454	0.00108721
863	AATCCTG	19.7024	0.0507552	0.00713443
864	AATCCTT	106.428	0.00939604	0.00132076
865	AATCGAA	24.5552	0.0407246	0.00572448
866	AATCGAC	40.9007	0.0244495	0.00343676
867	AATCGAG	16.2127	0.06168	0.00867008
868	AATCGAT	22.1133	0.0452216	0.0063566
869	AATCGCA	22.7539	0.0439484	0.00617763
870	AATCGCC	35.1097	0.0284822	0.00400361
871	AATCGCG	27.5965	0.0362365	0.00509361
872	AATCGCT	20.4583	0.04888	0.00687084
873	AATCGGA	61.2919	0.0163154	0.00229338
874	AATCGGC	18.9749	0.0527013	0.00740798
875	AATCGGG	34.2011	0.0292388	0.00410997
876	AATCGGT	21.8444	0.0457784	0.00643487
877	AATCGTA	44.5508	0.0224463	0.00315518
878	AATCGTC	19.8503	0.0503772	0.00708129
879	AATCGTG	13.7091	0.0729442	0.0102534
880	AATCGTT	19.0465	0.0525031	0.00738013
881	AATCTAA	55.5539	0.0180005	0.00253026
882	AATCTAC	38.9935	0.0256453	0.00360485
883	AATCTAG	32.7887	0.0304983	0.00428701
884	AATCTAT	81.0068	0.0123446	0.00173523
885	AATCTCA	31.6233	0.0316222	0.00444499
886	AATCTCC	38.7795	0.0257868	0.00362474
887	AATCTCG	20.0812	0.0497977	0.00699984
888	AATCTCT	24.0989	0.0414956	0.00583286
889	AATCTGA	10.022	0.0997803	0.0140257
890	AATCTGC	13.3616	0.0748414	0.0105201
891	AATCTGG	16.0943	0.0621337	0.00873386
892	AATCTGT	19.4579	0.051393	0.00722409
893	AATCTTA	52.6223	0.0190033	0.00267122
894	AATCTTC	66.0455	0.0151411	0.00212831
895	AATCTTG	27.8647	0.0358877	0.00504458
896	AATCTTT	21.1384	0.0473072	0.00664977
897	AATGAAA	23.7712	0.0420678	0.00591328
898	AATGAAC	29.1945	0.034253	0.00481479
899	AATGAAG	14.0976	0.0709342	0.0099709
900	AATGAAT	13.777	0.0725847	0.0102029
901	AATGACA	145.895	0.00685422	0.000963468
902	AATGACC	21.7036	0.0460753	0.0064766
903	AATGACG	25.0446	0.0399288	0.00561261
904	AATGACT	32.0554	0.031196	0.00438509
905	AATGAGA	17.8592	0.0559936	0.00787077
906	AATGAGC	31.0221	0.0322351	0.00453114
907	AATGAGG	13.937	0.0717514	0.0100858
908	AATGAGT	13.0134	0.0768438	0.0108016
909	AATGATA	28.789	0.0347355	0.00488261
910	AATGATC	25.4238	0.0393333	0.00552891
911	AATGATG	11.0183	0.0907579	0.0127574
912	AATGATT	21.0359	0.0475378	0.00668218
913	AATGCAA	36.0706	0.0277234	0.00389695
914	AATGCAC	11.3518	0.0880915	0.0123826
915	AATGCAG	16.9089	0.0591404	0.00831311
916	AATGCAT	11.1221	0.0899109	0.0126384
917	AATGCCA	17.128	0.0583838	0.00820675
918	AATGCCC	29.6767	0.0336965	0.00473656
919	AATGCCG	15.3114	0.065311	0.00918048
920	AATGCCT	24.2201	0.041288	0.00580366
921	AATGCGA	14.9133	0.0670544	0.00942554
922	AATGCGC	13.2772	0.075317	0.010587
923	AATGCGG	12.4329	0.0804315	0.0113059
924	AATGCGT	14.3861	0.0695114	0.00977091
925	AATGCTA	21.1372	0.0473099	0.00665015
926	AATGCTC	11.4655	0.0872185	0.0122599
927	AATGCTG	8.91478	0.112173	0.0157677
928	AATGCTT	14.3297	0.0697852	0.00980939
929	AATGGAA	53.2958	0.0187632	0.00263746
930	AATGGAC	13.601	0.0735238	0.0103349
931	AATGGAG	36.1274	0.0276798	0.00389083
932	AATGGAT	26.5353	0.0376857	0.00529731
933	AATGGCA	12.0561	0.0829458	0.0116593
934	AATGGCC	10.1604	0.098421	0.0138346
935	AATGGCG	10.1767	0.0982634	0.0138124
936	AATGGCT	12.8893	0.0775835	0.0109056
937	AATGGGA	26.7262	0.0374165	0.00525947
938	AATGGGC	12.3334	0.0810806	0.0113971
939	AATGGGG	17.982	0.0556113	0.00781703
940	AATGGGT	14.9537	0.0668731	0.00940005
941	AATGGTA	12.3583	0.080917	0.0113741
942	AATGGTC	9.05705	0.110411	0.01552
943	AATGGTG	7.34407	0.136164	0.01914
944	AATGGTT	12.7702	0.0783075	0.0110073
945	AATGTAA	21.1636	0.0472508	0.00664184
946	AATGTAC	30.6328	0.0326447	0.00458873
947	AATGTAG	15.0168	0.0665921	0.00936055
948	AATGTAT	40.2989	0.0248146	0.00348807
949	AATGTCA	18.6499	0.0536195	0.00753705
950	AATGTCC	23.2589	0.0429943	0.00604352
951	AATGTCG	10.55	0.0947864	0.0133237
952	AATGTCT	11.2097	0.0892088	0.0125397
953	AATGTGA	16.165	0.0618622	0.00869569
954	AATGTGC	8.11273	0.123263	0.0173265
955	AATGTGG	13.0752	0.0764809	0.0107506
956	AATGTGT	12.2411	0.0816918	0.0114831
957	AATGTTA	26.0424	0.0383989	0.00539756
958	AATGTTC	13.5935	0.0735644	0.0103406
959	AATGTTG	6.67573	0.149796	0.0210562
960	AATGTTT	17.2443	0.0579901	0.00815141
961	AATTAAA	85.9927	0.0116289	0.00163462
962	AATTAAC	48.4083	0.0206576	0.00290375
963	AATTAAG	20.7074	0.048292	0.00678819
964	AATTAAT	43.761	0.0228514	0.00321212
965	AATTACA	92.0738	0.0108608	0.00152666
966	AATTACC	80.7855	0.0123785	0.00173998
967	AATTACG	45.7855	0.021841	0.00307009
968	AATTACT	38.8036	0.0257708	0.00362249
969	AATTAGA	18.6639	0.0535793	0.00753141
970	AATTAGC	25.4737	0.0392561	0.00551806
971	AATTAGG	18.5156	0.0540084	0.00759172
972	AATTAGT	19.1516	0.0522151	0.00733964
973	AATTATA	64.2497	0.0155643	0.0021878
974	AATTATC	37.8672	0.0264081	0.00371206
975	AATTATG	23.7815	0.0420495	0.00591072
976	AATTATT	123.856	0.00807392	0.00113491
977	AATTCAA	132.297	0.00755875	0.0010625
978	AATTCAC	97.2543	0.0102823	0.00144534
979	AATTCAG	16.4651	0.0607345	0.00853718
980	AATTCAT	40.8214	0.024497	0.00344343
981	AATTCCA	138.071	0.00724267	0.00101807
982	AATTCCC	90.4652	0.011054	0.00155381
983	AATTCCG	41.5491	0.0240679	0.00338312
984	AATTCCT	434.587	0.00230103	0.000323446
985	AATTCGA	14.1777	0.0705332	0.00991454
986	AATTCGC	16.2843	0.0614089	0.00863197
987	AATTCGG	11.4511	0.0873281	0.0122753
988	AATTCGT	16.3473	0.0611721	0.00859869
989	AATTCTA	128.737	0.00776777	0.00109188
990	AATTCTC	43.247	0.023123	0.0032503
991	AATTCTG	12.1748	0.0821369	0.0115456
992	AATTCTT	55.6221	0.0179785	0.00252715
993	AATTGAA	13.0144	0.0768377	0.0108007
994	AATTGAC	14.9392	0.066938	0.00940918
995	AATTGAG	10.0598	0.0994059	0.013973
996	AATTGAT	24.1771	0.0413614	0.00581399
997	AATTGCA	10.3176	0.0969221	0.0136239
998	AATTGCC	22.0546	0.0453421	0.00637354
999	AATTGCG	12.7717	0.0782983	0.011006
1000	AATTGCT	18.1088	0.0552219	0.0077623
1001	AATTGGA	53.118	0.018826	0.00264629
1002	AATTGGC	15.764	0.0634355	0.00891684
1003	AATTGGG	17.478	0.0572149	0.00804244
1004	AATTGGT	13.6246	0.0733968	0.0103171
1005	AATTGTA	20.6664	0.0483878	0.00680165
1006	AATTGTC	11.7543	0.0850753	0.0119587
1007	AATTGTG	10.0023	0.0999774	0.0140534
1008	AATTGTT	11.8502	0.0843866	0.0118618
1009	AATTTAA	31.7763	0.03147	0.00442359
1010	AATTTAC	48.8078	0.0204885	0.00287998
1011	AATTTAG	27.5856	0.0362508	0.00509561
1012	AATTTAT	81.8915	0.0122113	0.00171648
1013	AATTTCA	44.8869	0.0222782	0.00313155
1014	AATTTCC	119.188	0.00839012	0.00117936
1015	AATTTCG	15.1769	0.0658898	0.00926183
1016	AATTTCT	24.5355	0.0407573	0.00572907
1017	AATTTGA	12.1754	0.0821327	0.011545
1018	AATTTGC	12.5071	0.0799543	0.0112388
1019	AATTTGG	17.3488	0.0576408	0.00810232
1020	AATTTGT	15.3713	0.0650563	0.00914468
1021	AATTTTA	41.0078	0.0243856	0.00342778
1022	AATTTTC	17.8319	0.0560792	0.0078828
1023	AATTTTG	11.9777	0.0834886	0.0117356
1024	AATTTTT	13.7807	0.0725652	0.0102002
1025	ACAAAAA	444.38	0.00225032	0.000316318
1026	ACAAAAC	94.8985	0.0105376	0.00148122
1027	ACAAAAG	90.7925	0.0110141	0.00154821
1028	ACAAAAT	140.656	0.00710953	0.000999355
1029	ACAAACA	665.498	0.00150263	0.000211219
1030	ACAAACC	107.428	0.00930859	0.00130847
1031	ACAAACG	351.611	0.00284405	0.000399776
1032	ACAAACT	563.714	0.00177395	0.000249356
1033	ACAAAGA	106.285	0.00940862	0.00132253
1034	ACAAAGC	156.337	0.00639644	0.00089912
1035	ACAAAGG	27.2019	0.0367621	0.00516749
1036	ACAAAGT	103.921	0.00962266	0.00135261
1037	ACAAATA	162.388	0.0061581	0.000865617
1038	ACAAATC	72.2658	0.0138378	0.00194512
1039	ACAAATG	30.3846	0.0329114	0.00462621
1040	ACAAATT	285.152	0.0035069	0.000492949
1041	ACAACAA	145.737	0.00686169	0.000964518
1042	ACAACAC	82.5168	0.0121188	0.00170348
1043	ACAACAG	95.702	0.0104491	0.00146878
1044	ACAACAT	157.032	0.00636813	0.00089514
1045	ACAACCA	164.427	0.00608173	0.000854881
1046	ACAACCC	58.7027	0.017035	0.00239453
1047	ACAACCG	220.529	0.00453455	0.000637402
1048	ACAACCT	274.891	0.00363781	0.00051135
1049	ACAACGA	39.4034	0.0253785	0.00356735
1050	ACAACGC	57.419	0.0174158	0.00244807
1051	ACAACGG	19.8896	0.0502776	0.00706729
1052	ACAACGT	73.4183	0.0136206	0.00191458
1053	ACAACTA	898.446	0.00111303	0.000156454
1054	ACAACTC	95.4692	0.0104746	0.00147237
1055	ACAACTG	55.8514	0.0179047	0.00251678
1056	ACAACTT	523.654	0.00190966	0.000268432
1057	ACAAGAA	145.309	0.00688189	0.000967357
1058	ACAAGAC	52.7362	0.0189623	0.00266545
1059	ACAAGAG	29.2486	0.0341896	0.00480589
1060	ACAAGAT	43.5648	0.0229543	0.00322659
1061	ACAAGCA	35.2169	0.0283955	0.00399143
1062	ACAAGCC	234.034	0.00427289	0.00060062
1063	ACAAGCG	32.2305	0.0310265	0.00436126
1064	ACAAGCT	52.1049	0.0191921	0.00269774
1065	ACAAGGA	37.8355	0.0264302	0.00371517
1066	ACAAGGC	36.3914	0.027479	0.0038626
1067	ACAAGGG	32.1997	0.0310562	0.00436543
1068	ACAAGGT	21.8964	0.0456696	0.00641957
1069	ACAAGTA	372.655	0.00268344	0.0003772
1070	ACAAGTC	93.128	0.0107379	0.00150938
1071	ACAAGTG	17.5203	0.0570768	0.00802303
1072	ACAAGTT	126.509	0.00790461	0.00111112
1073	ACAATAA	51.3578	0.0194712	0.00273698
1074	ACAATAC	566.914	0.00176394	0.000247949
1075	ACAATAG	44.8091	0.0223169	0.00313698
1076	ACAATAT	388.672	0.00257286	0.000361656
1077	ACAATCA	153.495	0.00651485	0.000915764
1078	ACAATCC	123.352	0.00810688	0.00113955
1079	ACAATCG	275.917	0.00362428	0.000509449
1080	ACAATCT	204.988	0.00487834	0.000685726
1081	ACAATGA	38.3495	0.0260759	0.00366538
1082	ACAATGC	36.3652	0.0274988	0.00386538
1083	ACAATGG	18.1111	0.0552148	0.00776131
1084	ACAATGT	32.9312	0.0303664	0.00426847
1085	ACAATTA	73.6404	0.0135795	0.00190881
1086	ACAATTC	104.391	0.00957938	0.00134653
1087	ACAATTG	18.2741	0.0547223	0.00769206
1088	ACAATTT	179.156	0.00558174	0.0007846
1089	ACACAAA	194.07	0.00515278	0.000724303
1090	ACACAAC	111.391	0.0089774	0.00126191
1091	ACACAAG	191.589	0.00521951	0.000733683
1092	ACACAAT	553.535	0.00180657	0.000253942
1093	ACACACA	91.5759	0.0109199	0.00153496
1094	ACACACC	458.317	0.0021819	0.0003067
1095	ACACACG	78.0391	0.0128141	0.00180122
1096	ACACACT	111.413	0.00897561	0.00126166
1097	ACACAGA	39.0946	0.025579	0.00359552
1098	ACACAGC	412.125	0.00242645	0.000341075
1099	ACACAGG	22.999	0.0434801	0.00611181
1100	ACACAGT	334.172	0.00299247	0.000420639
1101	ACACATA	66.7707	0.0149766	0.0021052
1102	ACACATC	1481.27	0.000675096	9.48953e-05
1103	ACACATG	34.7596	0.0287691	0.00404394
1104	ACACATT	549.106	0.00182114	0.00025599
1105	ACACCAA	205.789	0.00485935	0.000683057
1106	ACACCAC	392.436	0.00254818	0.000358187
1107	ACACCAG	182.039	0.00549333	0.000772173
1108	ACACCAT	126.115	0.00792925	0.00111458
1109	ACACCCA	91.6142	0.0109153	0.00153432
1110	ACACCCC	502.076	0.00199173	0.000279969
1111	ACACCCG	105.518	0.00947702	0.00133214
1112	ACACCCT	48.1602	0.020764	0.0029187
1113	ACACCGA	197.335	0.00506753	0.000712321
1114	ACACCGC	196.778	0.00508187	0.000714336
1115	ACACCGG	452.578	0.00220956	0.000310588
1116	ACACCGT	80.2089	0.0124674	0.00175249
1117	ACACCTA	77.8614	0.0128433	0.00180533
1118	ACACCTC	353.686	0.00282737	0.000397431
1119	ACACCTG	104.14	0.00960249	0.00134978
1120	ACACCTT	251.749	0.00397222	0.000558357
1121	ACACGAA	40.4514	0.024721	0.00347492
1122	ACACGAC	23.8147	0.0419909	0.00590248
1123	ACACGAG	31.1216	0.032132	0.00451666
1124	ACACGAT	102.772	0.00973029	0.00136774
1125	ACACGCA	37.8366	0.0264294	0.00371506
1126	ACACGCC	25.3716	0.0394141	0.00554026
1127	ACACGCG	37.501	0.026666	0.00374831
1128	ACACGCT	58.5421	0.0170817	0.0024011
1129	ACACGGA	63.8627	0.0156586	0.00220106
1130	ACACGGC	20.342	0.0491594	0.00691012
1131	ACACGGG	15.138	0.0660591	0.00928563
1132	ACACGGT	23.867	0.0418988	0.00588953
1133	ACACGTA	64.367	0.0155359	0.00218381
1134	ACACGTC	39.7085	0.0251835	0.00353993
1135	ACACGTG	41.7246	0.0239667	0.00336889
1136	ACACGTT	62.1261	0.0160963	0.00226258
1137	ACACTAA	62.4507	0.0160126	0.00225082
1138	ACACTAC	499.081	0.00200368	0.000281649
1139	ACACTAG	77.1465	0.0129623	0.00182206
1140	ACACTAT	76.9666	0.0129926	0.00182632
1141	ACACTCA	91.8738	0.0108845	0.00152999
1142	ACACTCC	338.334	0.00295566	0.000415463
1143	ACACTCG	58.962	0.0169601	0.002384
1144	ACACTCT	493.046	0.00202821	0.000285096
1145	ACACTGA	27.1743	0.0367994	0.00517273
1146	ACACTGC	23.2026	0.0430986	0.00605818
1147	ACACTGG	17.204	0.0581261	0.00817053
1148	ACACTGT	26.376	0.0379133	0.0053293
1149	ACACTTA	119.398	0.00837532	0.00117728
1150	ACACTTC	136.473	0.00732748	0.00102999
1151	ACACTTG	23.9367	0.0417768	0.00587238
1152	ACACTTT	99.6125	0.0100389	0.00141112
1153	ACAGAAA	480.397	0.00208161	0.000292603
1154	ACAGAAC	57.8443	0.0172878	0.00243007
1155	ACAGAAG	22.6956	0.0440615	0.00619353
1156	ACAGAAT	177.718	0.00562688	0.000790946
1157	ACAGACA	782.656	0.0012777	0.000179601
1158	ACAGACC	422.306	0.00236795	0.000332852
1159	ACAGACG	35.5741	0.0281103	0.00395134
1160	ACAGACT	105.293	0.00949732	0.001335
1161	ACAGAGA	42.3896	0.0235907	0.00331604
1162	ACAGAGC	34.4615	0.0290179	0.00407892
1163	ACAGAGG	18.2933	0.0546649	0.007684
1164	ACAGAGT	22.2902	0.0448627	0.00630616
1165	ACAGATA	28.175	0.0354925	0.00498902
1166	ACAGATC	34.2884	0.0291644	0.00409951
1167	ACAGATG	22.5694	0.0443077	0.00622813
1168	ACAGATT	39.9578	0.0250264	0.00351785
1169	ACAGCAA	67.3991	0.014837	0.00208557
1170	ACAGCAC	30.2658	0.0330406	0.00464438
1171	ACAGCAG	27.5009	0.0363624	0.0051113
1172	ACAGCAT	32.3619	0.0309005	0.00434355
1173	ACAGCCA	177.874	0.00562195	0.000790252
1174	ACAGCCC	67.0728	0.0149092	0.00209572
1175	ACAGCCG	139.036	0.00719238	0.001011
1176	ACAGCCT	36.9379	0.0270725	0.00380546
1177	ACAGCGA	25.3354	0.0394704	0.00554818
1178	ACAGCGC	26.6828	0.0374773	0.00526802
1179	ACAGCGG	21.8374	0.0457931	0.00643693
1180	ACAGCGT	36.7493	0.0272114	0.00382498
1181	ACAGCTA	140.166	0.00713441	0.00100285
1182	ACAGCTC	46.418	0.0215433	0.00302825
1183	ACAGCTG	25.7071	0.0388997	0.00546796
1184	ACAGCTT	27.2774	0.0366604	0.00515319
1185	ACAGGAA	23.1477	0.0432008	0.00607255
1186	ACAGGAC	17.5113	0.0571059	0.00802711
1187	ACAGGAG	28.9484	0.0345442	0.00485573
1188	ACAGGAT	21.7047	0.046073	0.00647627
1189	ACAGGCA	11.4447	0.0873768	0.0122822
1190	ACAGGCC	16.4406	0.0608251	0.00854992
1191	ACAGGCG	16.4174	0.0609109	0.00856197
1192	ACAGGCT	19.6289	0.0509452	0.00716114
1193	ACAGGGA	27.927	0.0358077	0.00503333
1194	ACAGGGC	11.9783	0.0834845	0.011735
1195	ACAGGGG	14.6827	0.0681072	0.00957352
1196	ACAGGGT	13.1022	0.0763232	0.0107284
1197	ACAGGTA	26.6444	0.0375313	0.00527561
1198	ACAGGTC	20.3427	0.0491578	0.00690989
1199	ACAGGTG	14.5147	0.0688956	0.00968434
1200	ACAGGTT	21.1454	0.0472916	0.00664757
1201	ACAGTAA	112.615	0.0088798	0.00124819
1202	ACAGTAC	49.5559	0.0201792	0.0028365
1203	ACAGTAG	31.0362	0.0322204	0.00452908
1204	ACAGTAT	98.9643	0.0101047	0.00142037
1205	ACAGTCA	56.7814	0.0176114	0.00247556
1206	ACAGTCC	82.7593	0.0120832	0.00169849
1207	ACAGTCG	19.1306	0.0522723	0.00734769
1208	ACAGTCT	42.5344	0.0235104	0.00330475
1209	ACAGTGA	22.5539	0.0443382	0.00623243
1210	ACAGTGC	17.0019	0.0588168	0.00826762
1211	ACAGTGG	12.1654	0.0822003	0.0115545
1212	ACAGTGT	21.4581	0.0466024	0.00655069
1213	ACAGTTA	34.175	0.0292612	0.00411311
1214	ACAGTTC	21.9542	0.0455493	0.00640266
1215	ACAGTTG	16.9521	0.0589899	0.00829195
1216	ACAGTTT	34.2545	0.0291932	0.00410356
1217	ACATAAA	235.247	0.00425086	0.000597524
1218	ACATAAC	99.1832	0.0100824	0.00141723
1219	ACATAAG	48.688	0.020539	0.00288707
1220	ACATAAT	524.66	0.001906	0.000267918
1221	ACATACA	91.4301	0.0109373	0.00153741
1222	ACATACC	466.2	0.002145	0.000301514
1223	ACATACG	46.908	0.0213183	0.00299662
1224	ACATACT	140.287	0.00712823	0.00100198
1225	ACATAGA	92.4277	0.0108193	0.00152082
1226	ACATAGC	65.9493	0.0151632	0.00213142
1227	ACATAGG	33.6862	0.0296857	0.00417279
1228	ACATAGT	74.9613	0.0133402	0.00187517
1229	ACATATA	90.1002	0.0110987	0.0015601
1230	ACATATC	272.245	0.00367317	0.000516321
1231	ACATATG	33.6119	0.0297513	0.00418201
1232	ACATATT	448.9	0.00222767	0.000313133
1233	ACATCAA	89.1064	0.0112225	0.0015775
1234	ACATCAC	35.6162	0.0280771	0.00394668
1235	ACATCAG	36.0392	0.0277476	0.00390035
1236	ACATCAT	728.21	0.00137323	0.000193029
1237	ACATCCA	351.974	0.00284112	0.000399363
1238	ACATCCC	563.575	0.00177439	0.000249418
1239	ACATCCG	78.57	0.0127275	0.00178905
1240	ACATCCT	48.2459	0.0207272	0.00291352
1241	ACATCGA	62.6476	0.0159623	0.00224375
1242	ACATCGC	88.474	0.0113028	0.00158878
1243	ACATCGG	36.1279	0.0276794	0.00389077
1244	ACATCGT	58.7456	0.0170225	0.00239278
1245	ACATCTA	177.355	0.00563841	0.000792566
1246	ACATCTC	64.2907	0.0155543	0.00218641
1247	ACATCTG	17.793	0.0562019	0.00790004
1248	ACATCTT	181.969	0.00549543	0.000772468
1249	ACATGAA	39.1773	0.025525	0.00358794
1250	ACATGAC	27.8573	0.0358973	0.00504592
1251	ACATGAG	13.7154	0.0729109	0.0102488
1252	ACATGAT	24.0754	0.0415361	0.00583854
1253	ACATGCA	15.9009	0.0628894	0.00884009
1254	ACATGCC	35.5207	0.0281526	0.00395729
1255	ACATGCG	18.2917	0.0546695	0.00768465
1256	ACATGCT	31.9608	0.0312883	0.00439806
1257	ACATGGA	64.9018	0.0154079	0.00216582
1258	ACATGGC	17.1015	0.0584743	0.00821947
1259	ACATGGG	21.9592	0.045539	0.00640122
1260	ACATGGT	18.3627	0.0544582	0.00765495
1261	ACATGTA	70.1685	0.0142514	0.00200326
1262	ACATGTC	31.7201	0.0315258	0.00443144
1263	ACATGTG	12.0049	0.0832992	0.011709
1264	ACATGTT	39.3937	0.0253848	0.00356822
1265	ACATTAA	531.078	0.00188296	0.000264679
1266	ACATTAC	130.717	0.0076501	0.00107534
1267	ACATTAG	34.7628	0.0287664	0.00404356
1268	ACATTAT	157.264	0.00635872	0.000893816
1269	ACATTCA	133.617	0.0074841	0.00105201
1270	ACATTCC	1350.28	0.000740588	0.000104101
1271	ACATTCG	17.9225	0.0557958	0.00784297
1272	ACATTCT	261.953	0.00381748	0.000536606
1273	ACATTGA	22.8189	0.0438234	0.00616005
1274	ACATTGC	22.226	0.0449923	0.00632437
1275	ACATTGG	15.6168	0.0640335	0.00900091
1276	ACATTGT	19.063	0.0524577	0.00737374
1277	ACATTTA	350.385	0.002854	0.000401174
1278	ACATTTC	161.827	0.00617942	0.000868614
1279	ACATTTG	18.1956	0.0549584	0.00772525
1280	ACATTTT	60.6098	0.016499	0.00231919
1281	ACCAAAA	79.419	0.0125914	0.00176992
1282	ACCAAAC	91.7693	0.0108969	0.00153173
1283	ACCAAAG	62.0745	0.0161097	0.00226446
1284	ACCAAAT	265.934	0.00376034	0.000528574
1285	ACCAACA	992.89	0.00100716	0.000141572
1286	ACCAACC	257.275	0.00388689	0.000546362
1287	ACCAACG	44.8726	0.0222853	0.00313255
1288	ACCAACT	521.632	0.00191706	0.000269473
1289	ACCAAGA	77.2618	0.012943	0.00181934
1290	ACCAAGC	101.601	0.00984241	0.0013835
1291	ACCAAGG	22.9038	0.0436608	0.00613721
1292	ACCAAGT	279.674	0.00357559	0.000502604
1293	ACCAATA	90.1954	0.011087	0.00155846
1294	ACCAATC	412.006	0.00242715	0.000341174
1295	ACCAATG	58.3291	0.0171441	0.00240987
1296	ACCAATT	548.65	0.00182266	0.000256203
1297	ACCACAA	137.446	0.00727556	0.00102269
1298	ACCACAC	258.457	0.00386911	0.000543864
1299	ACCACAG	86.4255	0.0115707	0.00162644
1300	ACCACAT	388.514	0.00257391	0.000361803
1301	ACCACCA	84.2199	0.0118737	0.00166903
1302	ACCACCC	81.1105	0.0123289	0.00173301
1303	ACCACCG	183.648	0.00544521	0.000765409
1304	ACCACCT	80.3993	0.0124379	0.00174834
1305	ACCACGA	300.991	0.00332236	0.000467009
1306	ACCACGC	169.654	0.00589436	0.000828544
1307	ACCACGG	26.031	0.0384157	0.00539992
1308	ACCACGT	34.1037	0.0293223	0.00412171
1309	ACCACTA	96.6395	0.0103477	0.00145454
1310	ACCACTC	101.228	0.00987865	0.0013886
1311	ACCACTG	79.8858	0.0125179	0.00175958
1312	ACCACTT	36.5619	0.0273509	0.00384459
1313	ACCAGAA	76.7074	0.0130366	0.00183249
1314	ACCAGAC	35.0375	0.0285409	0.00401186
1315	ACCAGAG	30.9366	0.0323242	0.00454366
1316	ACCAGAT	137.793	0.00725729	0.00102012
1317	ACCAGCA	28.707	0.0348347	0.00489656
1318	ACCAGCC	32.777	0.0305092	0.00428854
1319	ACCAGCG	35.5971	0.0280922	0.00394879
1320	ACCAGCT	50.2789	0.0198891	0.00279572
1321	ACCAGGA	36.4841	0.0274092	0.00385279
1322	ACCAGGC	22.4686	0.0445066	0.0062561
1323	ACCAGGG	17.9808	0.0556148	0.00781753
1324	ACCAGGT	29.7813	0.0335781	0.00471993
1325	ACCAGTA	79.8042	0.0125307	0.00176138
1326	ACCAGTC	30.4317	0.0328605	0.00461905
1327	ACCAGTG	22.8442	0.0437747	0.00615322
1328	ACCAGTT	42.6406	0.0234518	0.00329652
1329	ACCATAA	224.007	0.00446415	0.000627505
1330	ACCATAC	1144.71	0.000873582	0.000122795
1331	ACCATAG	56.7836	0.0176107	0.00247546
1332	ACCATAT	85.4307	0.0117054	0.00164537
1333	ACCATCA	77.7936	0.0128545	0.0018069
1334	ACCATCC	72.1676	0.0138566	0.00194776
1335	ACCATCG	56.7469	0.0176221	0.00247706
1336	ACCATCT	763.277	0.00131014	0.000184161
1337	ACCATGA	23.876	0.041883	0.00588731
1338	ACCATGC	27.3776	0.0365262	0.00513432
1339	ACCATGG	19.3759	0.0516105	0.00725466
1340	ACCATGT	29.7646	0.033597	0.00472258
1341	ACCATTA	416.953	0.00239835	0.000337126
1342	ACCATTC	286.898	0.00348556	0.00048995
1343	ACCATTG	22.391	0.0446609	0.00627778
1344	ACCATTT	90.1577	0.0110917	0.00155911
1345	ACCCAAA	264.365	0.00378265	0.00053171
1346	ACCCAAC	884.949	0.00113001	0.00015884
1347	ACCCAAG	48.5472	0.0205985	0.00289544
1348	ACCCAAT	166.9	0.00599161	0.000842214
1349	ACCCACA	150.682	0.0066365	0.000932863
1350	ACCCACC	156.999	0.00636949	0.00089533
1351	ACCCACG	232.351	0.00430383	0.00060497
1352	ACCCACT	37.632	0.0265731	0.00373527
1353	ACCCAGA	36.9256	0.0270815	0.00380673
1354	ACCCAGC	62.7948	0.0159249	0.00223849
1355	ACCCAGG	28.4054	0.0352046	0.00494855
1356	ACCCAGT	60.1919	0.0166135	0.00233529
1357	ACCCATA	36.3212	0.0275322	0.00387007
1358	ACCCATC	146.676	0.00681775	0.00095834
1359	ACCCATG	71.8748	0.0139131	0.0019557
1360	ACCCATT	372.614	0.00268374	0.000377241
1361	ACCCCAA	244.252	0.00409414	0.000575494
1362	ACCCCAC	100.639	0.00993648	0.00139673
1363	ACCCCAG	49.2981	0.0202848	0.00285134
1364	ACCCCAT	445.066	0.00224686	0.000315831
1365	ACCCCCA	66.5661	0.0150227	0.00211167
1366	ACCCCCC	33.0636	0.0302448	0.00425137
1367	ACCCCCG	48.2441	0.0207279	0.00291363
1368	ACCCCCT	71.3628	0.0140129	0.00196973
1369	ACCCCGA	78.4244	0.0127511	0.00179237
1370	ACCCCGC	501.429	0.0019943	0.00028033
1371	ACCCCGG	11.4046	0.0876841	0.0123254
1372	ACCCCGT	52.6055	0.0190094	0.00267207
1373	ACCCCTA	52.7867	0.0189442	0.0026629
1374	ACCCCTC	80.3557	0.0124447	0.00174929
1375	ACCCCTG	43.9733	0.0227411	0.00319661
1376	ACCCCTT	53.7557	0.0186027	0.0026149
1377	ACCCGAA	54.1986	0.0184506	0.00259353
1378	ACCCGAC	38.4786	0.0259885	0.00365308
1379	ACCCGAG	103.944	0.00962056	0.00135232
1380	ACCCGAT	38.4087	0.0260358	0.00365973
1381	ACCCGCA	21.3191	0.0469062	0.0065934
1382	ACCCGCC	31.5577	0.031688	0.00445424
1383	ACCCGCG	79.7739	0.0125354	0.00176205
1384	ACCCGCT	41.1326	0.0243116	0.00341738
1385	ACCCGGA	45.7644	0.0218511	0.00307151
1386	ACCCGGC	20.2758	0.0493198	0.00693267
1387	ACCCGGG	16.3842	0.0610344	0.00857933
1388	ACCCGGT	18.9323	0.0528198	0.00742464
1389	ACCCGTA	42.3991	0.0235854	0.00331529
1390	ACCCGTC	42.1854	0.0237049	0.00333209
1391	ACCCGTG	33.627	0.029738	0.00418013
1392	ACCCGTT	59.1436	0.016908	0.00237668
1393	ACCCTAA	69.4523	0.0143984	0.00202391
1394	ACCCTAC	244.412	0.00409144	0.000575116
1395	ACCCTAG	36.3342	0.0275223	0.00386869
1396	ACCCTAT	99.643	0.0100358	0.00141069
1397	ACCCTCA	45.196	0.0221259	0.00311013
1398	ACCCTCC	143.836	0.00695236	0.000977262
1399	ACCCTCG	55.7901	0.0179243	0.00251954
1400	ACCCTCT	34.818	0.0287208	0.00403716
1401	ACCCTGA	26.586	0.0376137	0.00528719
1402	ACCCTGC	16.1785	0.0618104	0.00868841
1403	ACCCTGG	18.3764	0.0544177	0.00764925
1404	ACCCTGT	27.3582	0.0365521	0.00513796
1405	ACCCTTA	156.781	0.00637831	0.000896571
1406	ACCCTTC	150.457	0.0066464	0.000934255
1407	ACCCTTG	34.0195	0.0293949	0.00413191
1408	ACCCTTT	26.8213	0.0372838	0.00524082
1409	ACCGAAA	56.6495	0.0176524	0.00248132
1410	ACCGAAC	56.4755	0.0177068	0.00248896
1411	ACCGAAG	61.6264	0.0162268	0.00228093
1412	ACCGAAT	21.6788	0.046128	0.006484
1413	ACCGACA	39.4573	0.0253439	0.00356247
1414	ACCGACC	55.5098	0.0180148	0.00253226
1415	ACCGACG	41.0819	0.0243416	0.0034216
1416	ACCGACT	34.4159	0.0290563	0.00408432
1417	ACCGAGA	23.9538	0.0417469	0.00586818
1418	ACCGAGC	13.7045	0.0729685	0.0102569
1419	ACCGAGG	13.459	0.0742996	0.010444
1420	ACCGAGT	28.8192	0.0346991	0.00487749
1421	ACCGATA	54.5413	0.0183347	0.00257723
1422	ACCGATC	48.7245	0.0205236	0.00288491
1423	ACCGATG	14.3613	0.0696314	0.00978777
1424	ACCGATT	39.2298	0.0254908	0.00358313
1425	ACCGCAA	55.1885	0.0181197	0.00254701
1426	ACCGCAC	41.013	0.0243825	0.00342734
1427	ACCGCAG	38.0984	0.0262478	0.00368954
1428	ACCGCAT	21.0789	0.0474407	0.00666853
1429	ACCGCCA	98.4554	0.0101569	0.00142771
1430	ACCGCCC	86.7508	0.0115273	0.00162034
1431	ACCGCCG	34.1868	0.029251	0.00411169
1432	ACCGCCT	38.2702	0.02613	0.00367298
1433	ACCGCGA	23.6097	0.0423554	0.00595372
1434	ACCGCGC	19.148	0.0522248	0.00734101
1435	ACCGCGG	12.3938	0.0806852	0.0113416
1436	ACCGCGT	32.7348	0.0305485	0.00429407
1437	ACCGCTA	28.17	0.0354988	0.0049899
1438	ACCGCTC	48.0562	0.020809	0.00292503
1439	ACCGCTG	14.6283	0.0683607	0.00960916
1440	ACCGCTT	48.4569	0.0206369	0.00290084
1441	ACCGGAA	113.868	0.00878213	0.00123447
1442	ACCGGAC	12.7986	0.0781334	0.0109829
1443	ACCGGAG	47.8539	0.0208969	0.00293739
1444	ACCGGAT	30.1984	0.0331143	0.00465473
1445	ACCGGCA	17.3665	0.0575822	0.00809407
1446	ACCGGCC	31.3357	0.0319124	0.00448579
1447	ACCGGCG	17.9668	0.0556583	0.00782363
1448	ACCGGCT	20.1371	0.0496596	0.00698043
1449	ACCGGGA	13.302	0.0751768	0.0105673
1450	ACCGGGC	11.5337	0.0867027	0.0121874
1451	ACCGGGG	10.6621	0.09379	0.0131836
1452	ACCGGGT	10.7974	0.0926153	0.0130185
1453	ACCGGTA	30.1632	0.033153	0.00466017
1454	ACCGGTC	16.3322	0.0612287	0.00860665
1455	ACCGGTG	10.9447	0.0913682	0.0128432
1456	ACCGGTT	17.8641	0.0559781	0.00786859
1457	ACCGTAA	288.944	0.00346088	0.00048648
1458	ACCGTAC	44.1353	0.0226576	0.00318488
1459	ACCGTAG	26.2951	0.0380299	0.0053457
1460	ACCGTAT	67.5969	0.0147936	0.00207947
1461	ACCGTCA	155.387	0.00643556	0.000904618
1462	ACCGTCC	25.5877	0.0390813	0.00549348
1463	ACCGTCG	23.8183	0.0419845	0.00590158
1464	ACCGTCT	23.3277	0.0428675	0.0060257
1465	ACCGTGA	16.3425	0.0611903	0.00860125
1466	ACCGTGC	15.3003	0.0653582	0.00918711
1467	ACCGTGG	15.5523	0.0642992	0.00903825
1468	ACCGTGT	19.3225	0.0517533	0.00727473
1469	ACCGTTA	101.68	0.00983479	0.00138243
1470	ACCGTTC	32.1399	0.031114	0.00437355
1471	ACCGTTG	12.9602	0.0771592	0.0108459
1472	ACCGTTT	30.6545	0.0326217	0.00458548
1473	ACCTAAA	812.632	0.00123057	0.000172976
1474	ACCTAAC	150.787	0.00663188	0.000932214
1475	ACCTAAG	39.1894	0.0255171	0.00358682
1476	ACCTAAT	284.262	0.00351789	0.000494494
1477	ACCTACA	111.887	0.00893759	0.00125632
1478	ACCTACC	258.736	0.00386494	0.000543278
1479	ACCTACG	49.1034	0.0203652	0.00286264
1480	ACCTACT	193.881	0.0051578	0.000725008
1481	ACCTAGA	39.7902	0.0251318	0.00353267
1482	ACCTAGC	38.4045	0.0260386	0.00366013
1483	ACCTAGG	20.9986	0.0476223	0.00669405
1484	ACCTAGT	41.0857	0.0243394	0.00342128
1485	ACCTATA	130.044	0.00768973	0.00108091
1486	ACCTATC	66.9257	0.0149419	0.00210032
1487	ACCTATG	33.6805	0.0296908	0.0041735
1488	ACCTATT	97.1691	0.0102913	0.00144661
1489	ACCTCAA	76.3272	0.0131015	0.00184162
1490	ACCTCAC	36.2729	0.0275688	0.00387522
1491	ACCTCAG	25.0538	0.0399142	0.00561056
1492	ACCTCAT	91.5815	0.0109192	0.00153487
1493	ACCTCCA	52.3347	0.0191078	0.0026859
1494	ACCTCCC	37.4777	0.0266825	0.00375065
1495	ACCTCCG	48.9651	0.0204227	0.00287073
1496	ACCTCCT	83.4308	0.011986	0.00168482
1497	ACCTCGA	36.1576	0.0276567	0.00388758
1498	ACCTCGC	36.9714	0.0270479	0.00380201
1499	ACCTCGG	19.5656	0.05111	0.00718431
1500	ACCTCGT	55.3281	0.018074	0.00254058
1501	ACCTCTA	71.4641	0.013993	0.00196694
1502	ACCTCTC	179.394	0.00557432	0.000783557
1503	ACCTCTG	13.2407	0.0755245	0.0106161
1504	ACCTCTT	100.669	0.00993357	0.00139632
1505	ACCTGAA	27.719	0.0360764	0.00507109
1506	ACCTGAC	17.2356	0.0580194	0.00815553
1507	ACCTGAG	12.523	0.0798533	0.0112246
1508	ACCTGAT	21.4699	0.0465768	0.00654709
1509	ACCTGCA	9.74076	0.102661	0.0144306
1510	ACCTGCC	17.3784	0.0575426	0.00808851
1511	ACCTGCG	16.8658	0.0592916	0.00833436
1512	ACCTGCT	14.4249	0.0693244	0.00974463
1513	ACCTGGA	20.4472	0.0489066	0.00687458
1514	ACCTGGC	10.9107	0.091653	0.0128832
1515	ACCTGGG	19.6465	0.0508997	0.00715474
1516	ACCTGGT	13.632	0.0733566	0.0103114
1517	ACCTGTA	27.8066	0.0359627	0.00505511
1518	ACCTGTC	18.3635	0.0544559	0.00765463
1519	ACCTGTG	17.835	0.0560696	0.00788146
1520	ACCTGTT	25.9792	0.0384924	0.0054107
1521	ACCTTAA	131.307	0.00761575	0.00107051
1522	ACCTTAC	33.3449	0.0299896	0.0042155
1523	ACCTTAG	30.0425	0.0332862	0.00467889
1524	ACCTTAT	49.2328	0.0203117	0.00285512
1525	ACCTTCA	75.7116	0.013208	0.00185659
1526	ACCTTCC	67.6434	0.0147834	0.00207804
1527	ACCTTCG	16.7631	0.0596548	0.0083854
1528	ACCTTCT	33.8996	0.0294989	0.00414652
1529	ACCTTGA	23.4083	0.04272	0.00600496
1530	ACCTTGC	10.4657	0.0955505	0.0134311
1531	ACCTTGG	21.1839	0.0472056	0.00663548
1532	ACCTTGT	14.0404	0.0712231	0.0100115
1533	ACCTTTA	81.2409	0.0123091	0.00173023
1534	ACCTTTC	50.2887	0.0198852	0.00279517
1535	ACCTTTG	13.1256	0.0761873	0.0107093
1536	ACCTTTT	41.6438	0.0240132	0.00337543
1537	ACGAAAA	191.606	0.00521904	0.000733618
1538	ACGAAAC	40.0487	0.0249696	0.00350986
1539	ACGAAAG	23.015	0.0434499	0.00610756
1540	ACGAAAT	43.9337	0.0227616	0.0031995
1541	ACGAACA	50.9828	0.0196144	0.00275712
1542	ACGAACC	58.2568	0.0171654	0.00241286
1543	ACGAACG	11.2029	0.0892627	0.0125473
1544	ACGAACT	29.5229	0.033872	0.00476124
1545	ACGAAGA	17.6496	0.0566585	0.00796423
1546	ACGAAGC	54.8412	0.0182345	0.00256314
1547	ACGAAGG	11.8431	0.0844373	0.011869
1548	ACGAAGT	25.5846	0.0390859	0.00549414
1549	ACGAATA	46.6433	0.0214393	0.00301362
1550	ACGAATC	30.3084	0.0329941	0.00463784
1551	ACGAATG	6.69218	0.149428	0.0210044
1552	ACGAATT	64.0439	0.0156143	0.00219483
1553	ACGACAA	87.854	0.0113825	0.00159999
1554	ACGACAC	49.604	0.0201597	0.00283375
1555	ACGACAG	30.3055	0.0329973	0.00463828
1556	ACGACAT	47.6848	0.0209711	0.00294781
1557	ACGACCA	46.8486	0.0213453	0.00300042
1558	ACGACCC	907.939	0.0011014	0.000154818
1559	ACGACCG	16.1505	0.0619177	0.00870349
1560	ACGACCT	23.8973	0.0418456	0.00588206
1561	ACGACGA	35.9477	0.0278182	0.00391028
1562	ACGACGC	51.067	0.0195821	0.00275257
1563	ACGACGG	9.57569	0.104431	0.0146794
1564	ACGACGT	23.3015	0.0429156	0.00603246
1565	ACGACTA	53.5929	0.0186592	0.00262284
1566	ACGACTC	48.526	0.0206075	0.00289671
1567	ACGACTG	11.4765	0.0871347	0.0122481
1568	ACGACTT	40.6547	0.0245974	0.00345755
1569	ACGAGAA	59.1116	0.0169171	0.00237797
1570	ACGAGAC	35.9092	0.027848	0.00391447
1571	ACGAGAG	11.9826	0.0834542	0.0117308
1572	ACGAGAT	19.0028	0.0526239	0.0073971
1573	ACGAGCA	10.4352	0.0958299	0.0134704
1574	ACGAGCC	28.6934	0.0348512	0.00489888
1575	ACGAGCG	10.0493	0.0995095	0.0139876
1576	ACGAGCT	17.993	0.0555771	0.00781222
1577	ACGAGGA	38.3546	0.0260725	0.00366489
1578	ACGAGGC	13.1647	0.0759607	0.0106775
1579	ACGAGGG	15.1978	0.0657992	0.0092491
1580	ACGAGGT	10.5846	0.0944768	0.0132802
1581	ACGAGTA	24.7028	0.0404813	0.00569028
1582	ACGAGTC	15.9864	0.0625533	0.00879283
1583	ACGAGTG	9.66667	0.103448	0.0145413
1584	ACGAGTT	17.6635	0.056614	0.00795797
1585	ACGATAA	60.9543	0.0164057	0.00230608
1586	ACGATAC	41.8693	0.0238839	0.00335725
1587	ACGATAG	10.4047	0.0961102	0.0135098
1588	ACGATAT	30.8074	0.0324597	0.00456271
1589	ACGATCA	90.3402	0.0110693	0.00155596
1590	ACGATCC	36.6945	0.0272521	0.0038307
1591	ACGATCG	16.1959	0.061744	0.00867907
1592	ACGATCT	23.7069	0.0421818	0.00592931
1593	ACGATGA	14.4836	0.0690436	0.00970515
1594	ACGATGC	15.3001	0.0653592	0.00918726
1595	ACGATGG	8.15763	0.122585	0.0172312
1596	ACGATGT	14.1175	0.070834	0.00995682
1597	ACGATTA	41.6805	0.023992	0.00337245
1598	ACGATTC	27.7667	0.0360143	0.00506237
1599	ACGATTG	11.3018	0.0884818	0.0124375
1600	ACGATTT	38.5935	0.0259111	0.00364221
1601	ACGCAAA	48.4803	0.020627	0.00289944
1602	ACGCAAC	20.6251	0.0484846	0.00681527
1603	ACGCAAG	10.9005	0.0917388	0.0128953
1604	ACGCAAT	64.5638	0.0154886	0.00217716
1605	ACGCACA	23.079	0.0433294	0.00609063
1606	ACGCACC	19.8631	0.0503447	0.00707673
1607	ACGCACG	4.47384	0.223522	0.0314194
1608	ACGCACT	19.2975	0.0518203	0.00728415
1609	ACGCAGA	18.8158	0.0531467	0.0074706
1610	ACGCAGC	19.1201	0.052301	0.00735173
1611	ACGCAGG	11.3754	0.0879087	0.0123569
1612	ACGCAGT	27.3071	0.0366205	0.00514759
1613	ACGCATA	35.6268	0.0280687	0.0039455
1614	ACGCATC	15.964	0.0626409	0.00880515
1615	ACGCATG	0.201783	4.95583	0.696619
1616	ACGCATT	13.5733	0.0736738	0.010356
1617	ACGCCAA	73.4214	0.01362	0.0019145
1618	ACGCCAC	54.1142	0.0184794	0.00259757
1619	ACGCCAG	20.1119	0.0497219	0.00698919
1620	ACGCCAT	99.4798	0.0100523	0.00141301
1621	ACGCCCA	394.776	0.00253308	0.000356064
1622	ACGCCCC	21.7621	0.0459514	0.00645919
1623	ACGCCCG	45.4789	0.0219882	0.00309079
1624	ACGCCCT	57.598	0.0173617	0.00244046
1625	ACGCCGA	25.5301	0.0391695	0.00550587
1626	ACGCCGC	13.1891	0.07582	0.0106577
1627	ACGCCGG	18.0931	0.0552696	0.007769
1628	ACGCCGT	25.335	0.0394711	0.00554827
1629	ACGCCTA	135.098	0.00740205	0.00104047
1630	ACGCCTC	18.7751	0.0532619	0.00748679
1631	ACGCCTG	6.83047	0.146403	0.0205792
1632	ACGCCTT	22.7056	0.0440421	0.0061908
1633	ACGCGAA	24.7888	0.0403407	0.00567052
1634	ACGCGAC	26.6632	0.0375049	0.00527189
1635	ACGCGAG	13.069	0.076517	0.0107557
1636	ACGCGAT	20.9599	0.0477101	0.0067064
1637	ACGCGCA	10.487	0.0953561	0.0134038
1638	ACGCGCC	14.1215	0.0708138	0.00995398
1639	ACGCGCG	8.5	0.117647	0.0165371
1640	ACGCGCT	15.8158	0.0632278	0.00888765
1641	ACGCGGA	25.804	0.0387537	0.00544743
1642	ACGCGGC	13.2766	0.0753207	0.0105875
1643	ACGCGGG	10.8388	0.0922615	0.0129688
1644	ACGCGGT	11.8015	0.0847349	0.0119108
1645	ACGCGTA	44.1112	0.02267	0.00318661
1646	ACGCGTC	20.2029	0.0494979	0.0069577
1647	ACGCGTG	8.42886	0.11864	0.0166767
1648	ACGCGTT	15.792	0.0633232	0.00890106
1649	ACGCTAA	65.5982	0.0152443	0.00214283
1650	ACGCTAC	20.9497	0.0477334	0.00670967
1651	ACGCTAG	9.41825	0.106177	0.0149248
1652	ACGCTAT	33.8526	0.0295398	0.00415228
1653	ACGCTCA	22.1407	0.0451656	0.00634873
1654	ACGCTCC	22.3128	0.0448174	0.00629978
1655	ACGCTCG	9.59469	0.104224	0.0146503
1656	ACGCTCT	24.8707	0.040208	0.00565186
1657	ACGCTGA	12.8493	0.0778252	0.0109395
1658	ACGCTGC	11.5793	0.0863608	0.0121394
1659	ACGCTGG	8.04707	0.124269	0.0174679
1660	ACGCTGT	13.9845	0.0715079	0.0100515
1661	ACGCTTA	51.4702	0.0194287	0.00273101
1662	ACGCTTC	18.7995	0.053193	0.0074771
1663	ACGCTTG	4.82222	0.207373	0.0291495
1664	ACGCTTT	17.2027	0.0581305	0.00817115
1665	ACGGAAA	25.6048	0.0390552	0.00548981
1666	ACGGAAC	14.8646	0.067274	0.0094564
1667	ACGGAAG	16.3508	0.0611592	0.00859688
1668	ACGGAAT	19.5191	0.051232	0.00720145
1669	ACGGACA	200.123	0.00499692	0.000702395
1670	ACGGACC	57.1458	0.0174991	0.00245977
1671	ACGGACG	37.8577	0.0264147	0.003713
1672	ACGGACT	30.4588	0.0328312	0.00461494
1673	ACGGAGA	21.1173	0.0473545	0.00665641
1674	ACGGAGC	12.387	0.08073	0.0113479
1675	ACGGAGG	10.1328	0.0986898	0.0138724
1676	ACGGAGT	21.4765	0.0465626	0.0065451
1677	ACGGATA	14.8021	0.0675581	0.00949634
1678	ACGGATC	14.8094	0.0675245	0.00949162
1679	ACGGATG	12.7623	0.0783556	0.0110141
1680	ACGGATT	17.3848	0.0575215	0.00808555
1681	ACGGCAA	15.7078	0.0636628	0.00894879
1682	ACGGCAC	10.683	0.0936066	0.0131579
1683	ACGGCAG	12.8395	0.0778848	0.0109479
1684	ACGGCAT	12.0186	0.0832043	0.0116957
1685	ACGGCCA	21.1621	0.0472544	0.00664234
1686	ACGGCCC	43.2179	0.0231386	0.00325249
1687	ACGGCCG	8.78995	0.113766	0.0159916
1688	ACGGCCT	11.118	0.0899445	0.0126431
1689	ACGGCGA	11.4004	0.0877165	0.0123299
1690	ACGGCGC	12.5628	0.0795999	0.011189
1691	ACGGCGG	7.53641	0.132689	0.0186515
1692	ACGGCGT	9.96768	0.100324	0.0141021
1693	ACGGCTA	13.1625	0.0759734	0.0106792
1694	ACGGCTC	13.4165	0.0745351	0.0104771
1695	ACGGCTG	8.43869	0.118502	0.0166573
1696	ACGGCTT	14.2011	0.0704169	0.00989819
1697	ACGGGAA	22.6273	0.0441945	0.00621222
1698	ACGGGAC	13.198	0.0757692	0.0106505
1699	ACGGGAG	12.8189	0.0780099	0.0109655
1700	ACGGGAT	4.58632	0.21804	0.0306489
1701	ACGGGCA	20.0865	0.0497847	0.00699802
1702	ACGGGCC	9.90134	0.100996	0.0141966
1703	ACGGGCG	10.8714	0.0919842	0.0129298
1704	ACGGGCT	12.3244	0.0811396	0.0114054
1705	ACGGGGA	11.8873	0.0841235	0.0118249
1706	ACGGGGC	8.52665	0.117279	0.0164854
1707	ACGGGGG	9.00195	0.111087	0.015615
1708	ACGGGGT	5.90321	0.169399	0.0238117
1709	ACGGGTA	11.2296	0.0890505	0.0125174
1710	ACGGGTC	8.85741	0.1129	0.0158698
1711	ACGGGTG	7.5808	0.131912	0.0185423
1712	ACGGGTT	6.55806	0.152484	0.021434
1713	ACGGTAA	16.334	0.061222	0.0086057
1714	ACGGTAC	14.3858	0.0695128	0.00977111
1715	ACGGTAG	10.852	0.0921491	0.012953
1716	ACGGTAT	13.44	0.0744048	0.0104588
1717	ACGGTCA	14.7082	0.0679894	0.00955697
1718	ACGGTCC	24.9219	0.0401254	0.00564024
1719	ACGGTCG	10.8599	0.0920819	0.0129435
1720	ACGGTCT	13.7032	0.0729757	0.0102579
1721	ACGGTGA	12.0668	0.0828721	0.011649
1722	ACGGTGC	8.38918	0.119201	0.0167556
1723	ACGGTGG	8.53629	0.117147	0.0164668
1724	ACGGTGT	8.12002	0.123152	0.017311
1725	ACGGTTA	23.2107	0.0430835	0.00605606
1726	ACGGTTC	9.5957	0.104213	0.0146488
1727	ACGGTTG	6.03836	0.165608	0.0232788
1728	ACGGTTT	12.1006	0.0826409	0.0116165
1729	ACGTAAA	240.409	0.00415958	0.000584694
1730	ACGTAAC	26.9995	0.0370377	0.00520622
1731	ACGTAAG	13.6703	0.0731514	0.0102826
1732	ACGTAAT	72.3702	0.0138178	0.00194231
1733	ACGTACA	40.7563	0.0245361	0.00344893
1734	ACGTACC	34.3433	0.0291178	0.00409295
1735	ACGTACG	12.6558	0.0790152	0.0111068
1736	ACGTACT	67.6461	0.0147828	0.00207796
1737	ACGTAGA	16.34	0.0611994	0.00860252
1738	ACGTAGC	23.7359	0.0421303	0.00592207
1739	ACGTAGG	14.0853	0.0709962	0.00997962
1740	ACGTAGT	23.4133	0.0427108	0.00600367
1741	ACGTATA	50.2545	0.0198987	0.00279707
1742	ACGTATC	28.3294	0.035299	0.00496183
1743	ACGTATG	11.0102	0.0908253	0.0127669
1744	ACGTATT	60.7945	0.0164488	0.00231214
1745	ACGTCAA	154.984	0.00645228	0.000906968
1746	ACGTCAC	46.3837	0.0215593	0.0030305
1747	ACGTCAG	19.3735	0.0516168	0.00725554
1748	ACGTCAT	67.3042	0.0148579	0.00208851
1749	ACGTCCA	63.9033	0.0156486	0.00219966
1750	ACGTCCC	35.4843	0.0281815	0.00396135
1751	ACGTCCG	12.6739	0.0789024	0.011091
1752	ACGTCCT	47.136	0.0212152	0.00298213
1753	ACGTCGA	19.1686	0.0521685	0.0073331
1754	ACGTCGC	14.3778	0.0695519	0.0097766
1755	ACGTCGG	8.89956	0.112365	0.0157947
1756	ACGTCGT	17.5089	0.0571138	0.00802824
1757	ACGTCTA	39.258	0.0254725	0.00358056
1758	ACGTCTC	17.261	0.057934	0.00814352
1759	ACGTCTG	10.3119	0.0969755	0.0136314
1760	ACGTCTT	19.3128	0.0517792	0.00727836
1761	ACGTGAA	27.811	0.035957	0.00505431
1762	ACGTGAC	29.9767	0.0333592	0.00468916
1763	ACGTGAG	16.3337	0.061223	0.00860584
1764	ACGTGAT	22.5556	0.0443349	0.00623196
1765	ACGTGCA	8.43854	0.118504	0.0166576
1766	ACGTGCC	9.96584	0.100343	0.0141047
1767	ACGTGCG	8.44686	0.118387	0.0166412
1768	ACGTGCT	9.81102	0.101926	0.0143273
1769	ACGTGGA	20.765	0.0481579	0.00676934
1770	ACGTGGC	14.8006	0.0675647	0.00949727
1771	ACGTGGG	11.81	0.084674	0.0119023
1772	ACGTGGT	9.23865	0.108241	0.0152149
1773	ACGTGTA	11.588	0.0862958	0.0121302
1774	ACGTGTC	14.5754	0.0686088	0.00964403
1775	ACGTGTG	8.34275	0.119864	0.0168488
1776	ACGTGTT	10.7325	0.0931747	0.0130972
1777	ACGTTAA	71.7556	0.0139362	0.00195895
1778	ACGTTAC	27.3994	0.0364971	0.00513024
1779	ACGTTAG	14.4397	0.0692534	0.00973464
1780	ACGTTAT	43.0412	0.0232336	0.00326584
1781	ACGTTCA	34.3924	0.0290762	0.00408711
1782	ACGTTCC	14.8111	0.0675169	0.00949055
1783	ACGTTCG	9.93516	0.100653	0.0141483
1784	ACGTTCT	15.7507	0.0634894	0.00892442
1785	ACGTTGA	11.9627	0.0835929	0.0117503
1786	ACGTTGC	14.583	0.068573	0.00963899
1787	ACGTTGG	7.52009	0.132977	0.018692
1788	ACGTTGT	11.2305	0.0890434	0.0125164
1789	ACGTTTA	83.4152	0.0119882	0.00168513
1790	ACGTTTC	17.722	0.056427	0.0079317
1791	ACGTTTG	6.68768	0.149529	0.0210186
1792	ACGTTTT	29.7125	0.0336559	0.00473086
1793	ACTAAAA	97.5816	0.0102478	0.00144049
1794	ACTAAAC	44.1812	0.0226341	0.00318157
1795	ACTAAAG	43.541	0.0229669	0.00322835
1796	ACTAAAT	90.6296	0.0110339	0.00155099
1797	ACTAACA	64.6116	0.0154771	0.00217555
1798	ACTAACC	75.0965	0.0133162	0.0018718
1799	ACTAACG	53.515	0.0186863	0.00262666
1800	ACTAACT	112.361	0.0088999	0.00125102
1801	ACTAAGA	21.8178	0.045834	0.00644269
1802	ACTAAGC	34.3812	0.0290856	0.00408844
1803	ACTAAGG	18.2785	0.054709	0.0076902
1804	ACTAAGT	22.1952	0.0450549	0.00633316
1805	ACTAATA	139.504	0.00716823	0.00100761
1806	ACTAATC	59.627	0.0167709	0.00235742
1807	ACTAATG	18.6815	0.0535288	0.0075243
1808	ACTAATT	132.005	0.00757546	0.00106485
1809	ACTACAA	82.9776	0.0120514	0.00169402
1810	ACTACAC	506.832	0.00197304	0.000277342
1811	ACTACAG	46.3486	0.0215756	0.00303279
1812	ACTACAT	182.728	0.00547262	0.000769262
1813	ACTACCA	41.4122	0.0241475	0.0033943
1814	ACTACCC	56.352	0.0177456	0.00249442
1815	ACTACCG	43.8505	0.0228048	0.00320557
1816	ACTACCT	441.751	0.00226372	0.000318201
1817	ACTACGA	21.4059	0.0467161	0.00656668
1818	ACTACGC	46.3601	0.0215703	0.00303204
1819	ACTACGG	58.1909	0.0171848	0.00241559
1820	ACTACGT	31.5388	0.0317069	0.0044569
1821	ACTACTA	57.2488	0.0174676	0.00245534
1822	ACTACTC	68.5939	0.0145786	0.00204924
1823	ACTACTG	22.8342	0.0437939	0.00615592
1824	ACTACTT	39.3807	0.0253932	0.00356941
1825	ACTAGAA	20.4008	0.0490177	0.0068902
1826	ACTAGAC	39.8136	0.025117	0.00353059
1827	ACTAGAG	16.9861	0.0588715	0.00827531
1828	ACTAGAT	34.6644	0.028848	0.00405504
1829	ACTAGCA	12.9769	0.0770602	0.010832
1830	ACTAGCC	24.7069	0.0404745	0.00568931
1831	ACTAGCG	24.8748	0.0402014	0.00565093
1832	ACTAGCT	66.701	0.0149923	0.0021074
1833	ACTAGGA	30.6901	0.0325837	0.00458015
1834	ACTAGGC	22.0708	0.0453088	0.00636885
1835	ACTAGGG	25.647	0.0389909	0.00548077
1836	ACTAGGT	19.6218	0.0509637	0.00716374
1837	ACTAGTA	24.0554	0.0415707	0.00584341
1838	ACTAGTC	21.7117	0.046058	0.00647417
1839	ACTAGTG	12.8926	0.0775639	0.0109028
1840	ACTAGTT	16.4525	0.0607812	0.00854374
1841	ACTATAA	385.88	0.00259148	0.000364273
1842	ACTATAC	122.822	0.00814184	0.00114446
1843	ACTATAG	44.3656	0.02254	0.00316835
1844	ACTATAT	164.02	0.00609681	0.000857002
1845	ACTATCA	64.7783	0.0154373	0.00216995
1846	ACTATCC	72.2959	0.013832	0.00194431
1847	ACTATCG	21.7187	0.0460433	0.0064721
1848	ACTATCT	163.992	0.00609785	0.000857148
1849	ACTATGA	22.5243	0.0443965	0.00624062
1850	ACTATGC	15.6707	0.0638135	0.00896998
1851	ACTATGG	25.3658	0.0394232	0.00554154
1852	ACTATGT	40.4363	0.0247302	0.00347622
1853	ACTATTA	292.918	0.00341392	0.00047988
1854	ACTATTC	76.8388	0.0130143	0.00182936
1855	ACTATTG	14.9519	0.066881	0.00940117
1856	ACTATTT	76.9427	0.0129967	0.00182689
1857	ACTCAAA	30.129	0.0331906	0.00466546
1858	ACTCAAC	84.8416	0.0117867	0.0016568
1859	ACTCAAG	30.6011	0.0326785	0.00459348
1860	ACTCAAT	511.706	0.00195425	0.0002747
1861	ACTCACA	161.888	0.00617712	0.00086829
1862	ACTCACC	89.9407	0.0111184	0.00156287
1863	ACTCACG	64.6964	0.0154568	0.00217269
1864	ACTCACT	376.488	0.00265613	0.00037336
1865	ACTCAGA	19.1418	0.0522416	0.00734337
1866	ACTCAGC	26.345	0.0379579	0.00533558
1867	ACTCAGG	20.8474	0.0479676	0.0067426
1868	ACTCAGT	16.5959	0.0602558	0.00846989
1869	ACTCATA	144.951	0.00689887	0.000969744
1870	ACTCATC	725.554	0.00137826	0.000193735
1871	ACTCATG	40.2541	0.0248422	0.00349196
1872	ACTCATT	75.4094	0.0132609	0.00186403
1873	ACTCCAA	146.595	0.0068215	0.000958867
1874	ACTCCAC	33.4899	0.0298598	0.00419725
1875	ACTCCAG	75.1369	0.013309	0.00187079
1876	ACTCCAT	258.16	0.00387357	0.000544491
1877	ACTCCCA	97.2845	0.0102791	0.00144489
1878	ACTCCCC	104.992	0.0095245	0.00133882
1879	ACTCCCG	32.2463	0.0310113	0.00435912
1880	ACTCCCT	24.0093	0.0416506	0.00585464
1881	ACTCCGA	38.3667	0.0260642	0.00366373
1882	ACTCCGC	29.4128	0.0339988	0.00477906
1883	ACTCCGG	24.7272	0.0404412	0.00568464
1884	ACTCCGT	30.4794	0.032809	0.00461182
1885	ACTCCTA	32.1699	0.0310849	0.00436947
1886	ACTCCTC	97.7922	0.0102258	0.00143739
1887	ACTCCTG	20.7629	0.0481628	0.00677003
1888	ACTCCTT	383.657	0.0026065	0.000366383
1889	ACTCGAA	24.993	0.0400112	0.0056242
1890	ACTCGAC	26.4158	0.0378561	0.00532127
1891	ACTCGAG	14.8712	0.0672438	0.00945217
1892	ACTCGAT	36.0277	0.0277564	0.00390159
1893	ACTCGCA	11.3928	0.0877745	0.0123381
1894	ACTCGCC	18.962	0.052737	0.007413
1895	ACTCGCG	20.1085	0.0497302	0.00699035
1896	ACTCGCT	30.3359	0.0329642	0.00463364
1897	ACTCGGA	26.9193	0.037148	0.00522173
1898	ACTCGGC	22.1975	0.0450501	0.00633249
1899	ACTCGGG	21.748	0.0459812	0.00646337
1900	ACTCGGT	12.4174	0.0805325	0.0113201
1901	ACTCGTA	46.6481	0.0214371	0.00301332
1902	ACTCGTC	104.002	0.00961523	0.00135157
1903	ACTCGTG	14.8053	0.0675432	0.00949425
1904	ACTCGTT	29.4663	0.0339371	0.00477039
1905	ACTCTAA	125.619	0.00796057	0.00111898
1906	ACTCTAC	103.157	0.00969398	0.00136264
1907	ACTCTAG	55.564	0.0179973	0.00252979
1908	ACTCTAT	132.451	0.00754997	0.00106127
1909	ACTCTCA	368.719	0.0027121	0.000381227
1910	ACTCTCC	53.7559	0.0186026	0.00261489
1911	ACTCTCG	24.6245	0.0406099	0.00570835
1912	ACTCTCT	33.4859	0.0298633	0.00419775
1913	ACTCTGA	10.6607	0.0938023	0.0131854
1914	ACTCTGC	23.9246	0.0417981	0.00587537
1915	ACTCTGG	9.01515	0.110924	0.0155922
1916	ACTCTGT	18.8706	0.0529925	0.00744892
1917	ACTCTTA	101.673	0.00983547	0.00138253
1918	ACTCTTC	25.9104	0.0385946	0.00542507
1919	ACTCTTG	18.0306	0.0554613	0.00779595
1920	ACTCTTT	39.3951	0.0253838	0.00356809
1921	ACTGAAA	25.706	0.0389015	0.00546821
1922	ACTGAAC	15.1147	0.0661608	0.00929994
1923	ACTGAAG	11.9842	0.0834432	0.0117292
1924	ACTGAAT	15.8835	0.0629586	0.00884981
1925	ACTGACA	29.9962	0.0333376	0.00468612
1926	ACTGACC	28.6637	0.0348873	0.00490396
1927	ACTGACG	13.5708	0.0736879	0.010358
1928	ACTGACT	20.7506	0.0481913	0.00677404
1929	ACTGAGA	14.5378	0.0687864	0.00966899
1930	ACTGAGC	11.9882	0.0834151	0.0117253
1931	ACTGAGG	11.1898	0.089367	0.0125619
1932	ACTGAGT	14.1807	0.0705183	0.00991245
1933	ACTGATA	19.6529	0.050883	0.0071524
1934	ACTGATC	15.4259	0.064826	0.0091123
1935	ACTGATG	9.24073	0.108217	0.0152115
1936	ACTGATT	16.6256	0.0601483	0.00845478
1937	ACTGCAA	16.7625	0.059657	0.00838572
1938	ACTGCAC	23.4726	0.0426029	0.0059885
1939	ACTGCAG	11.0427	0.0905575	0.0127293
1940	ACTGCAT	11.8781	0.0841889	0.0118341
1941	ACTGCCA	39.0344	0.0256184	0.00360107
1942	ACTGCCC	16.7141	0.0598298	0.00841001
1943	ACTGCCG	11.2228	0.0891047	0.0125251
1944	ACTGCCT	14.7344	0.0678683	0.00953994
1945	ACTGCGA	13.0918	0.0763838	0.0107369
1946	ACTGCGC	14.3605	0.0696355	0.00978835
1947	ACTGCGG	12.5203	0.0798701	0.011227
1948	ACTGCGT	13.386	0.0747049	0.0105009
1949	ACTGCTA	24.2629	0.0412153	0.00579345
1950	ACTGCTC	14.5723	0.0686233	0.00964608
1951	ACTGCTG	9.46759	0.105623	0.014847
1952	ACTGCTT	16.2031	0.0617167	0.00867524
1953	ACTGGAA	20.3927	0.0490371	0.00689293
1954	ACTGGAC	9.16585	0.109101	0.0153358
1955	ACTGGAG	23.9958	0.041674	0.00585793
1956	ACTGGAT	22.4151	0.0446128	0.00627102
1957	ACTGGCA	9.8201	0.101832	0.0143141
1958	ACTGGCC	9.46622	0.105639	0.0148492
1959	ACTGGCG	8.45294	0.118302	0.0166292
1960	ACTGGCT	8.68695	0.115115	0.0161812
1961	ACTGGGA	13.7957	0.0724861	0.010189
1962	ACTGGGC	9.31838	0.107315	0.0150848
1963	ACTGGGG	10.9183	0.0915895	0.0128743
1964	ACTGGGT	10.5694	0.0946126	0.0132993
1965	ACTGGTA	8.93104	0.111969	0.015739
1966	ACTGGTC	8.79075	0.113756	0.0159902
1967	ACTGGTG	6.20468	0.161169	0.0226548
1968	ACTGGTT	10.2543	0.0975199	0.0137079
1969	ACTGTAA	105.521	0.00947679	0.00133211
1970	ACTGTAC	27.8557	0.0358993	0.00504621
1971	ACTGTAG	17.1445	0.0583277	0.00819887
1972	ACTGTAT	27.4305	0.0364558	0.00512443
1973	ACTGTCA	24.7293	0.0404378	0.00568416
1974	ACTGTCC	28.8151	0.034704	0.00487819
1975	ACTGTCG	13.1513	0.0760382	0.0106884
1976	ACTGTCT	12.1765	0.0821251	0.011544
1977	ACTGTGA	13.4505	0.0743465	0.0104506
1978	ACTGTGC	10.8729	0.0919716	0.012928
1979	ACTGTGG	10.8533	0.0921378	0.0129514
1980	ACTGTGT	8.80865	0.113525	0.0159577
1981	ACTGTTA	24.3807	0.041016	0.00576544
1982	ACTGTTC	13.8488	0.0722084	0.01015
1983	ACTGTTG	8.63703	0.115781	0.0162748
1984	ACTGTTT	19.6065	0.0510035	0.00716934
1985	ACTTAAA	69.5159	0.0143852	0.00202206
1986	ACTTAAC	82.1607	0.0121713	0.00171086
1987	ACTTAAG	23.5545	0.0424547	0.00596767
1988	ACTTAAT	169.812	0.00588887	0.000827772
1989	ACTTACA	84.699	0.0118065	0.00165959
1990	ACTTACC	119.324	0.00838056	0.00117802
1991	ACTTACG	20.6867	0.0483402	0.00679497
1992	ACTTACT	74.4462	0.0134325	0.00188815
1993	ACTTAGA	16.1706	0.0618405	0.00869264
1994	ACTTAGC	15.7005	0.0636921	0.00895292
1995	ACTTAGG	21.7759	0.0459223	0.00645509
1996	ACTTAGT	16.3369	0.0612112	0.00860419
1997	ACTTATA	111.287	0.00898581	0.00126309
1998	ACTTATC	51.6194	0.0193726	0.00272311
1999	ACTTATG	17.1383	0.0583488	0.00820182
[truncated: 14,385 more rows]

## Sheet: Figure 2a
	X	sequence	K	KA	RKA	class
1	591	AAGCAUG	0.208552	4.79497	0.674008	GCAUG
2	1615	ACGCAUG	0.201783	4.95583	0.696619	GCAUG
3	2361	AGCAUGA	0.40144	2.49103	0.350154	GCAUG
4	2362	AGCAUGC	0.158203	6.321	0.888515	GCAUG
5	2363	AGCAUGG	0.405061	2.46876	0.347023	GCAUG
6	2364	AGCAUGU	0.190376	5.25276	0.738357	GCAUG
7	2639	AGGCAUG	0.212185	4.71288	0.662468	GCAUG
8	3663	AUGCAUG	0.154235	6.48363	0.911374	GCAUG
9	4687	CAGCAUG	0.211513	4.72783	0.66457	GCAUG
10	5711	CCGCAUG	0.174285	5.73773	0.806526	GCAUG
11	6457	CGCAUGA	0.209851	4.7653	0.669836	GCAUG
12	6458	CGCAUGC	0.157094	6.36563	0.894788	GCAUG
13	6459	CGCAUGG	0.241415	4.14225	0.582258	GCAUG
14	6460	CGCAUGU	0.1913	5.22739	0.73479	GCAUG
15	6735	CGGCAUG	0.245485	4.07358	0.572604	GCAUG
16	7759	CUGCAUG	0.135419	7.38448	1.038	GCAUG
17	8783	GAGCAUG	0.197177	5.07158	0.712889	GCAUG
18	9441	GCAUGAA	0.236806	4.22287	0.593591	GCAUG
19	9442	GCAUGAC	0.234535	4.26375	0.599336	GCAUG
20	9443	GCAUGAG	0.205474	4.8668	0.684104	GCAUG
21	9444	GCAUGAU	0.224602	4.45231	0.625842	GCAUG
22	9445	GCAUGCA	0.187227	5.34112	0.750777	GCAUG
23	9446	GCAUGCC	0.169489	5.90008	0.829348	GCAUG
24	9447	GCAUGCG	0.153422	6.51796	0.9162	GCAUG
25	9448	GCAUGCU	0.180339	5.54511	0.779451	GCAUG
26	9449	GCAUGGA	4.21618	0.237182	0.0333396	GCAUG
27	9450	GCAUGGC	0.326905	3.05899	0.429989	GCAUG
28	9451	GCAUGGG	1.91387	0.5225	0.0734455	GCAUG
29	9452	GCAUGGU	0.252061	3.96729	0.557664	GCAUG
30	9453	GCAUGUA	0.296913	3.36799	0.473424	GCAUG
31	9454	GCAUGUC	0.204146	4.89846	0.688555	GCAUG
32	9455	GCAUGUG	0.175699	5.69156	0.800037	GCAUG
33	9456	GCAUGUU	0.221511	4.51445	0.634576	GCAUG
34	9807	GCGCAUG	0.166777	5.99604	0.842837	GCAUG
35	10553	GGCAUGA	0.898723	1.11269	0.156406	GCAUG
36	10554	GGCAUGC	0.224004	4.4642	0.627512	GCAUG
37	10555	GGCAUGG	1.34867	0.74147	0.104225	GCAUG
38	10556	GGCAUGU	0.32989	3.03131	0.426098	GCAUG
39	10831	GGGCAUG	0.270639	3.69495	0.519383	GCAUG
40	11855	GUGCAUG	0.140572	7.1138	0.999955	GCAUG
41	12879	UAGCAUG	0.176836	5.65496	0.794893	GCAUG
42	13903	UCGCAUG	0.173666	5.75819	0.809403	GCAUG
43	14649	UGCAUGA	0.15388	6.49859	0.913477	GCAUG
44	14650	UGCAUGC	0.137502	7.27262	1.02228	GCAUG
45	14651	UGCAUGG	0.145623	6.86704	0.965269	GCAUG
46	14652	UGCAUGU	0.140566	7.11412	1	GCAUG
47	14927	UGGCAUG	0.201889	4.95321	0.696251	GCAUG
48	15951	UUGCAUG	0.14044	7.1205	1.0009	GCAUG
1	583	AAGCACG	4.22766	0.236538	0.033249	GCACG
2	1607	ACGCACG	4.47384	0.223522	0.0314194	GCACG
3	2329	AGCACGA	7.83199	0.127682	0.0179476	GCACG
4	2330	AGCACGC	5.99625	0.166771	0.0234422	GCACG
5	2331	AGCACGG	6.09595	0.164043	0.0230588	GCACG
6	2332	AGCACGU	3.82475	0.261455	0.0367516	GCACG
7	2631	AGGCACG	3.39581	0.294481	0.0413939	GCACG
8	3655	AUGCACG	0.389267	2.56893	0.361103	GCACG
9	4679	CAGCACG	5.38808	0.185595	0.0260883	GCACG
10	5703	CCGCACG	2.92496	0.341886	0.0480573	GCACG
11	6425	CGCACGA	6.88021	0.145344	0.0204304	GCACG
12	6426	CGCACGC	4.59894	0.217442	0.0305648	GCACG
13	6427	CGCACGG	5.05455	0.197841	0.0278097	GCACG
14	6428	CGCACGU	3.24884	0.307802	0.0432664	GCACG
15	6727	CGGCACG	3.72837	0.268213	0.0377016	GCACG
16	7751	CUGCACG	0.228083	4.38436	0.61629	GCACG
17	8775	GAGCACG	3.56716	0.280335	0.0394054	GCACG
18	9313	GCACGAA	7.12564	0.140338	0.0197267	GCACG
19	9314	GCACGAC	7.95341	0.125732	0.0176736	GCACG
20	9315	GCACGAG	3.88724	0.257252	0.0361607	GCACG
21	9316	GCACGAU	6.19447	0.161434	0.0226921	GCACG
22	9317	GCACGCA	5.38894	0.185565	0.0260841	GCACG
23	9318	GCACGCC	4.82277	0.20735	0.0291462	GCACG
24	9319	GCACGCG	3.73785	0.267533	0.0376059	GCACG
25	9320	GCACGCU	4.43566	0.225446	0.0316899	GCACG
26	9321	GCACGGA	8.69692	0.114983	0.0161627	GCACG
27	9322	GCACGGC	5.45894	0.183186	0.0257496	GCACG
28	9323	GCACGGG	6.90574	0.144807	0.0203549	GCACG
29	9324	GCACGGU	4.34342	0.230234	0.0323629	GCACG
30	9325	GCACGUA	4.99964	0.200015	0.0281151	GCACG
31	9326	GCACGUC	3.37566	0.296239	0.0416409	GCACG
32	9327	GCACGUG	1.71212	0.584071	0.0821002	GCACG
33	9328	GCACGUU	3.26936	0.30587	0.0429948	GCACG
34	9799	GCGCACG	2.26647	0.441214	0.0620195	GCACG
35	10521	GGCACGA	5.37842	0.185928	0.0261351	GCACG
36	10522	GGCACGC	5.9117	0.169156	0.0237775	GCACG
37	10523	GGCACGG	8.20468	0.121882	0.0171324	GCACG
38	10524	GGCACGU	4.38255	0.228178	0.0320739	GCACG
39	10823	GGGCACG	4.43285	0.225588	0.03171	GCACG
40	11847	GUGCACG	0.226602	4.41302	0.620319	GCACG
41	12871	UAGCACG	3.02943	0.330095	0.0464	GCACG
42	13895	UCGCACG	2.39735	0.417128	0.0586338	GCACG
43	14617	UGCACGA	1.83366	0.545358	0.0766585	GCACG
44	14618	UGCACGC	0.556953	1.79548	0.252383	GCACG
45	14619	UGCACGG	1.8255	0.547794	0.077001	GCACG
46	14620	UGCACGU	0.27332	3.65871	0.514289	GCACG
47	14919	UGGCACG	2.59808	0.384899	0.0541036	GCACG
48	15943	UUGCACG	0.203022	4.92558	0.692367	GCACG
1	639	AAGCUUG	7.13802	0.140095	0.0196925	GCUUG
2	1663	ACGCUUG	4.82222	0.207373	0.0291495	GCUUG
3	2553	AGCUUGA	6.47135	0.154527	0.0217212	GCUUG
4	2554	AGCUUGC	4.48149	0.22314	0.0313658	GCUUG
5	2555	AGCUUGG	7.63246	0.131019	0.0184168	GCUUG
6	2556	AGCUUGU	6.10043	0.163923	0.0230419	GCUUG
7	2687	AGGCUUG	4.06677	0.245896	0.0345644	GCUUG
8	3711	AUGCUUG	4.14112	0.241481	0.0339439	GCUUG
9	4735	CAGCUUG	5.89086	0.169754	0.0238616	GCUUG
10	5759	CCGCUUG	5.54974	0.180189	0.0253283	GCUUG
11	6649	CGCUUGA	6.15648	0.16243	0.0228321	GCUUG
12	6650	CGCUUGC	4.38985	0.227798	0.0320206	GCUUG
13	6651	CGCUUGG	6.81329	0.146772	0.0206311	GCUUG
14	6652	CGCUUGU	5.29913	0.18871	0.0265262	GCUUG
15	6783	CGGCUUG	4.3205	0.231455	0.0325345	GCUUG
16	7807	CUGCUUG	3.06115	0.326674	0.0459192	GCUUG
17	8831	GAGCUUG	4.75902	0.210127	0.0295366	GCUUG
18	9855	GCGCUUG	4.34604	0.230095	0.0323434	GCUUG
19	10209	GCUUGAA	4.87723	0.205034	0.0288207	GCUUG
20	10210	GCUUGAC	5.25409	0.190328	0.0267535	GCUUG
21	10211	GCUUGAG	3.98602	0.250877	0.0352647	GCUUG
22	10212	GCUUGAU	5.32247	0.187883	0.0264099	GCUUG
23	10213	GCUUGCA	4.27112	0.234131	0.0329107	GCUUG
24	10214	GCUUGCC	4.58355	0.218172	0.0306674	GCUUG
25	10215	GCUUGCG	7.27701	0.137419	0.0193164	GCUUG
26	10216	GCUUGCU	3.97277	0.251713	0.0353822	GCUUG
27	10217	GCUUGGA	11.4845	0.0870743	0.0122396	GCUUG
28	10218	GCUUGGC	6.01056	0.166374	0.0233864	GCUUG
29	10219	GCUUGGG	11.3089	0.0884263	0.0124297	GCUUG
30	10220	GCUUGGU	4.93371	0.202687	0.0284908	GCUUG
31	10221	GCUUGUA	7.41077	0.134939	0.0189677	GCUUG
32	10222	GCUUGUC	3.6432	0.274484	0.038583	GCUUG
33	10223	GCUUGUG	3.36636	0.297056	0.0417559	GCUUG
34	10224	GCUUGUU	5.43412	0.184022	0.0258672	GCUUG
35	10745	GGCUUGA	4.54993	0.219783	0.030894	GCUUG
36	10746	GGCUUGC	4.28912	0.233148	0.0327726	GCUUG
37	10747	GGCUUGG	5.79886	0.172448	0.0242402	GCUUG
38	10748	GGCUUGU	6.84674	0.146055	0.0205303	GCUUG
39	10879	GGGCUUG	2.6481	0.377629	0.0530817	GCUUG
40	11903	GUGCUUG	2.65189	0.37709	0.0530058	GCUUG
41	12927	UAGCUUG	3.16033	0.316423	0.0444782	GCUUG
42	13951	UCGCUUG	3.82131	0.26169	0.0367846	GCUUG
43	14841	UGCUUGA	3.72071	0.268766	0.0377792	GCUUG
44	14842	UGCUUGC	1.59812	0.625735	0.0879567	GCUUG
45	14843	UGCUUGG	2.92542	0.341831	0.0480496	GCUUG
46	14844	UGCUUGU	2.64065	0.378695	0.0532315	GCUUG
47	14975	UGGCUUG	2.67274	0.374148	0.0525923	GCUUG
48	15999	UUGCUUG	1.87606	0.533033	0.0749261	GCUUG
1	607	AAGCCUG	8.44115	0.118467	0.0166524	GCCUG
2	1631	ACGCCUG	6.83047	0.146403	0.0205792	GCCUG
3	2425	AGCCUGA	6.68115	0.149675	0.0210391	GCCUG
4	2426	AGCCUGC	6.91311	0.144653	0.0203332	GCCUG
5	2427	AGCCUGG	7.95617	0.125689	0.0176675	GCCUG
6	2428	AGCCUGU	8.44203	0.118455	0.0166507	GCCUG
7	2655	AGGCCUG	6.58688	0.151817	0.0213402	GCCUG
8	3679	AUGCCUG	5.86353	0.170546	0.0239728	GCCUG
9	4703	CAGCCUG	7.58379	0.13186	0.018535	GCCUG
10	5727	CCGCCUG	7.87748	0.126944	0.017844	GCCUG
11	6521	CGCCUGA	6.62076	0.15104	0.021231	GCCUG
12	6522	CGCCUGC	4.09722	0.244068	0.0343075	GCCUG
13	6523	CGCCUGG	5.17073	0.193396	0.0271849	GCCUG
14	6524	CGCCUGU	4.65716	0.214723	0.0301827	GCCUG
15	6751	CGGCCUG	5.47112	0.182778	0.0256923	GCCUG
16	7775	CUGCCUG	3.59398	0.278243	0.0391114	GCCUG
17	8799	GAGCCUG	5.10218	0.195995	0.0275501	GCCUG
18	9697	GCCUGAA	5.09444	0.196292	0.0275919	GCCUG
19	9698	GCCUGAC	4.24785	0.235413	0.033091	GCCUG
20	9699	GCCUGAG	4.98093	0.200766	0.0282208	GCCUG
21	9700	GCCUGAU	5.15778	0.193882	0.0272531	GCCUG
22	9701	GCCUGCA	3.71498	0.26918	0.0378374	GCCUG
23	9702	GCCUGCC	5.39535	0.185345	0.0260531	GCCUG
24	9703	GCCUGCG	4.38556	0.228021	0.0320519	GCCUG
25	9704	GCCUGCU	3.91856	0.255196	0.0358717	GCCUG
26	9705	GCCUGGA	7.74347	0.129141	0.0181528	GCCUG
27	9706	GCCUGGC	6.01716	0.166191	0.0233608	GCCUG
28	9707	GCCUGGG	6.43227	0.155466	0.0218532	GCCUG
29	9708	GCCUGGU	4.60826	0.217002	0.030503	GCCUG
30	9709	GCCUGUA	6.93531	0.14419	0.0202681	GCCUG
31	9710	GCCUGUC	5.1035	0.195944	0.027543	GCCUG
32	9711	GCCUGUG	4.13008	0.242126	0.0340346	GCCUG
33	9712	GCCUGUU	5.89621	0.1696	0.02384	GCCUG
34	9823	GCGCCUG	4.45314	0.224561	0.0315655	GCCUG
35	10617	GGCCUGA	10.4858	0.0953667	0.0134053	GCCUG
36	10618	GGCCUGC	6.82513	0.146517	0.0205953	GCCUG
37	10619	GGCCUGG	6.95842	0.143711	0.0202008	GCCUG
38	10620	GGCCUGU	5.89335	0.169683	0.0238516	GCCUG
39	10847	GGGCCUG	3.73122	0.268009	0.0376728	GCCUG
40	11871	GUGCCUG	3.53933	0.28254	0.0397153	GCCUG
41	12895	UAGCCUG	5.13775	0.194638	0.0273594	GCCUG
42	13919	UCGCCUG	5.72451	0.174688	0.024555	GCCUG
43	14713	UGCCUGA	3.5354	0.282853	0.0397594	GCCUG
44	14714	UGCCUGC	2.01491	0.496299	0.0697626	GCCUG
45	14715	UGCCUGG	2.96838	0.336884	0.0473543	GCCUG
46	14716	UGCCUGU	2.80691	0.356264	0.0500784	GCCUG
47	14943	UGGCCUG	3.29904	0.303119	0.042608	GCCUG
48	15967	UUGCCUG	3.11072	0.321469	0.0451874	GCCUG
1	676	AAGGGAU	20.9366	0.0477632	0.00671385	GGGAU
2	1700	ACGGGAU	4.58632	0.21804	0.0306489	GGGAU
3	2701	AGGGAUA	8.36163	0.119594	0.0168108	GGGAU
4	2702	AGGGAUC	5.99775	0.166729	0.0234364	GGGAU
5	2703	AGGGAUG	6.53879	0.152934	0.0214972	GGGAU
6	2704	AGGGAUU	7.15641	0.139735	0.0196419	GGGAU
7	2724	AGGGGAU	8.31678	0.120239	0.0169014	GGGAU
8	3748	AUGGGAU	13.7395	0.0727828	0.0102308	GGGAU
9	4772	CAGGGAU	10.5974	0.0943626	0.0132641	GGGAU
10	5796	CCGGGAU	8.37981	0.119334	0.0167743	GGGAU
11	6797	CGGGAUA	7.21065	0.138684	0.0194942	GGGAU
12	6798	CGGGAUC	4.42674	0.2259	0.0317538	GGGAU
13	6799	CGGGAUG	3.41257	0.293034	0.0411905	GGGAU
14	6800	CGGGAUU	4.6822	0.213575	0.0300213	GGGAU
15	6820	CGGGGAU	7.64475	0.130809	0.0183872	GGGAU
16	7844	CUGGGAU	8.83219	0.113222	0.0159151	GGGAU
17	8868	GAGGGAU	5.16349	0.193667	0.027223	GGGAU
18	9892	GCGGGAU	2.8895	0.34608	0.0486469	GGGAU
19	10801	GGGAUAA	5.25298	0.190368	0.0267592	GGGAU
20	10802	GGGAUAC	6.68518	0.149585	0.0210264	GGGAU
21	10803	GGGAUAG	4.16589	0.240045	0.033742	GGGAU
22	10804	GGGAUAU	5.34536	0.187078	0.0262967	GGGAU
23	10805	GGGAUCA	4.00672	0.249581	0.0350824	GGGAU
24	10806	GGGAUCC	8.96247	0.111576	0.0156838	GGGAU
25	10807	GGGAUCG	3.12728	0.319767	0.0449482	GGGAU
26	10808	GGGAUCU	3.68718	0.27121	0.0381228	GGGAU
27	10809	GGGAUGA	3.70396	0.269981	0.0379501	GGGAU
28	10810	GGGAUGC	2.7314	0.366113	0.0514629	GGGAU
29	10811	GGGAUGG	5.20275	0.192206	0.0270176	GGGAU
30	10812	GGGAUGU	2.92697	0.34165	0.0480242	GGGAU
31	10813	GGGAUUA	5.81011	0.172114	0.0241933	GGGAU
32	10814	GGGAUUC	3.1957	0.312921	0.0439859	GGGAU
33	10815	GGGAUUG	2.37159	0.421658	0.0592706	GGGAU
34	10816	GGGAUUU	3.77926	0.264602	0.0371939	GGGAU
35	10893	GGGGAUA	5.24801	0.190548	0.0267845	GGGAU
36	10894	GGGGAUC	4.03843	0.247621	0.034807	GGGAU
37	10895	GGGGAUG	3.61211	0.276846	0.038915	GGGAU
38	10896	GGGGAUU	3.70014	0.27026	0.0379893	GGGAU
39	10916	GGGGGAU	5.57785	0.179281	0.0252007	GGGAU
40	11940	GUGGGAU	10.573	0.0945801	0.0132947	GGGAU
41	12964	UAGGGAU	19.8381	0.050408	0.00708563	GGGAU
42	13988	UCGGGAU	4.97041	0.201191	0.0282805	GGGAU
43	14989	UGGGAUA	5.34649	0.187039	0.0262912	GGGAU
44	14990	UGGGAUC	4.91982	0.203259	0.0285713	GGGAU
45	14991	UGGGAUG	3.39869	0.294231	0.0413588	GGGAU
46	14992	UGGGAUU	4.45966	0.224232	0.0315193	GGGAU
47	15012	UGGGGAU	7.28166	0.137331	0.019304	GGGAU
48	16036	UUGGGAU	12.5228	0.0798545	0.0112248	GGGAU
1	684	AAGGGGU	11.9231	0.0838707	0.0117893	GGGGU
2	1708	ACGGGGU	5.90321	0.169399	0.0238117	GGGGU
3	2732	AGGGGGU	7.62179	0.131203	0.0184426	GGGGU
4	2733	AGGGGUA	7.1556	0.139751	0.0196441	GGGGU
5	2734	AGGGGUC	5.78002	0.17301	0.0243192	GGGGU
6	2735	AGGGGUG	4.98036	0.200789	0.028224	GGGGU
7	2736	AGGGGUU	5.37527	0.186037	0.0261504	GGGGU
8	3756	AUGGGGU	9.56631	0.104534	0.0146938	GGGGU
9	4780	CAGGGGU	10.6882	0.0935615	0.0131515	GGGGU
10	5804	CCGGGGU	11.5104	0.0868782	0.0122121	GGGGU
11	6828	CGGGGGU	6.19601	0.161394	0.0226865	GGGGU
12	6829	CGGGGUA	6.02969	0.165846	0.0233122	GGGGU
13	6830	CGGGGUC	3.45035	0.289826	0.0407395	GGGGU
14	6831	CGGGGUG	3.52275	0.28387	0.0399023	GGGGU
15	6832	CGGGGUU	4.1444	0.241289	0.033917	GGGGU
16	7852	CUGGGGU	7.815	0.127959	0.0179866	GGGGU
17	8876	GAGGGGU	7.43241	0.134546	0.0189125	GGGGU
18	9900	GCGGGGU	4.93951	0.202449	0.0284574	GGGGU
19	10924	GGGGGGU	5.54474	0.180351	0.0253511	GGGGU
20	10925	GGGGGUA	5.39891	0.185223	0.0260359	GGGGU
21	10926	GGGGGUC	4.59998	0.217392	0.0305579	GGGGU
22	10927	GGGGGUG	3.53805	0.282642	0.0397297	GGGGU
23	10928	GGGGGUU	2.98239	0.335302	0.0471319	GGGGU
24	10929	GGGGUAA	4.93513	0.202629	0.0284826	GGGGU
25	10930	GGGGUAC	3.94493	0.25349	0.0356319	GGGGU
26	10931	GGGGUAG	5.2167	0.191692	0.0269453	GGGGU
27	10932	GGGGUAU	5.31187	0.188258	0.0264626	GGGGU
28	10933	GGGGUCA	5.60512	0.178408	0.0250781	GGGGU
29	10934	GGGGUCC	5.42043	0.184487	0.0259326	GGGGU
30	10935	GGGGUCG	2.85826	0.349863	0.0491787	GGGGU
31	10936	GGGGUCU	3.22521	0.310057	0.0435833	GGGGU
32	10937	GGGGUGA	5.88553	0.169908	0.0238833	GGGGU
33	10938	GGGGUGC	3.0119	0.332017	0.0466701	GGGGU
34	10939	GGGGUGG	4.22259	0.236822	0.033289	GGGGU
35	10940	GGGGUGU	3.70198	0.270126	0.0379704	GGGGU
36	10941	GGGGUUA	3.85829	0.259182	0.0364321	GGGGU
37	10942	GGGGUUC	3.21499	0.311043	0.0437219	GGGGU
38	10943	GGGGUUG	1.56347	0.639604	0.0899063	GGGGU
39	10944	GGGGUUU	3.05851	0.326957	0.0459588	GGGGU
40	11948	GUGGGGU	10.0349	0.0996521	0.0140076	GGGGU
41	12972	UAGGGGU	17.2682	0.05791	0.00814015	GGGGU
42	13996	UCGGGGU	8.05727	0.124112	0.0174458	GGGGU
43	15020	UGGGGGU	6.12797	0.163186	0.0229384	GGGGU
44	15021	UGGGGUA	4.71267	0.212194	0.0298272	GGGGU
45	15022	UGGGGUC	3.62945	0.275524	0.0387292	GGGGU
46	15023	UGGGGUG	3.33194	0.300125	0.0421873	GGGGU
47	15024	UGGGGUU	3.89914	0.256467	0.0360504	GGGGU
48	16044	UUGGGGU	10.6475	0.0939185	0.0132017	GGGGU
1	858	AAUCCGC	105.983	0.00943545	0.0013263	UCCGC
2	1882	ACUCCGC	29.4128	0.0339988	0.00477906	UCCGC
3	2906	AGUCCGC	10.9557	0.0912769	0.0128304	UCCGC
4	3429	AUCCGCA	25.3565	0.0394377	0.00554358	UCCGC
5	3430	AUCCGCC	40.8693	0.0244683	0.00343939	UCCGC
6	3431	AUCCGCG	52.8709	0.018914	0.00265865	UCCGC
7	3432	AUCCGCU	35.8201	0.0279173	0.00392421	UCCGC
8	3930	AUUCCGC	39.1469	0.0255448	0.00359072	UCCGC
9	4954	CAUCCGC	68.3436	0.014632	0.00205675	UCCGC
10	5978	CCUCCGC	46.4273	0.0215391	0.00302765	UCCGC
11	7002	CGUCCGC	15.1541	0.0659888	0.00927575	UCCGC
12	7525	CUCCGCA	18.3877	0.0543842	0.00764455	UCCGC
13	7526	CUCCGCC	18.2746	0.0547209	0.00769187	UCCGC
14	7527	CUCCGCG	35.578	0.0281073	0.00395091	UCCGC
15	7528	CUCCGCU	17.8725	0.0559519	0.00786491	UCCGC
16	8026	CUUCCGC	36.0792	0.0277168	0.00389602	UCCGC
17	9050	GAUCCGC	10.679	0.0936419	0.0131628	UCCGC
18	10074	GCUCCGC	10.4451	0.0957386	0.0134575	UCCGC
19	11098	GGUCCGC	9.20972	0.108581	0.0152627	UCCGC
20	11621	GUCCGCA	9.03983	0.110622	0.0155496	UCCGC
21	11622	GUCCGCC	13.3432	0.0749444	0.0105346	UCCGC
22	11623	GUCCGCG	10.0394	0.0996071	0.0140013	UCCGC
23	11624	GUCCGCU	12.4591	0.0802629	0.0112822	UCCGC
24	12122	GUUCCGC	7.12072	0.140435	0.0197403	UCCGC
25	13146	UAUCCGC	23.9206	0.0418049	0.00587633	UCCGC
26	13713	UCCGCAA	14.3687	0.0695956	0.00978275	UCCGC
27	13714	UCCGCAC	8.57056	0.116679	0.016401	UCCGC
28	13715	UCCGCAG	10.9844	0.0910379	0.0127968	UCCGC
29	13716	UCCGCAU	11.713	0.0853749	0.0120008	UCCGC
30	13717	UCCGCCA	24.6477	0.0405718	0.00570299	UCCGC
31	13718	UCCGCCC	15.7281	0.0635805	0.00893722	UCCGC
32	13719	UCCGCCG	18.656	0.0536019	0.00753458	UCCGC
33	13720	UCCGCCU	22.5331	0.0443792	0.00623818	UCCGC
34	13721	UCCGCGA	11.3026	0.088475	0.0124365	UCCGC
35	13722	UCCGCGC	12.9294	0.0773433	0.0108718	UCCGC
36	13723	UCCGCGG	10.6967	0.0934866	0.013141	UCCGC
37	13724	UCCGCGU	17.7911	0.056208	0.0079009	UCCGC
38	13725	UCCGCUA	16.6606	0.0600219	0.008437	UCCGC
39	13726	UCCGCUC	12.4336	0.0804272	0.0113053	UCCGC
40	13727	UCCGCUG	8.24668	0.121261	0.0170451	UCCGC
41	13728	UCCGCUU	12.9921	0.0769698	0.0108193	UCCGC
42	14170	UCUCCGC	20.4395	0.0489249	0.00687716	UCCGC
43	15194	UGUCCGC	8.55675	0.116867	0.0164274	UCCGC
44	15717	UUCCGCA	15.3762	0.0650356	0.00914177	UCCGC
45	15718	UUCCGCC	28.7719	0.0347561	0.00488551	UCCGC
46	15719	UUCCGCG	13.9178	0.0718503	0.0100997	UCCGC
47	15720	UUCCGCU	24.3636	0.0410449	0.0057695	UCCGC
48	16218	UUUCCGC	14.333	0.0697692	0.00980714	UCCGC
1	661	AAGGCCA	42.3388	0.023619	0.00332001	GGCCA
2	1685	ACGGCCA	21.1621	0.0472544	0.00664234	GGCCA
3	2641	AGGCCAA	33.7333	0.0296443	0.00416696	GGCCA
4	2642	AGGCCAC	18.3879	0.0543835	0.00764445	GGCCA
5	2643	AGGCCAG	10.9316	0.0914777	0.0128586	GGCCA
6	2644	AGGCCAU	26.1241	0.0382788	0.00538068	GGCCA
7	2709	AGGGCCA	7.82379	0.127815	0.0179664	GGCCA
8	3733	AUGGCCA	12.4335	0.0804279	0.0113054	GGCCA
9	4757	CAGGCCA	14.7008	0.0680235	0.00956176	GGCCA
10	5781	CCGGCCA	15.8708	0.0630089	0.00885688	GGCCA
11	6737	CGGCCAA	17.5696	0.0569165	0.0080005	GGCCA
12	6738	CGGCCAC	15.842	0.0631234	0.00887298	GGCCA
13	6739	CGGCCAG	10.1425	0.0985952	0.0138591	GGCCA
14	6740	CGGCCAU	27.231	0.0367228	0.00516196	GGCCA
15	6805	CGGGCCA	6.16602	0.162179	0.0227968	GGCCA
16	7829	CUGGCCA	10.7621	0.0929188	0.0130612	GGCCA
17	8853	GAGGCCA	10.7472	0.0930476	0.0130793	GGCCA
18	9877	GCGGCCA	7.98918	0.125169	0.0175945	GGCCA
19	10561	GGCCAAA	75.5687	0.013233	0.0018601	GGCCA
20	10562	GGCCAAC	16.7096	0.0598459	0.00841228	GGCCA
21	10563	GGCCAAG	15.7212	0.0636084	0.00894115	GGCCA
22	10564	GGCCAAU	45.4588	0.0219979	0.00309215	GGCCA
23	10565	GGCCACA	25.3448	0.0394559	0.00554614	GGCCA
24	10566	GGCCACC	46.8668	0.0213371	0.00299926	GGCCA
25	10567	GGCCACG	15.4366	0.0647813	0.00910601	GGCCA
26	10568	GGCCACU	16.5121	0.0605617	0.00851289	GGCCA
27	10569	GGCCAGA	10.0887	0.0991206	0.0139329	GGCCA
28	10570	GGCCAGC	16.3293	0.0612394	0.00860815	GGCCA
29	10571	GGCCAGG	20.2782	0.049314	0.00693184	GGCCA
30	10572	GGCCAGU	8.61744	0.116044	0.0163117	GGCCA
31	10573	GGCCAUA	20.6664	0.0483878	0.00680166	GGCCA
32	10574	GGCCAUC	20.9471	0.0477394	0.00671052	GGCCA
33	10575	GGCCAUG	10.7806	0.0927589	0.0130387	GGCCA
34	10576	GGCCAUU	22.9547	0.043564	0.00612359	GGCCA
35	10833	GGGCCAA	17.1376	0.0583512	0.00820217	GGCCA
36	10834	GGGCCAC	21.9844	0.0454868	0.00639387	GGCCA
37	10835	GGGCCAG	7.07283	0.141386	0.019874	GGCCA
38	10836	GGGCCAU	13.7034	0.0729744	0.0102577	GGCCA
39	10901	GGGGCCA	4.97655	0.200943	0.0282456	GGCCA
40	11925	GUGGCCA	7.35281	0.136002	0.0191173	GGCCA
41	12949	UAGGCCA	17.3011	0.0577999	0.00812468	GGCCA
42	13973	UCGGCCA	10.8624	0.0920603	0.0129405	GGCCA
43	14929	UGGCCAA	12.7807	0.0782431	0.0109983	GGCCA
44	14930	UGGCCAC	12.0193	0.0831997	0.011695	GGCCA
45	14931	UGGCCAG	7.55409	0.132379	0.0186079	GGCCA
46	14932	UGGCCAU	12.1696	0.0821722	0.0115506	GGCCA
47	14997	UGGGCCA	6.86755	0.145612	0.0204681	GGCCA
48	16021	UUGGCCA	6.48701	0.154154	0.0216688	GGCCA
1	347	AACCCGG	27.9503	0.0357778	0.00502913	CCCGG
2	1371	ACCCCGG	11.4046	0.0876841	0.0123254	CCCGG
3	1385	ACCCGGA	45.7644	0.0218511	0.00307151	CCCGG
4	1386	ACCCGGC	20.2758	0.0493198	0.00693267	CCCGG
5	1387	ACCCGGG	16.3842	0.0610344	0.00857933	CCCGG
6	1388	ACCCGGU	18.9323	0.0528198	0.00742464	CCCGG
7	2395	AGCCCGG	13.6455	0.0732844	0.0103013	CCCGG
8	3419	AUCCCGG	39.3407	0.025419	0.00357303	CCCGG
9	4443	CACCCGG	41.0031	0.0243884	0.00342816	CCCGG
10	5467	CCCCCGG	43.1289	0.0231863	0.0032592	CCCGG
11	5481	CCCCGGA	16.919	0.0591053	0.00830817	CCCGG
12	5482	CCCCGGC	61.5424	0.016249	0.00228404	CCCGG
13	5483	CCCCGGG	23.6108	0.0423535	0.00595344	CCCGG
14	5484	CCCCGGU	8.50988	0.11751	0.0165179	CCCGG
15	5537	CCCGGAA	6.94469	0.143995	0.0202407	CCCGG
16	5538	CCCGGAC	25.2001	0.0396824	0.00557797	CCCGG
17	5539	CCCGGAG	28.5109	0.0350743	0.00493023	CCCGG
18	5540	CCCGGAU	34.0539	0.0293652	0.00412774	CCCGG
19	5541	CCCGGCA	6.47744	0.154382	0.0217008	CCCGG
20	5542	CCCGGCC	8.23403	0.121447	0.0170713	CCCGG
21	5543	CCCGGCG	10.2389	0.0976665	0.0137285	CCCGG
22	5544	CCCGGCU	23.6523	0.0422792	0.005943	CCCGG
23	5545	CCCGGGA	13.2614	0.075407	0.0105996	CCCGG
24	5546	CCCGGGC	15.648	0.0639058	0.00898295	CCCGG
25	5547	CCCGGGG	15.5351	0.0643704	0.00904826	CCCGG
26	5548	CCCGGGU	24.5346	0.0407588	0.00572929	CCCGG
27	5549	CCCGGUA	7.50711	0.133207	0.0187243	CCCGG
28	5550	CCCGGUC	3.23435	0.309181	0.0434602	CCCGG
29	5551	CCCGGUG	22.4783	0.0444873	0.00625338	CCCGG
30	5552	CCCGGUU	18.5847	0.0538078	0.00756352	CCCGG
31	6491	CGCCCGG	5.36451	0.18641	0.0262029	CCCGG
32	7515	CUCCCGG	18.4048	0.0543336	0.00763743	CCCGG
33	8539	GACCCGG	10.3082	0.0970099	0.0136363	CCCGG
34	9563	GCCCCGG	12.6008	0.0793602	0.0111553	CCCGG
35	9577	GCCCGGA	9.91966	0.10081	0.0141704	CCCGG
36	9578	GCCCGGC	7.4046	0.135051	0.0189836	CCCGG
37	9579	GCCCGGG	7.69801	0.129904	0.01826	CCCGG
38	9580	GCCCGGU	7.8638	0.127165	0.017875	CCCGG
39	10587	GGCCCGG	8.45776	0.118235	0.0166197	CCCGG
40	11611	GUCCCGG	7.46228	0.134007	0.0188368	CCCGG
41	12635	UACCCGG	18.4303	0.0542583	0.00762685	CCCGG
42	13659	UCCCCGG	12.2745	0.0814696	0.0114518	CCCGG
43	13673	UCCCGGA	11.4491	0.087343	0.0122774	CCCGG
44	13674	UCCCGGC	58.004	0.0172402	0.00242338	CCCGG
45	13675	UCCCGGG	16.8899	0.0592068	0.00832244	CCCGG
46	13676	UCCCGGU	17.6545	0.0566429	0.00796204	CCCGG
47	14683	UGCCCGG	7.62571	0.131135	0.0184331	CCCGG
48	15707	UUCCCGG	10.2178	0.0978681	0.0137569	CCCGG
1	235	AAAUGGG	44.6487	0.0223971	0.00314826	AUGGG
2	937	AAUGGGA	26.7262	0.0374165	0.00525947	AUGGG
3	938	AAUGGGC	12.3334	0.0810806	0.0113971	AUGGG
4	939	AAUGGGG	17.982	0.0556113	0.00781703	AUGGG
5	940	AAUGGGU	14.9537	0.0668731	0.00940005	AUGGG
6	1259	ACAUGGG	21.9592	0.045539	0.00640122	AUGGG
7	2283	AGAUGGG	15.5652	0.0642458	0.00903074	AUGGG
8	3307	AUAUGGG	35.0457	0.0285342	0.00401092	AUGGG
9	3745	AUGGGAA	20.935	0.0477668	0.00671437	AUGGG
10	3746	AUGGGAC	16.5426	0.0604499	0.00849717	AUGGG
11	3747	AUGGGAG	16.5657	0.0603657	0.00848534	AUGGG
12	3748	AUGGGAU	13.7395	0.0727828	0.0102308	AUGGG
13	3749	AUGGGCA	7.09841	0.140877	0.0198024	AUGGG
14	3750	AUGGGCC	8.93364	0.111936	0.0157344	AUGGG
15	3751	AUGGGCG	6.40757	0.156065	0.0219374	AUGGG
16	3752	AUGGGCU	7.44035	0.134402	0.0188923	AUGGG
17	3753	AUGGGGA	15.5257	0.0644092	0.00905371	AUGGG
18	3754	AUGGGGC	12.9474	0.0772359	0.0108567	AUGGG
19	3755	AUGGGGG	9.95696	0.100432	0.0141173	AUGGG
20	3756	AUGGGGU	9.56631	0.104534	0.0146938	AUGGG
21	3757	AUGGGUA	9.28495	0.107701	0.0151391	AUGGG
22	3758	AUGGGUC	7.14295	0.139998	0.0196789	AUGGG
23	3759	AUGGGUG	7.02524	0.142344	0.0200086	AUGGG
24	3760	AUGGGUU	6.68036	0.149692	0.0210416	AUGGG
25	4331	CAAUGGG	21.4738	0.0465684	0.00654592	AUGGG
26	5033	CAUGGGA	53.7642	0.0185997	0.00261448	AUGGG
27	5034	CAUGGGC	21.9553	0.0455471	0.00640236	AUGGG
28	5035	CAUGGGG	34.5361	0.0289552	0.00407011	AUGGG
29	5036	CAUGGGU	16.3492	0.0611651	0.0085977	AUGGG
30	5355	CCAUGGG	30.1401	0.0331784	0.00466373	AUGGG
31	6379	CGAUGGG	27.4822	0.0363871	0.00511478	AUGGG
32	7403	CUAUGGG	48.244	0.020728	0.00291364	AUGGG
33	8427	GAAUGGG	12.2606	0.0815619	0.0114648	AUGGG
34	9129	GAUGGGA	15.6488	0.0639025	0.00898249	AUGGG
35	9130	GAUGGGC	10.5202	0.0950553	0.0133615	AUGGG
36	9131	GAUGGGG	7.97509	0.12539	0.0176256	AUGGG
37	9132	GAUGGGU	8.73108	0.114533	0.0160994	AUGGG
38	9451	GCAUGGG	1.91387	0.5225	0.0734455	AUGGG
39	10475	GGAUGGG	8.34116	0.119887	0.016852	AUGGG
40	11499	GUAUGGG	14.8922	0.0671492	0.00943887	AUGGG
41	12523	UAAUGGG	45.759	0.0218536	0.00307187	AUGGG
42	13225	UAUGGGA	56.1027	0.0178244	0.0025055	AUGGG
43	13226	UAUGGGC	29.4413	0.0339659	0.00477444	AUGGG
44	13227	UAUGGGG	23.972	0.0417153	0.00586374	AUGGG
45	13228	UAUGGGU	16.4594	0.0607555	0.00854013	AUGGG
46	13547	UCAUGGG	32.0608	0.0311908	0.00438435	AUGGG
47	14571	UGAUGGG	15.4934	0.0645438	0.00907263	AUGGG
48	15595	UUAUGGG	67.5937	0.0147943	0.00207957	AUGGG
1	546	AAGAGAC	31.1993	0.032052	0.0045054	GAGAC
2	1570	ACGAGAC	35.9092	0.027848	0.00391447	GAGAC
3	2181	AGAGACA	27.9486	0.03578	0.00502944	GAGAC
4	2182	AGAGACC	28.919	0.0345793	0.00486066	GAGAC
5	2183	AGAGACG	17.173	0.0582311	0.00818528	GAGAC
6	2184	AGAGACU	32.764	0.0305213	0.00429024	GAGAC
7	2594	AGGAGAC	14.5758	0.068607	0.00964378	GAGAC
8	3618	AUGAGAC	20.0307	0.0499235	0.00701752	GAGAC
9	4642	CAGAGAC	21.0363	0.0475369	0.00668204	GAGAC
10	5666	CCGAGAC	12.8106	0.0780603	0.0109726	GAGAC
11	6277	CGAGACA	21.2917	0.0469667	0.00660189	GAGAC
12	6278	CGAGACC	16.816	0.0594671	0.00835902	GAGAC
13	6279	CGAGACG	13.5597	0.073748	0.0103664	GAGAC
14	6280	CGAGACU	16.4557	0.0607693	0.00854207	GAGAC
15	6690	CGGAGAC	8.20698	0.121847	0.0171276	GAGAC
16	7714	CUGAGAC	12.8777	0.0776538	0.0109154	GAGAC
17	8721	GAGACAA	29.6813	0.0336913	0.00473583	GAGAC
18	8722	GAGACAC	14.7871	0.0676265	0.00950596	GAGAC
19	8723	GAGACAG	13.2006	0.0757539	0.0106484	GAGAC
20	8724	GAGACAU	33.9063	0.0294931	0.00414571	GAGAC
21	8725	GAGACCA	23.9513	0.0417513	0.0058688	GAGAC
22	8726	GAGACCC	37.206	0.0268774	0.00377803	GAGAC
23	8727	GAGACCG	14.4373	0.0692652	0.00973631	GAGAC
24	8728	GAGACCU	29.8423	0.0335095	0.00471027	GAGAC
25	8729	GAGACGA	14.4664	0.0691255	0.00971667	GAGAC
26	8730	GAGACGC	13.2988	0.0751949	0.0105698	GAGAC
27	8731	GAGACGG	11.9104	0.0839605	0.011802	GAGAC
28	8732	GAGACGU	17.8258	0.0560983	0.00788549	GAGAC
29	8733	GAGACUA	29.1111	0.0343512	0.00482859	GAGAC
30	8734	GAGACUC	9.39039	0.106492	0.0149691	GAGAC
31	8735	GAGACUG	9.45539	0.10576	0.0148662	GAGAC
32	8736	GAGACUU	13.2755	0.0753266	0.0105883	GAGAC
33	8738	GAGAGAC	28.3085	0.0353251	0.00496549	GAGAC
34	9762	GCGAGAC	10.6667	0.0937496	0.013178	GAGAC
35	10373	GGAGACA	12.9738	0.0770786	0.0108346	GAGAC
36	10374	GGAGACC	11.0892	0.0901778	0.0126759	GAGAC
37	10375	GGAGACG	8.51236	0.117476	0.0165131	GAGAC
38	10376	GGAGACU	9.4378	0.105957	0.0148939	GAGAC
39	10786	GGGAGAC	6.20676	0.161115	0.0226472	GAGAC
40	11810	GUGAGAC	14.6202	0.0683985	0.00961448	GAGAC
41	12834	UAGAGAC	35.0235	0.0285522	0.00401346	GAGAC
42	13858	UCGAGAC	27.7904	0.0359837	0.00505806	GAGAC
43	14469	UGAGACA	17.0607	0.0586144	0.00823916	GAGAC
44	14470	UGAGACC	14.1031	0.0709062	0.00996697	GAGAC
45	14471	UGAGACG	10.2039	0.0980021	0.0137757	GAGAC
46	14472	UGAGACU	9.10146	0.109872	0.0154443	GAGAC
47	14882	UGGAGAC	20.0851	0.0497882	0.00699851	GAGAC
48	15906	UUGAGAC	32.0416	0.0312094	0.00438696	GAGAC
1	1013	AAUUUCA	44.8869	0.0222782	0.00313155	UUUCA
2	2037	ACUUUCA	34.5691	0.0289275	0.00406621	UUUCA
3	3061	AGUUUCA	14.9988	0.0666722	0.00937181	UUUCA
4	4049	AUUUCAA	60.4267	0.016549	0.00232622	UUUCA
5	4050	AUUUCAC	50.4358	0.0198272	0.00278702	UUUCA
6	4051	AUUUCAG	14.3673	0.0696024	0.00978369	UUUCA
7	4052	AUUUCAU	22.8868	0.0436933	0.00614178	UUUCA
8	4085	AUUUUCA	32.4869	0.0307816	0.00432683	UUUCA
9	5109	CAUUUCA	37.2713	0.0268303	0.00377142	UUUCA
10	6133	CCUUUCA	27.615	0.0362122	0.00509018	UUUCA
11	7157	CGUUUCA	53.3657	0.0187386	0.002634	UUUCA
12	8145	CUUUCAA	20.826	0.0480168	0.00674951	UUUCA
13	8146	CUUUCAC	23.0078	0.0434636	0.00610948	UUUCA
14	8147	CUUUCAG	8.92874	0.111998	0.015743	UUUCA
15	8148	CUUUCAU	64.7242	0.0154502	0.00217176	UUUCA
16	8181	CUUUUCA	20.7644	0.0481593	0.00676954	UUUCA
17	9205	GAUUUCA	13.8184	0.0723672	0.0101723	UUUCA
18	10229	GCUUUCA	10.848	0.0921832	0.0129578	UUUCA
19	11253	GGUUUCA	11.9357	0.0837824	0.0117769	UUUCA
20	12241	GUUUCAA	11.7887	0.0848271	0.0119238	UUUCA
21	12242	GUUUCAC	8.77038	0.11402	0.0160273	UUUCA
22	12243	GUUUCAG	7.0883	0.141078	0.0198306	UUUCA
23	12244	GUUUCAU	16.2646	0.0614833	0.00864243	UUUCA
24	12277	GUUUUCA	9.93927	0.100611	0.0141424	UUUCA
25	13301	UAUUUCA	15.0053	0.0666432	0.00936774	UUUCA
26	14325	UCUUUCA	13.2465	0.0754915	0.0106115	UUUCA
27	15349	UGUUUCA	9.23514	0.108282	0.0152207	UUUCA
28	16193	UUUCAAA	26.9709	0.0370771	0.00521176	UUUCA
29	16194	UUUCAAC	25.4263	0.0393294	0.00552836	UUUCA
30	16195	UUUCAAG	12.5946	0.079399	0.0111608	UUUCA
31	16196	UUUCAAU	37.6048	0.0265923	0.00373797	UUUCA
32	16197	UUUCACA	199.252	0.00501876	0.000705465	UUUCA
33	16198	UUUCACC	18.228	0.0548608	0.00771154	UUUCA
34	16199	UUUCACG	11.8461	0.0844159	0.011866	UUUCA
35	16200	UUUCACU	20.2373	0.0494137	0.00694586	UUUCA
36	16201	UUUCAGA	11.4691	0.087191	0.0122561	UUUCA
37	16202	UUUCAGC	9.40639	0.106311	0.0149436	UUUCA
38	16203	UUUCAGG	14.2491	0.07018	0.00986489	UUUCA
39	16204	UUUCAGU	9.04637	0.110542	0.0155383	UUUCA
40	16205	UUUCAUA	82.4423	0.0121297	0.00170502	UUUCA
41	16206	UUUCAUC	26.6989	0.0374547	0.00526484	UUUCA
42	16207	UUUCAUG	8.73112	0.114533	0.0160994	UUUCA
43	16208	UUUCAUU	32.1838	0.0310715	0.00436759	UUUCA
44	16337	UUUUCAA	13.0201	0.0768044	0.010796	UUUCA
45	16338	UUUUCAC	18.104	0.0552365	0.00776435	UUUCA
46	16339	UUUUCAG	10.4143	0.096022	0.0134974	UUUCA
47	16340	UUUUCAU	13.6795	0.0731021	0.0102756	UUUCA
48	16373	UUUUUCA	10.2434	0.097624	0.0137226	UUUCA
1	528	AAGAAUU	36.2267	0.027604	0.00388017	GAAUU
2	1552	ACGAAUU	64.0439	0.0156143	0.00219483	GAAUU
3	2109	AGAAUUA	114.842	0.00870761	0.00122399	GAAUU
4	2110	AGAAUUC	18.6312	0.0536734	0.00754463	GAAUU
5	2111	AGAAUUG	17.4566	0.057285	0.00805229	GAAUU
6	2112	AGAAUUU	27.9126	0.0358261	0.00503592	GAAUU
7	2576	AGGAAUU	10.4449	0.0957405	0.0134578	GAAUU
8	3600	AUGAAUU	29.9299	0.0334114	0.00469649	GAAUU
9	4624	CAGAAUU	62.6217	0.0159689	0.00224468	GAAUU
10	5648	CCGAAUU	30.0694	0.0332564	0.00467471	GAAUU
11	6205	CGAAUUA	28.2669	0.0353771	0.0049728	GAAUU
12	6206	CGAAUUC	23.1928	0.0431169	0.00606075	GAAUU
13	6207	CGAAUUG	15.5409	0.0643463	0.00904487	GAAUU
14	6208	CGAAUUU	15.8206	0.0632087	0.00888496	GAAUU
15	6672	CGGAAUU	5.18651	0.192808	0.0271022	GAAUU
16	7696	CUGAAUU	17.2129	0.058096	0.0081663	GAAUU
17	8433	GAAUUAA	48.4958	0.0206203	0.00289851	GAAUU
18	8434	GAAUUAC	38.8902	0.0257134	0.00361443	GAAUU
19	8435	GAAUUAG	14.111	0.0708668	0.00996143	GAAUU
20	8436	GAAUUAU	22.761	0.0439349	0.00617573	GAAUU
21	8437	GAAUUCA	19.8988	0.0502544	0.00706404	GAAUU
22	8438	GAAUUCC	77.006	0.012986	0.00182538	GAAUU
23	8439	GAAUUCG	14.6996	0.068029	0.00956253	GAAUU
24	8440	GAAUUCU	13.3215	0.0750667	0.0105518	GAAUU
25	8441	GAAUUGA	10.9607	0.0912347	0.0128245	GAAUU
26	8442	GAAUUGC	12.0369	0.0830776	0.0116778	GAAUU
27	8443	GAAUUGG	9.72562	0.102821	0.0144531	GAAUU
28	8444	GAAUUGU	9.3655	0.106775	0.0150089	GAAUU
29	8445	GAAUUUA	35.688	0.0280206	0.00393873	GAAUU
30	8446	GAAUUUC	12.3936	0.0806865	0.0113417	GAAUU
31	8447	GAAUUUG	8.18392	0.122191	0.0171758	GAAUU
32	8448	GAAUUUU	15.3739	0.0650452	0.00914312	GAAUU
33	8720	GAGAAUU	16.2307	0.0616115	0.00866046	GAAUU
34	9744	GCGAAUU	16.8655	0.0592926	0.00833449	GAAUU
35	10301	GGAAUUA	17.3216	0.0577315	0.00811506	GAAUU
36	10302	GGAAUUC	7.79278	0.128324	0.0180379	GAAUU
37	10303	GGAAUUG	8.66908	0.115352	0.0162146	GAAUU
38	10304	GGAAUUU	7.59813	0.131611	0.0185	GAAUU
39	10768	GGGAAUU	4.19439	0.238414	0.0335128	GAAUU
40	11792	GUGAAUU	11.0046	0.0908707	0.0127733	GAAUU
41	12816	UAGAAUU	22.4185	0.044606	0.00627007	GAAUU
42	13840	UCGAAUU	14.8519	0.0673317	0.00946451	GAAUU
43	14397	UGAAUUA	12.8687	0.0777079	0.0109231	GAAUU
44	14398	UGAAUUC	17.5731	0.0569053	0.00799892	GAAUU
45	14399	UGAAUUG	5.397	0.185288	0.0260451	GAAUU
46	14400	UGAAUUU	9.31739	0.107326	0.0150864	GAAUU
47	14864	UGGAAUU	6.4862	0.154174	0.0216715	GAAUU
48	15888	UUGAAUU	12.0635	0.0828949	0.0116522	GAAUU
1	600	AAGCCCU	33.7506	0.0296291	0.00416483	GCCCU
2	1624	ACGCCCU	57.598	0.0173617	0.00244046	GCCCU
3	2397	AGCCCUA	468.343	0.00213519	0.000300134	GCCCU
4	2398	AGCCCUC	26.0963	0.0383197	0.00538643	GCCCU
5	2399	AGCCCUG	12.5839	0.0794663	0.0111702	GCCCU
6	2400	AGCCCUU	28.9736	0.0345142	0.0048515	GCCCU
7	2648	AGGCCCU	27.4409	0.0364419	0.00512248	GCCCU
8	3672	AUGCCCU	26.431	0.0378343	0.0053182	GCCCU
9	4696	CAGCCCU	283.254	0.0035304	0.000496253	GCCCU
10	5720	CCGCCCU	56.6676	0.0176468	0.00248053	GCCCU
11	6493	CGCCCUA	20.0689	0.0498283	0.00700414	GCCCU
12	6494	CGCCCUC	15.7601	0.0634515	0.0089191	GCCCU
13	6495	CGCCCUG	7.74557	0.129106	0.0181479	GCCCU
14	6496	CGCCCUU	17.1735	0.0582293	0.00818504	GCCCU
15	6744	CGGCCCU	15.6029	0.0640906	0.00900893	GCCCU
16	7768	CUGCCCU	17.5071	0.0571196	0.00802905	GCCCU
17	8792	GAGCCCU	17.2107	0.0581033	0.00816732	GCCCU
18	9585	GCCCUAA	20.174	0.0495688	0.00696767	GCCCU
19	9586	GCCCUAC	23.3236	0.042875	0.00602675	GCCCU
20	9587	GCCCUAG	11.6241	0.0860278	0.0120925	GCCCU
21	9588	GCCCUAU	16.389	0.0610164	0.0085768	GCCCU
22	9589	GCCCUCA	13.6171	0.0734373	0.0103228	GCCCU
23	9590	GCCCUCC	18.4356	0.0542429	0.00762469	GCCCU
24	9591	GCCCUCG	13.1146	0.0762509	0.0107182	GCCCU
25	9592	GCCCUCU	17.5143	0.0570962	0.00802576	GCCCU
26	9593	GCCCUGA	7.43611	0.134479	0.0189031	GCCCU
27	9594	GCCCUGC	10.5574	0.0947199	0.0133144	GCCCU
28	9595	GCCCUGG	7.12431	0.140365	0.0197304	GCCCU
29	9596	GCCCUGU	9.19092	0.108803	0.015294	GCCCU
30	9597	GCCCUUA	16.9076	0.0591451	0.00831377	GCCCU
31	9598	GCCCUUC	13.2785	0.0753096	0.0105859	GCCCU
32	9599	GCCCUUG	9.6426	0.103706	0.0145775	GCCCU
33	9600	GCCCUUU	17.4073	0.0574472	0.00807509	GCCCU
34	9816	GCGCCCU	13.135	0.0761325	0.0107016	GCCCU
35	10589	GGCCCUA	10.7935	0.0926481	0.0130231	GCCCU
36	10590	GGCCCUC	6.97423	0.143385	0.020155	GCCCU
37	10591	GGCCCUG	7.26876	0.137575	0.0193383	GCCCU
38	10592	GGCCCUU	10.3644	0.0964844	0.0135624	GCCCU
39	10840	GGGCCCU	22.8586	0.0437472	0.00614935	GCCCU
40	11864	GUGCCCU	14.5143	0.0688973	0.00968459	GCCCU
41	12888	UAGCCCU	40.7679	0.0245291	0.00344795	GCCCU
42	13912	UCGCCCU	19.9851	0.0500373	0.00703352	GCCCU
43	14685	UGCCCUA	13.2283	0.0755952	0.0106261	GCCCU
44	14686	UGCCCUC	11.7617	0.0850219	0.0119512	GCCCU
45	14687	UGCCCUG	5.63165	0.177568	0.0249599	GCCCU
46	14688	UGCCCUU	15.0676	0.0663678	0.00932902	GCCCU
47	14936	UGGCCCU	9.14256	0.109379	0.0153749	GCCCU
48	15960	UUGCCCU	10.5321	0.0949475	0.0133463	GCCCU
1	65	AAACAAA	81.7859	0.012227	0.0017187	ACAAA
2	257	AACAAAA	326.329	0.00306439	0.000430748	ACAAA
3	258	AACAAAC	305.9	0.00326905	0.000459515	ACAAA
4	259	AACAAAG	110.273	0.00906844	0.00127471	ACAAA
5	260	AACAAAU	136.969	0.00730092	0.00102626	ACAAA
6	1025	ACAAAAA	444.38	0.00225032	0.000316318	ACAAA
7	1026	ACAAAAC	94.8985	0.0105376	0.00148122	ACAAA
8	1027	ACAAAAG	90.7925	0.0110141	0.00154821	ACAAA
9	1028	ACAAAAU	140.656	0.00710953	0.000999355	ACAAA
10	1029	ACAAACA	665.498	0.00150263	0.000211219	ACAAA
11	1030	ACAAACC	107.428	0.00930859	0.00130847	ACAAA
12	1031	ACAAACG	351.611	0.00284405	0.000399776	ACAAA
13	1032	ACAAACU	563.714	0.00177395	0.000249356	ACAAA
14	1033	ACAAAGA	106.285	0.00940863	0.00132253	ACAAA
15	1034	ACAAAGC	156.337	0.00639644	0.00089912	ACAAA
16	1035	ACAAAGG	27.2019	0.0367621	0.00516749	ACAAA
17	1036	ACAAAGU	103.921	0.00962266	0.00135261	ACAAA
18	1037	ACAAAUA	162.388	0.0061581	0.000865617	ACAAA
19	1038	ACAAAUC	72.2658	0.0138378	0.00194512	ACAAA
20	1039	ACAAAUG	30.3846	0.0329114	0.00462621	ACAAA
21	1040	ACAAAUU	285.152	0.0035069	0.000492949	ACAAA
22	1089	ACACAAA	194.07	0.00515278	0.000724303	ACAAA
23	2113	AGACAAA	215.801	0.00463389	0.000651365	ACAAA
24	3137	AUACAAA	53.0009	0.0188676	0.00265214	ACAAA
25	4161	CAACAAA	53.986	0.0185233	0.00260374	ACAAA
26	4353	CACAAAA	141.487	0.00706777	0.000993484	ACAAA
27	4354	CACAAAC	82.0825	0.0121829	0.00171249	ACAAA
28	4355	CACAAAG	73.3369	0.0136357	0.00191671	ACAAA
29	4356	CACAAAU	457.952	0.00218364	0.000306944	ACAAA
30	5185	CCACAAA	45.5222	0.0219673	0.00308784	ACAAA
31	6209	CGACAAA	32.8385	0.030452	0.00428051	ACAAA
32	7233	CUACAAA	51.4918	0.0194206	0.00272986	ACAAA
33	8257	GAACAAA	80.5504	0.0124146	0.00174506	ACAAA
34	8449	GACAAAA	50.1682	0.019933	0.00280189	ACAAA
35	8450	GACAAAC	60.419	0.0165511	0.00232651	ACAAA
36	8451	GACAAAG	13.5659	0.0737143	0.0103617	ACAAA
37	8452	GACAAAU	38.9781	0.0256555	0.00360627	ACAAA
38	9281	GCACAAA	38.1058	0.0262427	0.00368882	ACAAA
39	10305	GGACAAA	20.4062	0.0490048	0.00688839	ACAAA
40	11329	GUACAAA	32.3888	0.0308749	0.00433995	ACAAA
41	12353	UAACAAA	140.056	0.00714001	0.00100364	ACAAA
42	12545	UACAAAA	179.024	0.00558585	0.000785178	ACAAA
43	12546	UACAAAC	597.327	0.00167413	0.000235324	ACAAA
44	12547	UACAAAG	21.2751	0.0470032	0.00660703	ACAAA
45	12548	UACAAAU	1121.17	0.000891925	0.000125374	ACAAA
46	13377	UCACAAA	69.6516	0.0143572	0.00201812	ACAAA
47	14401	UGACAAA	22.3606	0.0447215	0.0062863	ACAAA
48	15425	UUACAAA	161.09	0.00620772	0.000872591	ACAAA
1	2	AAAAAAC	780.44	0.00128133	0.000180111	AAAAC
2	5	AAAAACA	244.152	0.0040958	0.000575729	AAAAC
3	6	AAAAACC	686.701	0.00145624	0.000204697	AAAAC
4	7	AAAAACG	115.411	0.00866467	0.00121795	AAAAC
5	8	AAAAACU	310.188	0.00322385	0.000453162	AAAAC
6	17	AAAACAA	1216.6	0.000821962	0.00011554	AAAAC
7	18	AAAACAC	97.337	0.0102736	0.00144411	AAAAC
8	19	AAAACAG	471.892	0.00211913	0.000297876	AAAAC
9	20	AAAACAU	133.068	0.00751495	0.00105634	AAAAC
10	21	AAAACCA	79.1719	0.0126307	0.00177545	AAAAC
11	22	AAAACCC	179.988	0.00555591	0.00078097	AAAAC
12	23	AAAACCG	478.06	0.00209179	0.000294033	AAAAC
13	24	AAAACCU	643.946	0.00155292	0.000218288	AAAAC
14	25	AAAACGA	180.123	0.00555178	0.000780389	AAAAC
15	26	AAAACGC	117.798	0.00848911	0.00119328	AAAAC
16	27	AAAACGG	32.7082	0.0305733	0.00429756	AAAAC
17	28	AAAACGU	186.269	0.00536858	0.000754637	AAAAC
18	29	AAAACUA	78.9429	0.0126674	0.0017806	AAAAC
19	30	AAAACUC	84.4994	0.0118344	0.00166351	AAAAC
20	31	AAAACUG	43.0007	0.0232555	0.00326891	AAAAC
21	32	AAAACUU	87.811	0.0113881	0.00160077	AAAAC
22	1026	ACAAAAC	94.8985	0.0105376	0.00148122	AAAAC
23	2050	AGAAAAC	88.739	0.011269	0.00158403	AAAAC
24	3074	AUAAAAC	533.966	0.00187278	0.000263248	AAAAC
25	4098	CAAAAAC	100.897	0.00991106	0.00139315	AAAAC
26	4101	CAAAACA	104.57	0.00956293	0.00134422	AAAAC
27	4102	CAAAACC	296.541	0.00337222	0.000474018	AAAAC
28	4103	CAAAACG	177.344	0.00563877	0.000792616	AAAAC
29	4104	CAAAACU	230.945	0.00433004	0.000608655	AAAAC
30	5122	CCAAAAC	125.684	0.00795644	0.0011184	AAAAC
31	6146	CGAAAAC	110.048	0.00908698	0.00127732	AAAAC
32	7170	CUAAAAC	148.434	0.006737	0.00094699	AAAAC
33	8194	GAAAAAC	53.4938	0.0186937	0.0026277	AAAAC
34	8197	GAAAACA	62.8575	0.015909	0.00223626	AAAAC
35	8198	GAAAACC	167.758	0.00596096	0.000837906	AAAAC
36	8199	GAAAACG	29.9416	0.0333983	0.00469466	AAAAC
37	8200	GAAAACU	23.7481	0.0421086	0.00591902	AAAAC
38	9218	GCAAAAC	95.4388	0.0104779	0.00147284	AAAAC
39	10242	GGAAAAC	50.3423	0.019864	0.00279219	AAAAC
40	11266	GUAAAAC	67.2181	0.0148769	0.00209119	AAAAC
	12290	UAAAAAC	55.9872	0.0178612	0.00251067	AAAAC
	12293	UAAAACA	57.3985	0.0174221	0.00244894	AAAAC
	12294	UAAAACC	260.556	0.00383794	0.000539482	AAAAC
	12295	UAAAACG	34.3972	0.0290722	0.00408654	AAAAC
	12296	UAAAACU	41.4088	0.0241494	0.00339458	AAAAC
	13314	UCAAAAC	79.6533	0.0125544	0.00176472	AAAAC
	14338	UGAAAAC	25.9629	0.0385165	0.00541409	AAAAC
	15362	UUAAAAC	71.0083	0.0140829	0.00197956	AAAAC
1	70	AAACACC	76.5232	0.0130679	0.0018369	ACACC
2	277	AACACCA	210.876	0.00474212	0.000666578	ACACC
3	278	AACACCC	531.087	0.00188293	0.000264675	ACACC
4	279	AACACCG	286.096	0.00349533	0.000491323	ACACC
5	280	AACACCU	132.978	0.00752002	0.00105706	ACACC
6	1094	ACACACC	458.317	0.0021819	0.0003067	ACACC
7	1105	ACACCAA	205.789	0.00485935	0.000683057	ACACC
8	1106	ACACCAC	392.436	0.00254818	0.000358187	ACACC
9	1107	ACACCAG	182.039	0.00549333	0.000772173	ACACC
10	1108	ACACCAU	126.115	0.00792924	0.00111458	ACACC
11	1109	ACACCCA	91.6142	0.0109153	0.00153432	ACACC
12	1110	ACACCCC	502.076	0.00199173	0.000279969	ACACC
13	1111	ACACCCG	105.518	0.00947702	0.00133214	ACACC
14	1112	ACACCCU	48.1602	0.020764	0.00291871	ACACC
15	1113	ACACCGA	197.335	0.00506753	0.000712321	ACACC
16	1114	ACACCGC	196.778	0.00508187	0.000714336	ACACC
17	1115	ACACCGG	452.578	0.00220956	0.000310588	ACACC
18	1116	ACACCGU	80.2089	0.0124674	0.00175249	ACACC
19	1117	ACACCUA	77.8614	0.0128433	0.00180533	ACACC
20	1118	ACACCUC	353.686	0.00282737	0.000397431	ACACC
21	1119	ACACCUG	104.14	0.00960249	0.00134978	ACACC
22	1120	ACACCUU	251.749	0.00397222	0.000558357	ACACC
23	2118	AGACACC	46.5749	0.0214708	0.00301805	ACACC
24	3142	AUACACC	342.604	0.00291882	0.000410286	ACACC
25	4166	CAACACC	58.9458	0.0169648	0.00238466	ACACC
26	4373	CACACCA	149.085	0.00670757	0.000942853	ACACC
27	4374	CACACCC	120.32	0.00831117	0.00116826	ACACC
28	4375	CACACCG	263.615	0.00379341	0.000533223	ACACC
29	4376	CACACCU	57.713	0.0173271	0.0024356	ACACC
30	5190	CCACACC	318.954	0.00313525	0.000440708	ACACC
31	6214	CGACACC	21.0915	0.0474124	0.00666455	ACACC
32	7238	CUACACC	141.562	0.00706403	0.000992959	ACACC
33	8262	GAACACC	81.598	0.0122552	0.00172266	ACACC
34	8469	GACACCA	471.196	0.00212226	0.000298317	ACACC
35	8470	GACACCC	49.469	0.0202147	0.00284149	ACACC
36	8471	GACACCG	22.1541	0.0451384	0.00634491	ACACC
37	8472	GACACCU	52.115	0.0191883	0.00269722	ACACC
38	9286	GCACACC	32.8466	0.0304446	0.00427946	ACACC
39	10310	GGACACC	11.5735	0.0864046	0.0121455	ACACC
40	11334	GUACACC	34.7265	0.0287965	0.00404779	ACACC
41	12358	UAACACC	57.8286	0.0172925	0.00243073	ACACC
42	12565	UACACCA	67.7414	0.014762	0.00207503	ACACC
43	12566	UACACCC	102.675	0.00973944	0.00136903	ACACC
44	12567	UACACCG	30.6708	0.0326043	0.00458304	ACACC
45	12568	UACACCU	59.8468	0.0167093	0.00234876	ACACC
46	13382	UCACACC	79.697	0.0125475	0.00176375	ACACC
47	14406	UGACACC	17.9424	0.055734	0.00783428	ACACC
48	15430	UUACACC	112.2	0.00891267	0.00125281	ACACC
1	6	AAAAACC	686.701	0.00145624	0.000204697	AAACC
2	21	AAAACCA	79.1719	0.0126307	0.00177545	AAACC
3	22	AAAACCC	179.988	0.00555591	0.00078097	AAACC
4	23	AAAACCG	478.06	0.00209179	0.000294033	AAACC
5	24	AAAACCU	643.946	0.00155292	0.000218288	AAACC
6	81	AAACCAA	464.62	0.00215229	0.000302538	AAACC
7	82	AAACCAC	65.9246	0.0151688	0.00213222	AAACC
8	83	AAACCAG	161.233	0.00620222	0.000871818	AAACC
9	84	AAACCAU	420.404	0.00237866	0.000334358	AAACC
10	85	AAACCCA	95.6046	0.0104597	0.00147028	AAACC
11	86	AAACCCC	126.564	0.00790114	0.00111063	AAACC
12	87	AAACCCG	204.832	0.00488206	0.000686249	AAACC
13	88	AAACCCU	296.557	0.00337203	0.000473992	AAACC
14	89	AAACCGA	138.086	0.00724185	0.00101796	AAACC
15	90	AAACCGC	51.3445	0.0194763	0.00273769	AAACC
16	91	AAACCGG	27.4554	0.0364227	0.00511978	AAACC
17	92	AAACCGU	131.401	0.00761027	0.00106974	AAACC
18	93	AAACCUA	65.0013	0.0153843	0.0021625	AAACC
19	94	AAACCUC	325.922	0.00306822	0.000431286	AAACC
20	95	AAACCUG	41.8562	0.0238913	0.0033583	AAACC
21	96	AAACCUU	85.6315	0.0116779	0.00164152	AAACC
22	1030	ACAAACC	107.428	0.00930859	0.00130847	AAACC
23	2054	AGAAACC	35.9203	0.0278394	0.00391326	AAACC
24	3078	AUAAACC	204.454	0.00489107	0.000687516	AAACC
25	4102	CAAAACC	296.541	0.00337222	0.000474018	AAACC
26	4117	CAAACCA	64.3315	0.0155445	0.00218502	AAACC
27	4118	CAAACCC	460.849	0.00216991	0.000305014	AAACC
28	4119	CAAACCG	1686.39	0.000592983	8.34e-05	AAACC
29	4120	CAAACCU	145.054	0.00689397	0.000969054	AAACC
30	5126	CCAAACC	49.1628	0.0203406	0.00285918	AAACC
31	6150	CGAAACC	33.0154	0.0302889	0.00425757	AAACC
32	7174	CUAAACC	82.9009	0.0120626	0.00169559	AAACC
33	8198	GAAAACC	167.758	0.00596096	0.000837906	AAACC
34	8213	GAAACCA	62.9373	0.0158888	0.00223342	AAACC
35	8214	GAAACCC	63.733	0.0156905	0.00220554	AAACC
36	8215	GAAACCG	52.3991	0.0190843	0.00268259	AAACC
37	8216	GAAACCU	29.5015	0.0338965	0.00476469	AAACC
38	9222	GCAAACC	35.3279	0.0283062	0.00397888	AAACC
39	10246	GGAAACC	16.2813	0.0614202	0.00863356	AAACC
40	11270	GUAAACC	50.7539	0.0197029	0.00276955	AAACC
41	12294	UAAAACC	260.556	0.00383794	0.000539482	AAACC
42	12309	UAAACCA	108.406	0.0092246	0.00129666	AAACC
43	12310	UAAACCC	525.444	0.00190315	0.000267518	AAACC
44	12311	UAAACCG	80.8646	0.0123663	0.00173828	AAACC
45	12312	UAAACCU	33.3824	0.0299559	0.00421076	AAACC
46	13318	UCAAACC	103.573	0.00965505	0.00135717	AAACC
47	14342	UGAAACC	22.3797	0.0446833	0.00628093	AAACC
48	15366	UUAAACC	153.388	0.00651942	0.000916406	AAACC
1	213	AAAUCCA	97.2793	0.0102797	0.00144497	AUCCA
2	849	AAUCCAA	47.2195	0.0211777	0.00297685	AUCCA
3	850	AAUCCAC	150.64	0.00663834	0.000933122	AUCCA
4	851	AAUCCAG	120.407	0.00830515	0.00116742	AUCCA
5	852	AAUCCAU	136.667	0.00731708	0.00102853	AUCCA
6	1237	ACAUCCA	351.974	0.00284112	0.000399363	AUCCA
7	2261	AGAUCCA	57.1218	0.0175065	0.0024608	AUCCA
8	3285	AUAUCCA	822.339	0.00121604	0.000170934	AUCCA
9	3393	AUCCAAA	688.663	0.00145209	0.000204114	AUCCA
10	3394	AUCCAAC	477.399	0.00209469	0.000294441	AUCCA
11	3395	AUCCAAG	629.813	0.00158777	0.000223186	AUCCA
12	3396	AUCCAAU	202.168	0.00494638	0.00069529	AUCCA
13	3397	AUCCACA	430.455	0.00232312	0.000326551	AUCCA
14	3398	AUCCACC	311.707	0.00320814	0.000450955	AUCCA
15	3399	AUCCACG	63.8589	0.0156595	0.00220119	AUCCA
16	3400	AUCCACU	431.016	0.0023201	0.000326126	AUCCA
17	3401	AUCCAGA	31.903	0.031345	0.00440603	AUCCA
18	3402	AUCCAGC	42.6777	0.0234314	0.00329365	AUCCA
19	3403	AUCCAGG	29.3895	0.0340257	0.00478284	AUCCA
20	3404	AUCCAGU	332.016	0.0030119	0.00042337	AUCCA
21	3405	AUCCAUA	143.962	0.00694626	0.000976405	AUCCA
22	3406	AUCCAUC	210.678	0.00474658	0.000667205	AUCCA
23	3407	AUCCAUG	70.5177	0.0141808	0.00199334	AUCCA
24	3408	AUCCAUU	369.611	0.00270554	0.000380306	AUCCA
25	4309	CAAUCCA	176.529	0.00566479	0.000796274	AUCCA
26	4945	CAUCCAA	294.089	0.00340033	0.000477969	AUCCA
27	4946	CAUCCAC	135.519	0.00737906	0.00103724	AUCCA
28	4947	CAUCCAG	167.268	0.00597843	0.000840361	AUCCA
29	4948	CAUCCAU	771.064	0.00129691	0.000182301	AUCCA
30	5333	CCAUCCA	29.8173	0.0335376	0.00471423	AUCCA
31	6357	CGAUCCA	62.941	0.0158879	0.00223329	AUCCA
32	7381	CUAUCCA	138.435	0.00722358	0.00101539	AUCCA
33	8405	GAAUCCA	33.0284	0.030277	0.0042559	AUCCA
34	9041	GAUCCAA	30.194	0.0331192	0.00465542	AUCCA
35	9042	GAUCCAC	43.4357	0.0230225	0.00323617	AUCCA
36	9043	GAUCCAG	14.2876	0.0699909	0.00983831	AUCCA
37	9044	GAUCCAU	31.8051	0.0314415	0.0044196	AUCCA
38	9429	GCAUCCA	6.28606	0.159082	0.0223615	AUCCA
39	10453	GGAUCCA	71.4313	0.0139995	0.00196784	AUCCA
40	11477	GUAUCCA	19.4004	0.0515453	0.00724549	AUCCA
41	12501	UAAUCCA	36.2969	0.0275506	0.00387266	AUCCA
42	13137	UAUCCAA	106.898	0.00935473	0.00131495	AUCCA
43	13138	UAUCCAC	36.7244	0.0272298	0.00382757	AUCCA
44	13139	UAUCCAG	36.073	0.0277216	0.0038967	AUCCA
45	13140	UAUCCAU	26.3267	0.0379842	0.00533928	AUCCA
46	13525	UCAUCCA	419.116	0.00238597	0.000335386	AUCCA
47	14549	UGAUCCA	27.5519	0.0362952	0.00510185	AUCCA
48	15573	UUAUCCA	144.147	0.00693737	0.000975156	AUCCA
1	1	AAAAAAA	157.141	0.0063637	0.000894517	AAAAA
2	2	AAAAAAC	780.44	0.00128133	0.000180111	AAAAA
3	3	AAAAAAG	134.289	0.00744661	0.00104674	AAAAA
4	4	AAAAAAU	429.689	0.00232727	0.000327133	AAAAA
5	5	AAAAACA	244.152	0.0040958	0.000575729	AAAAA
6	6	AAAAACC	686.701	0.00145624	0.000204697	AAAAA
7	7	AAAAACG	115.411	0.00866467	0.00121795	AAAAA
8	8	AAAAACU	310.188	0.00322385	0.000453162	AAAAA
9	9	AAAAAGA	102.403	0.00976531	0.00137267	AAAAA
10	10	AAAAAGC	87.8176	0.0113872	0.00160065	AAAAA
11	11	AAAAAGG	59.8739	0.0167018	0.00234769	AAAAA
12	12	AAAAAGU	188.954	0.0052923	0.000743914	AAAAA
13	13	AAAAAUA	496.676	0.00201339	0.000283013	AAAAA
14	14	AAAAAUC	153.215	0.00652678	0.00091744	AAAAA
15	15	AAAAAUG	503.69	0.00198535	0.000279071	AAAAA
16	16	AAAAAUU	278.75	0.00358744	0.00050427	AAAAA
17	1025	ACAAAAA	444.38	0.00225032	0.000316318	AAAAA
18	2049	AGAAAAA	109.557	0.00912771	0.00128304	AAAAA
19	3073	AUAAAAA	112.233	0.00891004	0.00125245	AAAAA
20	4097	CAAAAAA	62.2265	0.0160703	0.00225893	AAAAA
21	4098	CAAAAAC	100.897	0.00991106	0.00139315	AAAAA
22	4099	CAAAAAG	219.16	0.00456288	0.000641384	AAAAA
23	4100	CAAAAAU	259.805	0.00384904	0.000541042	AAAAA
24	5121	CCAAAAA	77.5943	0.0128875	0.00181154	AAAAA
25	6145	CGAAAAA	117.705	0.00849583	0.00119422	AAAAA
26	7169	CUAAAAA	223.304	0.0044782	0.00062948	AAAAA
27	8193	GAAAAAA	184.587	0.00541749	0.000761512	AAAAA
28	8194	GAAAAAC	53.4938	0.0186937	0.0026277	AAAAA
29	8195	GAAAAAG	42.8274	0.0233496	0.00328214	AAAAA
30	8196	GAAAAAU	109.218	0.00915604	0.00128702	AAAAA
31	9217	GCAAAAA	95.0878	0.0105166	0.00147827	AAAAA
32	10241	GGAAAAA	24.5529	0.0407283	0.005725	AAAAA
33	11265	GUAAAAA	82.8208	0.0120743	0.00169722	AAAAA
34	12289	UAAAAAA	217.546	0.00459673	0.000646142	AAAAA
35	12290	UAAAAAC	55.9872	0.0178612	0.00251067	AAAAA
36	12291	UAAAAAG	23.8461	0.0419355	0.00589469	AAAAA
37	12292	UAAAAAU	94.4805	0.0105842	0.00148777	AAAAA
38	13313	UCAAAAA	75.4013	0.0132624	0.00186423	AAAAA
39	14337	UGAAAAA	17.5512	0.0569761	0.00800887	AAAAA
40	15361	UUAAAAA	77.2715	0.0129414	0.00181911	AAAAA

## Sheet: Figure 2b
	sequence	LNRK	lc	motif
1024	AAAAA	-6.3291	-5.92761	no
1020	AAAAC	-6.22661	-5.77568	no
918	AAAAG	-5.37316	-5.35315	no
1009	AAAAT	-6.07939	-5.61228	no
1010	AAACA	-6.08939	-5.79507	no
1022	AAACC	-6.25318	-5.64314	no
843	AAACG	-5.05121	-5.22061	no
939	AAACT	-5.49029	-5.47974	no
841	AAAGA	-5.0366	-5.35652	no
814	AAAGC	-4.94901	-5.20459	no
754	AAAGG	-4.79499	-4.78206	no
722	AAAGT	-4.69899	-5.04119	no
1003	AAATA	-5.98942	-5.55056	no
967	AAATC	-5.6768	-5.39862	no
692	AAATG	-4.64227	-4.9761	no
880	AAATT	-5.20153	-5.23522	no
1017	AACAA	-6.16003	-5.80945	no
999	AACAC	-5.96332	-5.65751	no
875	AACAG	-5.18522	-5.23499	no
978	AACAT	-5.77154	-5.49411	no
1015	AACCA	-6.14802	-5.67691	no
993	AACCC	-5.94351	-5.52498	no
919	AACCG	-5.37343	-5.10245	no
928	AACCT	-5.42108	-5.36158	no
742	AACGA	-4.75696	-5.23836	no
747	AACGC	-4.77739	-5.08643	no
644	AACGG	-4.55686	-4.6639	no
683	AACGT	-4.63148	-4.92303	no
975	AACTA	-5.73591	-5.43239	no
910	AACTC	-5.33888	-5.28046	no
566	AACTG	-4.4115	-4.85793	no
850	AACTT	-5.07525	-5.11706	no
773	AAGAA	-4.84813	-5.2922	no
861	AAGAC	-5.11688	-5.14027	no
629	AAGAG	-4.52418	-4.71774	no
637	AAGAT	-4.55088	-4.97687	no
618	AAGCA	-4.49386	-5.15966	no
835	AAGCC	-5.02	-5.00773	no
574	AAGCG	-4.42337	-4.5852	no
687	AAGCT	-4.63534	-4.84433	no
802	AAGGA	-4.91105	-4.72111	no
579	AAGGC	-4.43137	-4.56918	no
726	AAGGG	-4.71065	-4.14665	no
463	AAGGT	-4.26003	-4.40578	no
748	AAGTA	-4.77878	-4.91514	no
703	AAGTC	-4.656	-4.76321	no
412	AAGTG	-4.18768	-4.34068	no
522	AAGTT	-4.35863	-4.59981	no
979	AATAA	-5.78421	-5.5758	no
984	AATAC	-5.82506	-5.42387	no
780	AATAG	-4.86046	-5.00134	no
958	AATAT	-5.58713	-5.26047	no
935	AATCA	-5.46	-5.44326	no
990	AATCC	-5.90561	-5.29133	no
699	AATCG	-4.65247	-4.86881	no
810	AATCT	-4.93846	-5.12793	no
619	AATGA	-4.49442	-5.00471	no
448	AATGC	-4.23085	-4.85278	no
449	AATGG	-4.23185	-4.43026	no
454	AATGT	-4.23608	-4.68938	no
902	AATTA	-5.30763	-5.19875	no
863	AATTC	-5.12451	-5.04681	no
425	AATTG	-4.19801	-4.62429	no
765	AATTT	-4.81568	-4.88341	no
1019	ACAAA	-6.19372	-5.76698	no
1016	ACAAC	-6.15449	-5.61504	no
848	ACAAG	-5.0669	-5.19252	no
983	ACAAT	-5.81869	-5.45164	no
1014	ACACA	-6.11729	-5.63444	no
1021	ACACC	-6.24679	-5.48251	no
809	ACACG	-4.93544	-5.05998	no
971	ACACT	-5.72069	-5.31911	no
839	ACAGA	-5.0359	-5.19589	no
873	ACAGC	-5.16844	-5.04396	no
590	ACAGG	-4.4474	-4.62143	no
725	ACAGT	-4.70747	-4.88056	no
1013	ACATA	-6.10274	-5.38992	no
970	ACATC	-5.70035	-5.23799	no
602	ACATG	-4.46784	-4.81546	no
952	ACATT	-5.5686	-5.07459	no
1018	ACCAA	-6.17482	-5.64881	no
1007	ACCAC	-6.02171	-5.49688	no
838	ACCAG	-5.03087	-5.07435	no
998	ACCAT	-5.96178	-5.33348	no
988	ACCCA	-5.85339	-5.51627	no
973	ACCCC	-5.72244	-5.36434	no
897	ACCCG	-5.27684	-4.94181	no
962	ACCCT	-5.64946	-5.20094	no
791	ACCGA	-4.88081	-5.07772	no
797	ACCGC	-4.89659	-4.92579	no
673	ACCGG	-4.61003	-4.50326	no
788	ACCGT	-4.87483	-4.76239	no
980	ACCTA	-5.8057	-5.27175	no
955	ACCTC	-5.58008	-5.11982	no
536	ACCTG	-4.37282	-4.6973	no
857	ACCTT	-5.09773	-4.95642	no
727	ACGAA	-4.71079	-5.13156	no
872	ACGAC	-5.16404	-4.97963	no
560	ACGAG	-4.40478	-4.5571	no
738	ACGAT	-4.73505	-4.81623	no
541	ACGCA	-4.37806	-4.99902	no
756	ACGCC	-4.79845	-4.84709	no
456	ACGCG	-4.24125	-4.42457	no
628	ACGCT	-4.51629	-4.68369	no
627	ACGGA	-4.5154	-4.56047	no
363	ACGGC	-4.1326	-4.40854	no
487	ACGGG	-4.30528	-3.98602	no
390	ACGGT	-4.16535	-4.24514	no
723	ACGTA	-4.70105	-4.75451	no
668	ACGTC	-4.60318	-4.60257	no
319	ACGTG	-4.0723	-4.18005	no
504	ACGTT	-4.33581	-4.43917	no
945	ACTAA	-5.52926	-5.41517	no
941	ACTAC	-5.51045	-5.26324	no
715	ACTAG	-4.68055	-4.84071	no
917	ACTAT	-5.3611	-5.09984	no
943	ACTCA	-5.52272	-5.28263	no
906	ACTCC	-5.32107	-5.1307	no
677	ACTCG	-4.61785	-4.70817	no
820	ACTCT	-4.97234	-4.9673	no
427	ACTGA	-4.20062	-4.84408	no
348	ACTGC	-4.10905	-4.69215	no
235	ACTGG	-3.94081	-4.26962	no
378	ACTGT	-4.15025	-4.52875	no
922	ACTTA	-5.37657	-5.03811	no
787	ACTTC	-4.87364	-4.88618	no
404	ACTTG	-4.17687	-4.46365	no
718	ACTTT	-4.6882	-4.72278	no
828	AGAAA	-4.99256	-5.19934	no
766	AGAAC	-4.82178	-5.04741	no
591	AGAAG	-4.4484	-4.62488	no
647	AGAAT	-4.56633	-4.88401	no
845	AGACA	-5.05768	-5.0668	no
832	AGACC	-5.00962	-4.91487	no
614	AGACG	-4.49135	-4.49234	no
649	AGACT	-4.56883	-4.75147	no
553	AGAGA	-4.39111	-4.62825	no
532	AGAGC	-4.36589	-4.47632	no
596	AGAGG	-4.45664	-4.05379	no
312	AGAGT	-4.06651	-4.31292	no
696	AGATA	-4.64727	-4.82228	no
533	AGATC	-4.36712	-4.67035	no
356	AGATG	-4.12217	-4.24782	no
585	AGATT	-4.44362	-4.50695	no
730	AGCAA	-4.71244	-5.08117	no
549	AGCAC	-4.38602	-4.92924	no
489	AGCAG	-4.30842	-4.50671	no
355	AGCAT	-4.11898	-4.76584	no
858	AGCCA	-5.10191	-4.94863	no
781	AGCCC	-4.86092	-4.7967	no
657	AGCCG	-4.58267	-4.37418	no
601	AGCCT	-4.46779	-4.6333	no
481	AGCGA	-4.29344	-4.51008	no
389	AGCGC	-4.16522	-4.35815	no
411	AGCGG	-4.18335	-3.93563	no
317	AGCGT	-4.06997	-4.19475	no
613	AGCTA	-4.48675	-4.70412	no
523	AGCTC	-4.35868	-4.55219	no
213	AGCTG	-3.91233	-4.12966	no
451	AGCTT	-4.23315	-4.38878	no
396	AGGAA	-4.17195	-4.56392	no
682	AGGAC	-4.6311	-4.41199	no
450	AGGAG	-4.23296	-3.98946	no
375	AGGAT	-4.1488	-4.24859	no
292	AGGCA	-4.03515	-4.43139	no
440	AGGCC	-4.21552	-4.27945	no
234	AGGCG	-3.94043	-3.85693	no
244	AGGCT	-3.95162	-4.11605	no
506	AGGGA	-4.33786	-3.99284	no
295	AGGGC	-4.04156	-3.8409	no
322	AGGGG	-4.07583	-3.41838	no
167	AGGGT	-3.83296	-3.6775	no
387	AGGTA	-4.16126	-4.18687	no
321	AGGTC	-4.07401	-4.03494	no
147	AGGTG	-3.80862	-3.61241	no
251	AGGTT	-3.96343	-3.87154	no
706	AGTAA	-4.66355	-4.84753	no
710	AGTAC	-4.67615	-4.6956	no
455	AGTAG	-4.23638	-4.27307	no
714	AGTAT	-4.6803	-4.5322	no
709	AGTCA	-4.67605	-4.71499	no
678	AGTCC	-4.62058	-4.56306	no
344	AGTCG	-4.10347	-4.14053	no
402	AGTCT	-4.17604	-4.39966	no
563	AGTGA	-4.40845	-4.27644	no
159	AGTGC	-3.82229	-4.12451	no
426	AGTGG	-4.19805	-3.70198	no
211	AGTGT	-3.90934	-3.96111	no
661	AGTTA	-4.58991	-4.47047	no
444	AGTTC	-4.22363	-4.31854	no
194	AGTTG	-3.88054	-3.89601	no
395	AGTTT	-4.16985	-4.15514	no
995	ATAAA	-5.95329	-5.57254	no
1006	ATAAC	-6.01792	-5.42061	no
716	ATAAG	-4.68433	-4.99808	no
954	ATAAT	-5.58	-5.25721	no
1001	ATACA	-5.96803	-5.44001	no
1008	ATACC	-6.04808	-5.28807	no
776	ATACG	-4.85204	-4.86555	no
907	ATACT	-5.32285	-5.12467	no
757	ATAGA	-4.79997	-5.00146	no
752	ATAGC	-4.78698	-4.84952	no
697	ATAGG	-4.64936	-4.427	no
598	ATAGT	-4.45908	-4.68612	no
965	ATATA	-5.6761	-5.19549	no
933	ATATC	-5.44928	-5.04356	no
516	ATATG	-4.34696	-4.62103	no
899	ATATT	-5.27761	-4.88016	no
968	ATCAA	-5.68223	-5.45438	no
936	ATCAC	-5.46693	-5.30245	no
669	ATCAG	-4.60319	-4.87992	no
946	ATCAT	-5.53244	-5.13905	no
1023	ATCCA	-6.32761	-5.32184	no
949	ATCCC	-5.56431	-5.16991	no
815	ATCCG	-4.95834	-4.74738	no
865	ATCCT	-5.14833	-5.00651	no
605	ATCGA	-4.47011	-4.88329	no
586	ATCGC	-4.44364	-4.73136	no
576	ATCGG	-4.42847	-4.30883	no
505	ATCGT	-4.33651	-4.56796	no
879	ATCTA	-5.19478	-5.07732	no
795	ATCTC	-4.89469	-4.92539	no
282	ATCTG	-4.01883	-4.50286	no
655	ATCTT	-4.58	-4.76199	no
539	ATGAA	-4.377	-4.93713	no
700	ATGAC	-4.65284	-4.7852	no
350	ATGAG	-4.11161	-4.36267	no
314	ATGAT	-4.06843	-4.6218	no
248	ATGCA	-3.96055	-4.80459	no
528	ATGCC	-4.36417	-4.65266	no
264	ATGCG	-3.98745	-4.23013	no
345	ATGCT	-4.10456	-4.48926	no
663	ATGGA	-4.59059	-4.36604	no
245	ATGGC	-3.952	-4.21411	no
511	ATGGG	-4.34218	-3.79158	no
191	ATGGT	-3.87712	-4.05071	no
651	ATGTA	-4.56944	-4.56007	no
305	ATGTC	-4.06186	-4.40814	no
161	ATGTG	-3.82615	-3.98561	no
315	ATGTT	-4.06959	-4.24474	no
953	ATTAA	-5.57141	-5.22073	no
893	ATTAC	-5.25691	-5.0688	no
617	ATTAG	-4.49321	-4.64628	no
886	ATTAT	-5.23045	-4.9054	no
871	ATTCA	-5.16206	-5.0882	no
938	ATTCC	-5.47673	-4.93627	no
452	ATTCG	-4.23375	-4.51374	no
733	ATTCT	-4.72199	-4.77286	no
376	ATTGA	-4.14889	-4.64965	no
302	ATTGC	-4.05297	-4.49772	no
419	ATTGG	-4.19302	-4.07519	no
304	ATTGT	-4.0585	-4.33432	no
831	ATTTA	-5.00694	-4.84368	no
604	ATTTC	-4.47004	-4.69175	no
219	ATTTG	-3.91857	-4.26922	no
525	ATTTT	-4.36024	-4.52835	no
1004	CAAAA	-5.99393	-5.734	no
1002	CAAAC	-5.9872	-5.58207	no
881	CAAAG	-5.20271	-5.15954	no
992	CAAAT	-5.92128	-5.41867	no
994	CAACA	-5.94436	-5.60146	no
982	CAACC	-5.81343	-5.44953	no
758	CAACG	-4.80461	-5.027	no
959	CAACT	-5.62364	-5.28613	no
813	CAAGA	-4.94786	-5.16291	no
804	CAAGC	-4.91597	-5.01098	no
672	CAAGG	-4.605	-4.58845	no
782	CAAGT	-4.86344	-4.84758	no
1012	CAATA	-6.093	-5.35694	no
976	CAATC	-5.75102	-5.20501	no
630	CAATG	-4.5278	-4.78248	no
915	CAATT	-5.35777	-5.04161	no
991	CACAA	-5.91636	-5.61583	no
996	CACAC	-5.95597	-5.4639	no
783	CACAG	-4.86691	-5.04137	no
981	CACAT	-5.80868	-5.3005	no
1000	CACCA	-5.9654	-5.4833	no
948	CACCC	-5.55674	-5.33136	no
852	CACCG	-5.08144	-4.90884	no
951	CACCT	-5.56723	-5.16796	no
822	CACGA	-4.97821	-5.04475	no
731	CACGC	-4.7125	-4.89281	no
599	CACGG	-4.46284	-4.47029	no
728	CACGT	-4.71153	-4.72941	no
972	CACTA	-5.72084	-5.23878	no
903	CACTC	-5.31463	-5.08685	no
524	CACTG	-4.35989	-4.66432	no
840	CACTT	-5.03614	-4.92345	no
772	CAGAA	-4.83852	-5.09859	no
793	CAGAC	-4.89039	-4.94665	no
527	CAGAG	-4.36085	-4.52413	no
680	CAGAT	-4.62662	-4.78325	no
659	CAGCA	-4.58597	-4.96605	no
789	CAGCC	-4.87522	-4.81412	no
606	CAGCG	-4.47634	-4.39159	no
664	CAGCT	-4.59371	-4.65072	no
559	CAGGA	-4.40117	-4.5275	no
388	CAGGC	-4.16266	-4.37557	no
491	CAGGG	-4.30939	-3.95304	no
398	CAGGT	-4.17211	-4.21217	no
764	CAGTA	-4.81493	-4.72153	no
577	CAGTC	-4.42847	-4.5696	no
374	CAGTG	-4.14757	-4.14707	no
573	CAGTT	-4.42194	-4.4062	no
1005	CATAA	-6.01578	-5.38219	no
1011	CATAC	-6.09285	-5.23026	no
784	CATAG	-4.87035	-4.80773	no
964	CATAT	-5.67446	-5.06686	no
924	CATCA	-5.38709	-5.24965	no
957	CATCC	-5.58513	-5.09772	no
684	CATCG	-4.63234	-4.67519	no
860	CATCT	-5.11256	-4.93432	no
538	CATGA	-4.37426	-4.8111	no
492	CATGC	-4.30998	-4.65917	no
445	CATGG	-4.22525	-4.23664	no
597	CATGT	-4.45761	-4.49577	no
940	CATTA	-5.50403	-5.00513	no
870	CATTC	-5.16169	-4.8532	no
433	CATTG	-4.20765	-4.43068	no
823	CATTT	-4.97848	-4.6898	no
997	CCAAA	-5.95765	-5.57336	no
932	CCAAC	-5.44127	-5.42143	no
855	CCAAG	-5.08965	-4.99891	no
977	CCAAT	-5.76544	-5.25803	no
926	CCACA	-5.39653	-5.44083	no
937	CCACC	-5.46751	-5.28889	no
778	CCACG	-4.85858	-4.86637	no
882	CCACT	-5.208	-5.12549	no
681	CCAGA	-4.62972	-5.00228	no
749	CCAGC	-4.78366	-4.85034	no
519	CCAGG	-4.35023	-4.42782	no
689	CCAGT	-4.63949	-4.68694	no
987	CCATA	-5.83454	-5.19631	no
846	CCATC	-5.05834	-5.04438	no
562	CCATG	-4.40639	-4.62185	no
901	CCATT	-5.29313	-4.88098	no
925	CCCAA	-5.39185	-5.4552	no
868	CCCAC	-5.15965	-5.30327	no
744	CCCAG	-4.76063	-4.88074	no
931	CCCAT	-5.4412	-5.13987	no
912	CCCCA	-5.34559	-5.32266	no
830	CCCCC	-5.005	-5.17073	no
786	CCCCG	-4.87337	-4.7482	no
874	CCCCT	-5.17629	-5.00733	no
737	CCCGA	-4.73195	-4.88411	no
616	CCCGC	-4.49313	-4.73218	no
510	CCCGG	-4.34119	-4.30965	no
818	CCCGT	-4.96128	-4.56878	no
898	CCCTA	-5.27693	-5.07814	no
770	CCCTC	-4.8301	-4.92621	no
587	CCCTG	-4.44614	-4.50368	no
812	CCCTT	-4.94522	-4.76281	no
632	CCGAA	-4.53013	-4.93795	no
634	CCGAC	-4.53449	-4.78602	no
453	CCGAG	-4.23486	-4.36349	no
594	CCGAT	-4.45447	-4.62262	no
430	CCGCA	-4.20613	-4.80541	no
583	CCGCC	-4.44045	-4.65348	no
462	CCGCG	-4.25975	-4.23095	no
477	CCGCT	-4.284	-4.49008	no
584	CCGGA	-4.44353	-4.36686	no
259	CCGGC	-3.97284	-4.21493	no
405	CCGGG	-4.17863	-3.7924	no
493	CCGGT	-4.31031	-4.05153	no
799	CCGTA	-4.90665	-4.56089	no
552	CCGTC	-4.38951	-4.40896	no
403	CCGTG	-4.17651	-3.98644	no
499	CCGTT	-4.32452	-4.24556	no
966	CCTAA	-5.67651	-5.22156	no
864	CCTAC	-5.13997	-5.06962	no
705	CCTAG	-4.65858	-4.6471	no
878	CCTAT	-5.19029	-4.90622	no
851	CCTCA	-5.08055	-5.08902	no
829	CCTCC	-5.00196	-4.93709	no
501	CCTCG	-4.33105	-4.51456	no
775	CCTCT	-4.85092	-4.77369	no
379	CCTGA	-4.15093	-4.65047	no
242	CCTGC	-3.95009	-4.49854	no
261	CCTGG	-3.98083	-4.07601	no
369	CCTGT	-4.1391	-4.33514	no
867	CCTTA	-5.15922	-4.8445	no
648	CCTTC	-4.5667	-4.69257	no
320	CCTTG	-4.07368	-4.27004	no
640	CCTTT	-4.5551	-4.52917	no
806	CGAAA	-4.92605	-5.00573	no
666	CGAAC	-4.59685	-4.85379	no
436	CGAAG	-4.21039	-4.43127	no
526	CGAAT	-4.36073	-4.69039	no
768	CGACA	-4.82375	-4.87319	no
679	CGACC	-4.62426	-4.72126	no
475	CGACG	-4.27904	-4.29873	no
457	CGACT	-4.24527	-4.55786	no
384	CGAGA	-4.15659	-4.43464	no
318	CGAGC	-4.07173	-4.28271	no
409	CGAGG	-4.18312	-3.86018	no
310	CGAGT	-4.06445	-4.11931	no
720	CGATA	-4.69469	-4.62867	no
466	CGATC	-4.26291	-4.47674	no
165	CGATG	-3.83053	-4.05421	no
494	CGATT	-4.31294	-4.31334	no
636	CGCAA	-4.54657	-4.88756	no
428	CGCAC	-4.20212	-4.73563	no
343	CGCAG	-4.102	-4.3131	no
254	CGCAT	-3.96901	-4.57223	no
761	CGCCA	-4.81099	-4.75502	no
654	CGCCC	-4.57944	-4.60309	no
459	CGCCG	-4.2492	-4.18056	no
464	CGCCT	-4.26115	-4.43969	no
392	CGCGA	-4.16773	-4.31647	no
281	CGCGC	-4.01206	-4.16454	no
285	CGCGG	-4.02872	-3.74201	no
253	CGCGT	-3.96863	-4.00114	no
569	CGCTA	-4.41355	-4.5105	no
470	CGCTC	-4.2696	-4.35857	no
117	CGCTG	-3.74395	-3.93605	no
326	CGCTT	-4.07723	-4.19517	no
249	CGGAA	-3.96087	-4.37031	no
561	CGGAC	-4.40487	-4.21838	no
327	CGGAG	-4.07816	-3.79585	no
347	CGGAT	-4.10845	-4.05498	no
210	CGGCA	-3.90895	-4.23777	no
186	CGGCC	-3.86178	-4.08584	no
125	CGGCG	-3.76243	-3.66332	no
116	CGGCT	-3.74308	-3.92244	no
146	CGGGA	-3.80621	-3.79922	no
182	CGGGC	-3.84928	-3.64729	no
127	CGGGG	-3.76515	-3.22477	no
58	CGGGT	-3.61438	-3.48389	no
361	CGGTA	-4.13193	-3.99326	no
377	CGGTC	-4.15009	-3.84132	no
83	CGGTG	-3.66492	-3.4188	no
183	CGGTT	-3.85024	-3.67792	no
785	CGTAA	-4.87196	-4.65392	no
701	CGTAC	-4.65306	-4.50199	no
483	CGTAG	-4.29625	-4.07946	no
643	CGTAT	-4.55639	-4.33859	no
735	CGTCA	-4.7301	-4.52138	no
631	CGTCC	-4.52844	-4.36945	no
329	CGTCG	-4.07915	-3.94692	no
407	CGTCT	-4.18003	-4.20605	no
476	CGTGA	-4.28144	-4.08283	no
111	CGTGC	-3.72842	-3.9309	no
283	CGTGG	-4.02706	-3.50837	no
236	CGTGT	-3.94327	-3.7675	no
660	CGTTA	-4.58948	-4.27686	no
316	CGTTC	-4.06989	-4.12493	no
77	CGTTG	-3.65842	-3.7024	no
334	CGTTT	-4.0876	-3.96153	no
921	CTAAA	-5.37549	-5.37893	no
913	CTAAC	-5.3456	-5.227	no
622	CTAAG	-4.49891	-4.80447	no
900	CTAAT	-5.27785	-5.0636	no
947	CTACA	-5.55155	-5.24639	no
908	CTACC	-5.32699	-5.09446	no
674	CTACG	-4.61012	-4.67193	no
798	CTACT	-4.90657	-4.93106	no
572	CTAGA	-4.42104	-4.80784	no
593	CTAGC	-4.45331	-4.65591	no
507	CTAGG	-4.33857	-4.23339	no
555	CTAGT	-4.39615	-4.49251	no
905	CTATA	-5.31902	-5.00188	no
824	CTATC	-4.97904	-4.84994	no
393	CTATG	-4.16848	-4.42742	no
753	CTATT	-4.78718	-4.68654	no
894	CTCAA	-5.26166	-5.26077	no
891	CTCAC	-5.24617	-5.10883	no
518	CTCAG	-4.34941	-4.68631	no
869	CTCAT	-5.16165	-4.94543	no
876	CTCCA	-5.18589	-5.12823	no
853	CTCCC	-5.08235	-4.9763	no
642	CTCCG	-4.55621	-4.55377	no
750	CTCCT	-4.78468	-4.8129	no
488	CTCGA	-4.30832	-4.68968	no
366	CTCGC	-4.13643	-4.53775	no
446	CTCGG	-4.2276	-4.11522	no
434	CTCGT	-4.20852	-4.37435	no
849	CTCTA	-5.07374	-4.88371	no
755	CTCTC	-4.79821	-4.73178	no
170	CTCTG	-3.8381	-4.30925	no
670	CTCTT	-4.60406	-4.56838	no
252	CTGAA	-3.96466	-4.74352	no
340	CTGAC	-4.09729	-4.59159	no
143	CTGAG	-3.79817	-4.16906	no
299	CTGAT	-4.04581	-4.42819	no
133	CTGCA	-3.77782	-4.61098	no
290	CTGCC	-4.03063	-4.45905	no
124	CTGCG	-3.75951	-4.03652	no
114	CTGCT	-3.73913	-4.29565	no
401	CTGGA	-4.17574	-4.17243	no
99	CTGGC	-3.69904	-4.0205	no
297	CTGGG	-4.04202	-3.59797	no
60	CTGGT	-3.61819	-3.8571	no
498	CTGTA	-4.32374	-4.36646	no
288	CTGTC	-4.02983	-4.21453	no
89	CTGTG	-3.67514	-3.792	no
173	CTGTT	-3.83841	-4.05113	no
856	CTTAA	-5.09426	-5.02712	no
862	CTTAC	-5.12205	-4.87519	no
484	CTTAG	-4.29744	-4.45266	no
837	CTTAT	-5.028	-4.71179	no
821	CTTCA	-4.97327	-4.89459	no
767	CTTCC	-4.82316	-4.74265	no
250	CTTCG	-3.9622	-4.32013	no
496	CTTCT	-4.31744	-4.57925	no
208	CTTGA	-3.90582	-4.45604	no
155	CTTGC	-3.81722	-4.3041	no
203	CTTGG	-3.90338	-3.88158	no
190	CTTGT	-3.87646	-4.1407	no
759	CTTTA	-4.80568	-4.65007	no
429	CTTTC	-4.20595	-4.49814	no
65	CTTTG	-3.6292	-4.07561	no
417	CTTTT	-4.19257	-4.33474	no
844	GAAAA	-5.05698	-5.11477	no
702	GAAAC	-4.655	-4.96283	no
362	GAAAG	-4.13215	-4.54031	no
662	GAAAT	-4.59011	-4.79943	no
739	GAACA	-4.73889	-4.98223	no
800	GAACC	-4.90743	-4.8303	no
179	GAACG	-3.84616	-4.40777	no
550	GAACT	-4.38851	-4.6669	no
422	GAAGA	-4.1969	-4.54368	no
331	GAAGC	-4.08339	-4.39175	no
370	GAAGG	-4.14199	-3.96922	no
269	GAAGT	-3.99176	-4.22835	no
771	GAATA	-4.83026	-4.73771	no
410	GAATC	-4.18322	-4.58578	no
14	GAATG	-3.40744	-4.16325	no
514	GAATT	-4.3469	-4.42238	no
707	GACAA	-4.66741	-4.9966	no
641	GACAC	-4.55583	-4.84467	no
323	GACAG	-4.07651	-4.42214	no
693	GACAT	-4.64244	-4.68127	no
790	GACCA	-4.88039	-4.86406	no
803	GACCC	-4.91416	-4.71213	no
339	GACCG	-4.09701	-4.2896	no
580	GACCT	-4.43208	-4.54873	no
223	GACGA	-3.92356	-4.42551	no
257	GACGC	-3.96989	-4.27358	no
150	GACGG	-3.81238	-3.85105	no
196	GACGT	-3.8925	-4.11018	no
610	GACTA	-4.4815	-4.61954	no
381	GACTC	-4.15483	-4.46761	no
19	GACTG	-3.4384	-4.04509	no
311	GACTT	-4.06546	-4.30421	no
289	GAGAA	-4.02996	-4.47935	no
512	GAGAC	-4.3431	-4.32742	no
215	GAGAG	-3.91498	-3.90489	no
232	GAGAT	-3.93875	-4.16402	no
187	GAGCA	-3.86612	-4.34681	no
554	GAGCC	-4.39595	-4.19488	no
181	GAGCG	-3.84841	-3.77235	no
162	GAGCT	-3.82831	-4.03148	no
529	GAGGA	-4.36427	-3.90826	no
144	GAGGC	-3.79825	-3.75633	no
364	GAGGG	-4.1329	-3.3338	no
148	GAGGT	-3.81039	-3.59293	no
371	GAGTA	-4.14269	-4.1023	no
265	GAGTC	-3.98874	-3.95036	no
92	GAGTG	-3.68349	-3.52784	no
151	GAGTT	-3.81436	-3.78696	no
671	GATAA	-4.60418	-4.76296	no
592	GATAC	-4.45195	-4.61103	no
200	GATAG	-3.8985	-4.1885	no
595	GATAT	-4.45557	-4.44762	no
608	GATCA	-4.47796	-4.63042	no
633	GATCC	-4.53279	-4.47849	no
134	GATCG	-3.77794	-4.05596	no
306	GATCT	-4.06217	-4.31509	no
128	GATGA	-3.76853	-4.19187	no
105	GATGC	-3.7025	-4.03994	no
172	GATGG	-3.8384	-3.61741	no
118	GATGT	-3.7486	-3.87654	no
543	GATTA	-4.38086	-4.3859	no
309	GATTC	-4.06297	-4.23397	no
35	GATTG	-3.52811	-3.81144	no
227	GATTT	-3.932	-4.07057	no
825	GCAAA	-4.98386	-4.95413	no
521	GCAAC	-4.35576	-4.8022	no
240	GCAAG	-3.94747	-4.37967	no
567	GCAAT	-4.41203	-4.6388	no
621	GCACA	-4.49688	-4.82159	no
535	GCACC	-4.36953	-4.66966	no
2	GCACG	-3.04971	-4.24713	no
437	GCACT	-4.21181	-4.50626	no
359	GCAGA	-4.12865	-4.38304	no
391	GCAGC	-4.16666	-4.23111	no
298	GCAGG	-4.04228	-3.80858	no
341	GCAGT	-4.09924	-4.06771	no
544	GCATA	-4.3827	-4.57708	no
140	GCATC	-3.79447	-4.42514	no
1	GCATG	0	-4.00262	yes
325	GCATT	-4.07669	-4.26174	no
760	GCCAA	-4.80652	-4.83597	no
734	GCCAC	-4.72311	-4.68403	no
246	GCCAG	-3.95381	-4.26151	no
694	GCCAT	-4.64286	-4.52063	no
695	GCCCA	-4.64501	-4.70343	no
675	GCCCC	-4.61574	-4.5515	no
164	GCCCG	-3.83045	-4.12897	no
515	GCCCT	-4.34694	-4.3881	no
188	GCCGA	-3.87249	-4.26488	no
279	GCCGC	-4.00483	-4.11295	no
256	GCCGG	-3.96928	-3.69042	no
360	GCCGT	-4.13131	-3.94955	no
676	GCCTA	-4.61607	-4.45891	no
394	GCCTC	-4.16885	-4.30698	no
4	GCCTG	-3.23622	-3.88445	no
353	GCCTT	-4.11592	-4.14358	no
368	GCGAA	-4.13814	-4.31872	no
503	GCGAC	-4.33454	-4.16679	no
135	GCGAG	-3.7788	-3.74426	no
221	GCGAT	-3.91886	-4.00338	no
241	GCGCA	-3.94852	-4.18618	no
458	GCGCC	-4.24553	-4.03425	no
52	GCGCG	-3.60238	-3.61172	no
177	GCGCT	-3.84269	-3.87085	no
274	GCGGA	-3.9958	-3.74763	no
57	GCGGC	-3.61061	-3.5957	no
122	GCGGG	-3.75318	-3.17317	no
84	GCGGT	-3.66546	-3.4323	no
441	GCGTA	-4.21829	-3.94166	no
247	GCGTC	-3.95551	-3.78973	no
24	GCGTG	-3.47176	-3.3672	no
156	GCGTT	-3.82084	-3.62633	no
620	GCTAA	-4.49633	-4.60232	no
383	GCTAC	-4.15559	-4.45039	no
82	GCTAG	-3.66305	-4.02786	no
551	GCTAT	-4.38852	-4.28699	no
540	GCTCA	-4.37716	-4.46978	no
588	GCTCC	-4.44641	-4.31785	no
25	GCTCG	-3.47827	-3.89532	no
313	GCTCT	-4.0681	-4.15445	no
37	GCTGA	-3.53708	-4.03123	no
45	GCTGC	-3.57901	-3.8793	no
50	GCTGG	-3.60056	-3.45678	no
94	GCTGT	-3.68512	-3.7159	no
625	GCTTA	-4.50539	-4.22527	no
271	GCTTC	-3.99424	-4.07333	no
3	GCTTG	-3.11326	-3.65081	no
166	GCTTT	-3.83292	-3.90993	no
228	GGAAA	-3.93502	-4.38649	no
139	GGAAC	-3.7898	-4.23456	no
109	GGAAG	-3.71963	-3.81203	no
81	GGAAT	-3.66257	-4.07116	no
171	GGACA	-3.83825	-4.25395	no
238	GGACC	-3.94384	-4.10202	no
55	GGACG	-3.60944	-3.6795	no
103	GGACT	-3.7022	-3.93862	no
96	GGAGA	-3.69571	-3.81541	no
119	GGAGC	-3.74881	-3.66347	no
158	GGAGG	-3.8218	-3.24095	no
56	GGAGT	-3.61023	-3.50007	no
205	GGATA	-3.90367	-4.00944	no
88	GGATC	-3.67158	-3.85751	no
22	GGATG	-3.46756	-3.43498	no
69	GGATT	-3.64179	-3.6941	no
307	GGCAA	-4.06239	-4.26833	no
214	GGCAC	-3.91426	-4.1164	no
212	GGCAG	-3.90981	-3.69387	no
141	GGCAT	-3.79477	-3.953	no
509	GGCCA	-4.34038	-4.13579	no
226	GGCCC	-3.92937	-3.98386	no
132	GGCCG	-3.77628	-3.56133	no
138	GGCCT	-3.78833	-3.82046	no
192	GGCGA	-3.87783	-3.69724	no
91	GGCGC	-3.68347	-3.54531	no
62	GGCGG	-3.62205	-3.12278	no
70	GGCGT	-3.64457	-3.38191	no
243	GGCTA	-3.95052	-3.89127	no
110	GGCTC	-3.7268	-3.73934	no
16	GGCTG	-3.41906	-3.31681	no
78	GGCTT	-3.65852	-3.57594	no
17	GGGAA	-3.42365	-3.75108	no
129	GGGAC	-3.7709	-3.59915	no
18	GGGAG	-3.43447	-3.17662	no
5	GGGAT	-3.24799	-3.43575	no
51	GGGCA	-3.60167	-3.61854	no
64	GGGCC	-3.62539	-3.46661	no
21	GGGCG	-3.45155	-3.04408	no
20	GGGCT	-3.43841	-3.30321	no
41	GGGGA	-3.56479	-3.17999	no
7	GGGGC	-3.27261	-3.02806	no
53	GGGGG	-3.60659	-2.60553	no
6	GGGGT	-3.25541	-2.86466	no
98	GGGTA	-3.69845	-3.37402	no
15	GGGTC	-3.40886	-3.22209	no
11	GGGTG	-3.39907	-2.79956	no
8	GGGTT	-3.28016	-3.05869	no
480	GGTAA	-4.29293	-4.03468	no
337	GGTAC	-4.09524	-3.88275	no
204	GGTAG	-3.90353	-3.46022	no
308	GGTAT	-4.06252	-3.71935	no
408	GGTCA	-4.18285	-3.90215	no
335	GGTCC	-4.09164	-3.75021	no
178	GGTCG	-3.84293	-3.32769	no
126	GGTCT	-3.76499	-3.58681	no
225	GGTGA	-3.92724	-3.4636	no
36	GGTGC	-3.53205	-3.31166	no
115	GGTGG	-3.73989	-2.88914	no
87	GGTGT	-3.67025	-3.14826	no
380	GGTTA	-4.15428	-3.65763	no
106	GGTTC	-3.70619	-3.5057	no
9	GGTTG	-3.36542	-3.08317	no
74	GGTTT	-3.652	-3.3423	no
794	GTAAA	-4.89196	-4.7597	no
638	GTAAC	-4.55367	-4.60777	no
467	GTAAG	-4.26405	-4.18524	no
615	GTAAT	-4.49264	-4.44437	no
736	GTACA	-4.73135	-4.62716	no
646	GTACC	-4.56487	-4.47523	no
435	GTACG	-4.20988	-4.0527	no
564	GTACT	-4.4091	-4.31183	no
415	GTAGA	-4.18995	-4.18861	no
301	GTAGC	-4.04978	-4.03668	no
474	GTAGG	-4.27868	-3.61415	no
406	GTAGT	-4.17961	-3.87328	no
807	GTATA	-4.93156	-4.38264	no
520	GTATC	-4.35342	-4.23071	no
199	GTATG	-3.89403	-3.80818	no
635	GTATT	-4.54167	-4.06731	no
762	GTCAA	-4.81292	-4.64153	no
645	GTCAC	-4.55811	-4.4896	no
330	GTCAG	-4.08182	-4.06707	no
546	GTCAT	-4.38321	-4.3262	no
740	GTCCA	-4.74197	-4.50899	no
688	GTCCC	-4.6364	-4.35706	no
268	GTCCG	-3.99029	-3.93454	no
431	GTCCT	-4.20654	-4.19366	no
255	GTCGA	-3.96917	-4.07045	no
272	GTCGC	-3.99438	-3.91851	no
220	GTCGG	-3.91876	-3.49599	no
202	GTCGT	-3.90294	-3.75511	no
686	GTCTA	-4.63513	-4.26448	no
216	GTCTC	-3.9152	-4.11255	no
32	GTCTG	-3.51776	-3.69002	no
230	GTCTT	-3.9362	-3.94915	no
358	GTGAA	-4.12476	-4.12428	no
547	GTGAC	-4.38354	-3.97235	no
239	GTGAG	-3.94408	-3.54983	no
263	GTGAT	-3.98328	-3.80895	no
39	GTGCA	-3.55204	-3.99175	no
275	GTGCC	-3.99678	-3.83981	no
101	GTGCG	-3.7005	-3.41729	no
80	GTGCT	-3.66238	-3.67641	no
365	GTGGA	-4.13573	-3.5532	no
71	GTGGC	-3.64542	-3.40127	no
286	GTGGG	-4.02973	-2.97874	no
54	GTGGT	-3.60771	-3.23786	no
367	GTGTA	-4.13768	-3.74723	no
149	GTGTC	-3.81159	-3.5953	no
86	GTGTG	-3.66679	-3.17277	no
102	GTGTT	-3.70211	-3.4319	no
656	GTTAA	-4.58171	-4.40789	no
500	GTTAC	-4.32574	-4.25596	no
336	GTTAG	-4.09479	-3.83343	no
548	GTTAT	-4.38457	-4.09256	no
490	GTTCA	-4.3089	-4.27535	no
262	GTTCC	-3.98245	-4.12342	no
63	GTTCG	-3.62315	-3.70089	no
175	GTTCT	-3.84143	-3.96002	no
61	GTTGA	-3.62139	-3.8368	no
33	GTTGC	-3.52022	-3.68487	no
112	GTTGG	-3.73518	-3.26234	no
75	GTTGT	-3.65248	-3.52147	no
447	GTTTA	-4.22835	-4.03083	no
152	GTTTC	-3.81441	-3.8789	no
13	GTTTG	-3.40304	-3.45637	no
193	GTTTT	-3.87954	-3.7155	no
985	TAAAA	-5.83021	-5.47831	no
916	TAAAC	-5.36004	-5.32638	no
721	TAAAG	-4.69869	-4.90385	no
816	TAAAT	-4.95839	-5.16298	no
944	TAACA	-5.52643	-5.34577	no
963	TAACC	-5.66722	-5.19384	no
639	TAACG	-4.55367	-4.77132	no
834	TAACT	-5.0195	-5.03044	no
558	TAAGA	-4.39918	-4.90722	no
537	TAAGC	-4.37335	-4.75529	no
658	TAAGG	-4.58435	-4.33277	no
472	TAAGT	-4.27402	-4.59189	no
942	TAATA	-5.51135	-5.10126	no
769	TAATC	-4.82628	-4.94933	no
328	TAATG	-4.07892	-4.5268	no
779	TAATT	-4.85987	-4.78592	no
956	TACAA	-5.58248	-5.36015	no
986	TACAC	-5.83162	-5.20822	no
704	TACAG	-4.65664	-4.78569	no
930	TACAT	-5.44063	-5.04481	no
961	TACCA	-5.64928	-5.22761	no
934	TACCC	-5.45254	-5.07568	no
729	TACCG	-4.71229	-4.65315	no
896	TACCT	-5.26962	-4.91228	no
623	TACGA	-4.50029	-4.78906	no
542	TACGC	-4.37814	-4.63713	no
626	TACGG	-4.51136	-4.2146	no
530	TACGT	-4.36434	-4.47373	no
877	TACTA	-5.18612	-4.98309	no
811	TACTC	-4.94476	-4.83116	no
267	TACTG	-3.98956	-4.40863	no
817	TACTT	-4.96044	-4.66776	no
612	TAGAA	-4.484	-4.8429	no
717	TAGAC	-4.68628	-4.69097	no
465	TAGAG	-4.26133	-4.26844	no
495	TAGAT	-4.31609	-4.52757	no
382	TAGCA	-4.15527	-4.71036	no
698	TAGCC	-4.65099	-4.55843	no
418	TAGCG	-4.19285	-4.1359	no
460	TAGCT	-4.25132	-4.39503	no
836	TAGGA	-5.02198	-4.27181	no
333	TAGGC	-4.08708	-4.11988	no
763	TAGGG	-4.81434	-3.69735	no
278	TAGGT	-4.0011	-3.95648	no
578	TAGTA	-4.43085	-4.46584	no
461	TAGTC	-4.25611	-4.31391	no
270	TAGTG	-3.9923	-3.89138	no
399	TAGTT	-4.17295	-4.15051	no
885	TATAA	-5.2289	-5.1265	no
909	TATAC	-5.33834	-4.97457	no
565	TATAG	-4.40938	-4.55204	no
887	TATAT	-5.23153	-4.81117	no
854	TATCA	-5.08857	-4.99397	no
842	TATCC	-5.03994	-4.84203	no
442	TATCG	-4.22134	-4.41951	no
650	TATCT	-4.56912	-4.67863	no
300	TATGA	-4.0468	-4.55542	no
217	TATGC	-3.91633	-4.40348	no
557	TATGG	-4.39864	-3.98096	no
237	TATGT	-3.94368	-4.24008	no
859	TATTA	-5.10333	-4.74945	no
690	TATTC	-4.63971	-4.59752	no
231	TATTG	-3.93653	-4.17499	no
624	TATTT	-4.50237	-4.43412	no
950	TCAAA	-5.56598	-5.31768	no
969	TCAAC	-5.68584	-5.16575	no
719	TCAAG	-4.6892	-4.74322	no
904	TCAAT	-5.31804	-5.00235	no
960	TCACA	-5.64111	-5.18514	no
929	TCACC	-5.43651	-5.03321	no
652	TCACG	-4.57541	-4.61068	no
884	TCACT	-5.21566	-4.86981	no
581	TCAGA	-4.43369	-4.74659	no
611	TCAGC	-4.48327	-4.59466	no
517	TCAGG	-4.34804	-4.17213	no
482	TCAGT	-4.29376	-4.43126	no
989	TCATA	-5.85526	-4.94062	no
883	TCATC	-5.21484	-4.78869	no
421	TCATG	-4.19645	-4.36616	no
827	TCATT	-4.99232	-4.62529	no
974	TCCAA	-5.73384	-5.19951	no
889	TCCAC	-5.24033	-5.04758	no
653	TCCAG	-4.57734	-4.62505	no
890	TCCAT	-5.24258	-4.88418	no
911	TCCCA	-5.3416	-5.06697	no
895	TCCCC	-5.26666	-4.91504	no
691	TCCCG	-4.64157	-4.49251	no
745	TCCCT	-4.76273	-4.75164	no
556	TCCGA	-4.39632	-4.62842	no
508	TCCGC	-4.33866	-4.47649	no
732	TCCGG	-4.71686	-4.05397	no
545	TCCGT	-4.38274	-4.31309	no
833	TCCTA	-5.01425	-4.82246	no
774	TCCTC	-4.8482	-4.67052	no
258	TCCTG	-3.97016	-4.248	no
711	TCCTT	-4.67721	-4.50712	no
473	TCGAA	-4.27674	-4.68226	no
575	TCGAC	-4.42441	-4.53033	no
284	TCGAG	-4.02812	-4.1078	no
420	TCGAT	-4.19542	-4.36693	no
296	TCGCA	-4.04159	-4.54973	no
443	TCGCC	-4.22231	-4.39779	no
277	TCGCG	-4.00027	-3.97527	no
294	TCGCT	-4.04049	-4.23439	no
712	TCGGA	-4.679	-4.11118	no
157	TCGGC	-3.82169	-3.95924	no
531	TCGGG	-4.36516	-3.53672	no
233	TCGGT	-3.93904	-3.79584	no
570	TCGTA	-4.41715	-4.30521	no
400	TCGTC	-4.17327	-4.15328	no
137	TCGTG	-3.78032	-3.73075	no
260	TCGTT	-3.97795	-3.98988	no
866	TCTAA	-5.15831	-4.96587	no
847	TCTAC	-5.0654	-4.81394	no
502	TCTAG	-4.33151	-4.39141	no
801	TCTAT	-4.90765	-4.65054	no
805	TCTCA	-4.92115	-4.83333	no
685	TCTCC	-4.63272	-4.6814	no
386	TCTCG	-4.1591	-4.25887	no
609	TCTCT	-4.47943	-4.518	no
131	TCTGA	-3.7721	-4.39478	no
73	TCTGC	-3.65003	-4.24285	no
266	TCTGG	-3.98933	-3.82032	no
184	TCTGT	-3.85303	-4.07945	no
[truncated: 132 more rows]

## Sheet: Figure 2c
	factor1	coef1	NT	POS
[truncated: 20 more rows]

[truncated: 31 more sheets: Figure 2d, Figure 2e, Figure 3b, Figure 3c, Figure 3d, Figure 3e-f, Figure 4a, Figure 4b, Figure 4c, Figure 5a, Figure 5d, Figure S1d, Figure S2, Figure S3, Figure S4a, Figure S4b, Figure S4c, Figure S5, Figure S6a, Figure S6b …]
